# Supplementary material for: High Histological Entropy Is Correlated with Poor Overall Survival and Death Within the First 2 Years in Diffuse Large B-Cell Lymphoma
Source: Cancers (Basel). 2026 Jul 15;18(14):2279. doi: 10.3390/cancers18142279 (PMC13406279; doi:10.3390/cancers18142279)
Supplement: Supplementary file 1 [file cancers-18-02279-s001.zip]

Archive with 2 entries (2 files):
- DLBCL2y.txt
- DLBCL_others.txt
