# Supplementary material for: High Histological Entropy Is Correlated with Poor Overall Survival and Death Within the First 2 Years in Diffuse Large B-Cell Lymphoma
Source: Cancers (Basel). 2026 Jul 15;18(14):2279. doi: 10.3390/cancers18142279 (PMC13406279; doi:10.3390/cancers18142279)
Supplement: Supplementary file 1 [file cancers-18-02279-s001.zip › DLBCL2y.txt]

6.369469164800115
7.089126040412497
7.180188663789467
7.034433327524869
6.678305231059886
7.425838260710012
7.332968500471521
7.343830373919522
7.349191715194350
7.331194588785137
7.350209943055491
7.345206586136461
7.416312139426360
7.455775539381917
7.387590773402387
7.383619349148608
7.393639306136969
7.363596445987676
7.403136556201693
7.329251103901664
7.392903386185521
7.351102665400200
7.409843312641694
7.403540535231270
7.456097071035862
7.421264346195017
7.394453497393609
7.392371917320065
7.490871302100967
7.495652233998052
7.390463547484774
7.346696084928849
7.414433352438497
7.422628732578731
7.456497458786723
7.437934151805436
7.446873651327814
7.441364740590542
7.457145423029298
7.415599544148617
7.412567454412669
7.270608283691474
7.454478219602893
7.401604891665670
7.438330222656770
7.444427167250574
7.428868813193112
7.470429873424999
7.529413027145802
7.505201669928838
7.506053762275959
7.489337856243661
7.442859932695816
7.471278288265951
7.477117486964888
7.446978459189632
7.467035870810145
7.430413124850292
7.399467157085561
7.371124645075591
7.424076490170223
7.438787844103627
7.455042150128723
7.422778230208572
7.481247920369924
7.470006390641972
7.507736761906212
7.390190511607033
7.529916383136972
7.472737387732926
7.518615251670962
7.432303183659084
7.430007887514614
7.415372719989847
7.389357337728896
7.371398153639763
7.389540024030659
7.434720565710307
7.427404746277832
7.425752259786739
7.458797231324906
7.502803163003408
7.476578873975103
7.520311979472313
7.543418200778666
7.491509259196339
7.449510163308068
7.468019312618221
7.542173299958945
7.450608587897248
7.493343784248154
7.268950403746604
7.448926551684776
7.450247024699194
7.410277523417425
7.431523581260965
7.344093020162754
7.439058652086371
7.456744484878358
7.443270648750289
7.474631596566592
7.520278980228894
7.476638227686155
7.506634672310177
7.470404396498553
7.315410491085379
7.321053314074505
7.482501167140902
7.492160987688351
7.398357601488714
7.498878145030831
7.475625049541335
7.449840977345434
7.446602095473877
7.456839690097008
7.464116533566074
7.389659519915044
7.348718897656005
7.467912742271758
7.478134825639163
7.484741733688945
7.443017582663583
7.474374925480366
7.494440749934366
7.403666478323581
7.410862667707439
7.437263116334099
7.412280999671748
7.440911423299339
7.378881866178657
7.414084811479819
7.476834594937188
7.500469912663918
7.392336391327373
7.457419719890394
7.469999113720278
7.418535145008246
7.431234057980824
7.385681776027571
7.386272755555654
7.495675968434957
7.514465587959654
7.463399379393930
7.456529290447004
7.511070178992343
7.460980015167208
7.481926404977832
7.473763167958699
7.373015165592987
7.518530656686970
7.483898467162598
7.525677316480383
7.479927369070408
7.502661354334548
7.477801211842282
7.441463270200130
7.430951814467861
7.414823973129666
7.481513165846946
7.436204312131087
6.869997998251915
7.415492809660886
7.424180920999996
7.530904100977840
7.469199982020182
7.529331258104868
7.530400354579995
7.508783776815635
7.502558505762728
7.503036413715619
7.485189294909874
7.439063686282020
7.471878092619344
7.459166612951341
7.464205816384033
7.447416569265513
7.464148940245330
7.444086170541394
7.468229904835625
7.415538554670564
7.455070182567952
7.418982239029241
6.997147174973361
7.392270600133785
7.451983148873829
7.458741394835771
7.452400249769199
7.474749995525789
7.455864602110351
7.475007260533681
7.445243505558787
7.453221148041356
7.427856466422871
7.505409181125488
7.466893930656191
7.401660190211770
7.488254073913456
7.046176208218501
7.389029202272837
7.443447013565221
7.396339548500634
7.449021362769290
7.471536170911395
7.444417339337113
6.989653311954573
7.393869803750068
7.438468807955996
7.497935645997032
7.474525288024914
7.501404559799962
7.505326730213566
7.458033364701698
7.490815584313537
7.459721893360856
7.478368910471453
7.445292134447229
7.448474890935055
7.421875267207674
7.426292614977971
7.435518626486799
7.408585982052228
7.432547135111606
7.450481168165488
7.477826917900867
7.479268212591214
7.379148624133958
7.415888759801479
7.495606486299931
7.466373940460328
7.500405809085562
7.479463839154157
7.518502941713318
7.502944371061160
7.523738192710709
7.435940430711150
7.550371526577937
7.451445594367937
7.394685074898149
7.476439313325610
7.098774873649500
7.363803890479187
7.396668064633436
7.424774942173605
7.401627551376001
7.403192466041164
7.367627904287209
7.420082505693689
7.424201703325462
7.486678024947183
7.474077025779977
7.447148892096292
7.438341773950852
7.517407559311966
7.492578102436317
7.476121706618764
7.408696721087926
7.430486783419131
7.458813402784562
7.499323867831117
7.407988131810924
7.439744416913571
7.389441914461328
7.470435349359262
7.449698906405777
7.461555074046563
7.446066423238324
7.352522696934972
7.274313891925232
7.016958224913827
7.399179415597034
7.424352131991100
7.478329725587485
7.429936104406108
7.502806530947394
7.461272772532947
7.424723723877368
7.522312267018296
7.493690682261735
7.403328395293178
7.481495654176589
7.210644443549978
7.420025502865018
7.254041294245394
7.448030549976941
7.425991255340484
7.472112581436765
7.436157479853996
7.315269671636462
6.742634042551352
7.376884285317103
7.383537008224951
7.493815044692250
7.428174746958543
7.501441609613470
7.487238446674983
7.476608619301414
7.460889193558817
7.457794454009595
7.458673463151746
7.458707183249298
7.183213163851567
7.364233958516824
7.292034852108042
7.406498285308837
7.414069036550507
7.450732763371121
7.444257646547204
7.234450911137166
7.313815713286294
7.116584710081399
7.395109519603761
7.426603428105965
7.405893434037140
7.482781512477929
7.480971920642688
7.444100072045330
7.452060159235264
7.371427319425600
7.407293856334091
7.254946270314413
7.427975921459556
7.313285715255963
7.301975186466612
7.423759676708160
7.270503179610415
7.372515206751106
7.242768336958211
7.291970436246098
7.390916167370310
7.474667142938205
7.441100803258175
7.472970999146115
7.459751340449742
7.447496055190062
7.433984345910766
7.394773416854624
7.421244778932238
7.258699794470374
7.411377734787963
7.384033664170611
7.336412571169632
7.240563262090803
7.159864805779515
7.332537180978591
7.443353961013718
7.416485385407906
7.477235373185039
7.442245051709801
7.463412335316445
7.480826447357714
7.318271899755315
7.117923968744407
7.306469730143171
7.407464505152937
6.988738174835531
6.794571764034004
7.115911655224791
7.200939607091279
7.153375677627242
7.438332076838982
7.461296950231672
7.387872026573147
7.264894394707247
7.337020305094468
7.109603080695694
7.214197873964373
6.982423401713150
7.386507964957355
7.257984598864370
7.380552010879017
7.328425209097251
7.413740964833598
7.416797577044486
7.393977042187775
7.334686727609997
7.550065402028510
7.172346371777751
7.322907063584598
7.349723170836013
7.408841474296006
7.450019305221984
7.430703073568738
7.472376343751312
7.443048312976000
7.240668992120908
7.358442432680752
7.297965371926168
6.863304979634946
7.486549770778626
7.252359268818188
7.243244932037253
7.480140362246952
7.315298685109341
7.368462762967045
7.465700895559781
7.442396179458737
7.431327574858122
7.242430487046450
7.099720925584441
7.442009065931627
7.317849335495737
7.489501082264507
7.233355270698309
7.238994311052174
7.363360538351201
6.941225037313729
7.440474486358724
7.487303475551958
7.465543801251009
7.464968443934489
7.360209080820701
7.447004712682769
7.407715444526414
7.289632737494953
7.328735349822763
7.487792096592015
7.468668984762605
7.394756014756005
7.311296988873742
7.448867353300603
7.524118517610446
7.356173045048983
7.080475637013114
7.371955551850641
7.327255262910892
7.362081444795555
7.423959531705728
7.367014501717460
7.342027971945514
7.456825076898456
7.402457823624204
7.454639458514100
7.509823518690533
7.525519410063383
7.363212118711707
7.290918405805576
6.527035938139329
7.269410728683869
6.910104719147577
7.372899034053477
7.245651780709871
6.802188159215518
6.831474120926138
7.397160512587797
7.405971792126970
7.464256738685226
7.438352509530059
7.379687517535874
7.321986068100143
7.367616542728086
7.412244717774962
7.372986720409965
7.441568046734943
7.551260764235101
7.315973350353683
7.491616707289242
6.925120725198219
7.166968239576638
7.084841654081288
7.204876062519692
6.932642437239050
7.449612168137453
7.378147449724636
7.463442226851804
7.447284481510660
7.484761686700478
7.457960154782052
7.339113997095643
7.217716202911605
7.419040907743295
7.393236613341656
7.539278065160962
7.465245795390299
7.557676560710928
6.629201629344140
6.691773014387650
7.002580275387007
7.056873760397955
7.223266590748286
7.089272044047261
7.084066839550986
7.112990531152024
7.501580733159109
7.356631716021850
7.389174944126010
7.381848867499272
7.435592137808954
7.548591405875414
7.511037353642944
7.465445140351908
7.418259066486228
7.506700240555096
7.509478017113522
7.535774175447170
7.502395858887573
7.298385388451933
7.186889918578971
7.450365523827125
7.319503208228285
6.668656363738248
7.416161966284889
7.372850165765147
7.414339821621940
7.461301642310795
7.512708292507636
7.556527896703829
7.447199071805720
7.461129473595474
7.541736649375086
7.576356204888341
7.425139980133561
7.398409502035879
7.461336443707550
7.588185489467191
7.081916623517490
7.285621361183666
6.693736199120933
7.401050896451261
7.345108390704395
7.398501727047837
7.418433338896520
7.437089178119091
7.486913422312423
7.409966776317015
7.374920287992048
7.514059405405796
7.603127828251032
7.413373989971630
7.347106957212786
7.538982597685184
7.594113417481232
6.663361404812767
7.472114060916963
7.389638310753514
6.878914219473796
6.621449108229969
7.369043929497443
7.376955393151468
7.456867420139502
7.339569434623144
7.507350801723862
7.503901413432684
7.507931710160872
7.524383823119845
7.443121731970315
7.553100570410881
7.157908079834480
7.344282212307357
7.456781713339470
7.683500163550227
7.559967364853673
6.860317652287620
6.924309222020644
6.977639080691399
7.330769872989456
7.475971063437922
7.425322161356386
7.441567949742478
7.434382887736492
7.521578919500100
7.454859655182722
7.507342300921979
7.536432313004181
7.535949111996654
7.433513474358609
7.402575595263301
7.286770076306698
7.487217840555282
7.586182332014096
7.195807299243925
6.875174392641275
7.204113285175007
7.393266616390052
7.479626520396332
7.476884823613954
7.406481096317551
7.373211417058941
7.456509783575006
7.433250721025515
7.449589850213704
7.457407765412210
7.507932238892805
7.366515793614870
7.420798423656730
7.262038537057317
7.497087899337410
7.402982901874303
7.371858750695597
7.326314540135962
7.427600977196148
7.449472639644216
7.346670551715813
7.498808254110486
7.407357422875704
7.426557166876518
7.527737916107731
7.438478728691456
7.320472199865404
7.296323247953325
7.382316508095437
7.111427457072350
7.761053761937214
7.397284137600886
7.391786217545118
7.495470509442455
7.472482452166087
7.514683755862526
7.501634874898404
7.342598830042519
7.331393090515855
7.319882876141316
7.416480678169294
7.454482127734036
7.470586575198967
7.286075345152875
6.712807301777840
6.835061674792556
7.379238318302704
7.342379796233832
7.486935197962056
7.486668901204588
7.330621943171414
7.134377464036739
7.316276073901794
7.130707861930540
7.459599669344954
7.457385652970149
7.419229231301046
7.502784053940855
7.206475113683055
7.378412411584882
7.388124191507142
7.315645298607566
7.369240786143537
7.157187436818147
6.942791488338416
6.632580205404389
6.977542181159206
6.838129585457489
7.084761267938980
6.863974899187774
7.396134820208590
7.432572133579779
7.363715920385832
7.020212244348363
7.224927114659659
6.419121849510686
6.864909966848018
6.980341801604345
6.429476626733098
7.230551357794363
7.259970292138518
6.961832728296760
7.186795832195669
6.796291152185450
6.497764163062780
7.234471734979230
7.089777303907094
6.942873495244978
7.520534906586549
7.418250521303156
7.246761221383147
7.570320206315609
7.595891370853576
7.373781870257147
7.632225330271024
7.667381440987488
7.652051252012110
7.020630074880869
7.607899812489896
7.572927538803158
7.191869116046460
7.473521143469972
7.717934912650683
7.719882904375287
7.711725323911018
7.747482165242455
6.737230158100969
7.680921648374134
7.615326801455355
6.805975940520939
6.778225220859055
6.962505553763261
6.976356509643323
6.846819063733323
7.708173167917234
7.711464655088555
7.773949471247898
7.785638893823936
7.769717242900597
7.679094730264906
7.704212405553088
7.700894658747424
7.724050167445430
7.683496887257027
7.353693102144187
7.139965131634662
7.529009686020840
7.710223130844995
7.683961170595947
7.714817429385931
6.799613724835037
7.795036118019827
7.778484852115047
6.970266978486189
7.794183794344463
7.674552019574241
7.712742685770506
7.652137812829633
7.595762978758579
7.669693124553397
7.025764819031235
6.482805016648509
6.250926631094614
6.347520530117928
7.391655863232716
7.367135820020569
7.732115527371368
7.678015772042009
7.725213093515875
6.871689137783367
7.783919566904842
7.765821358308179
7.106423463959210
7.759260283643131
7.688586114633262
7.691555667661568
7.615273506048685
7.601644217639772
7.717205999232266
6.997785279868451
7.647034687442125
7.101328420707260
7.203094118250313
7.608925705129023
7.715478478951479
7.735159565552552
6.743446951262499
7.742506412371987
7.737501834886240
7.118420396523900
7.640592089438017
7.772941599895154
7.746013373131842
7.679105652205893
7.673929859579598
7.742321342420384
6.746608454794922
7.338832723015922
7.319730519344334
6.602858021550461
7.457472588965773
7.553851462232782
7.525525868441072
7.654119320938916
7.679147011804061
7.629644947414008
7.752590652396199
7.645756683739262
7.650205586889136
7.729844805612888
7.700948274758658
7.677733319374605
7.709032679146222
7.736986758047485
6.423776652356788
6.326222834968776
7.551423727005863
7.582311108025769
7.666927531379057
7.670422394285946
7.688196024163597
7.574459498412573
7.746901607298264
7.663120413239612
7.646975309046953
7.712812712178078
7.683810749864314
7.647737718280203
7.647970233070475
7.672880679355172
7.629931499983453
6.339075264110395
7.469765091422111
7.650331630274001
7.667372342907684
7.655524177453835
7.690612518819284
7.715862558844329
7.674834342460191
7.691962592152681
7.636213527854142
7.642833868651900
7.646174445043897
7.655637253941339
7.615051038218027
7.613526169618376
6.389520425957876
6.420300899161589
7.660234981270820
7.535520154928263
7.705436892421292
7.636899504815109
7.627128428219739
7.656000113632115
7.684551409833425
7.681370731779641
7.643691127822340
7.622554923057137
7.630945273924950
7.627475926875124
7.661833551273537
7.268366135206132
7.572351226754487
7.583536150987185
7.663877239772470
7.644866811155405
7.631150635598824
7.607307523325114
7.737406431589918
7.747569829067888
7.669954042039041
7.668034791624806
7.616721970413181
7.644190744676411
7.203018415318403
7.613703280023496
7.655273404232218
7.699503393732629
7.661614151716273
7.647072234487833
7.699753039104097
7.673221580016048
7.713092030186306
7.672043330742348
7.672896734064510
7.697397484875934
7.617867750906944
7.529894917087511
7.606432159812287
7.646358075305097
7.641242150117279
7.665686390429713
7.662156196838266
7.628252962534809
7.632078569555174
7.621470947533431
7.650863487232503
7.689634461307863
7.570249939525076
7.652522542252874
7.682130754355352
7.647032729331369
7.599630773770094
7.603089059424358
7.491415198759879
7.589123372048692
7.680708859926369
7.709506274622470
7.717512908582409
7.652874557755224
6.908246977206661
7.710089663009179
7.651413078946695
7.561557864605723
7.489563237551150
7.627282166988154
7.650321942488883
7.651230188296440
7.423308747922448
7.615739268499413
6.746271356147631
7.054741246803690
7.083204145801986
7.556082751986727
7.575762040789896
7.494901087548899
7.474022762804626
7.492198736396712
7.435775663266933
7.589667041149180
6.735615336289935
6.246247017988019
7.136376776008620
7.672687801550725
7.640661892510247
7.358831428867318
7.346411510269329
7.494969388186599
7.574942064933889
7.354248029158454
7.589304597535526
7.020064768099618
7.297951070114374
7.478373936421364
7.486912963663703
7.476744185251941
6.872608075180185
6.357402699658294
7.126935154571746
6.875902771890575
7.500346671941093
7.587423184500870
6.986075077721219
6.680331266036195
6.374506299748345
6.836629679525396
6.549053206676311
7.493153323340847
7.584533451899483
7.642643026487100
6.580632819215530
7.650260897448558
6.617448517083204
6.524338124465170
6.981094084377176
7.514158826456759
7.447490815346002
6.757193508489872
7.361456014468528
7.557958963110159
7.611851474070106
7.581198754334486
7.564674641404682
7.553319076915879
7.339272838807152
7.595749092905089
7.533252249677463
7.247404154338620
7.203590474917474
7.116890447438693
7.577497685401669
7.436626282409911
7.602480753296252
7.328062143304864
7.451120978241756
7.460620084305588
7.474544831380570
7.555676079349620
7.620508179086841
7.631093343720729
7.208397773515134
6.943871647529881
7.549572969784062
7.456539444320327
7.592983725523943
7.465782074284437
7.316228503448270
7.401062168975297
7.500732724903248
7.455397583326048
7.529701945876047
7.463392651054981
7.506209781667287
7.502429276004586
7.441935436738286
7.655808792884539
7.735751815197919
7.651727238183993
7.502534578225243
7.489414612038215
7.526637285738044
7.454489511047808
7.098867518335951
7.237482200761399
7.554577726032719
7.470393083483282
7.497985222023658
7.483976396684238
7.506051017023172
7.557721856175256
7.527866440340430
7.593239163330040
7.604885731399649
7.672639917526969
7.566750186019787
7.539268479150546
6.883028005473363
7.582580593684093
7.496796279911537
7.610509648826573
7.468705590541624
7.416004853724462
7.515026378201529
7.552676434380578
7.494153789492666
7.500500338733282
7.479917605219991
7.471156391452822
7.442759933326320
7.565720952729743
7.532209324591855
7.478289266723490
7.527997886867102
7.596381522023017
7.548444889041631
7.594203421106712
7.579401235833092
7.531359365045978
7.447563574765944
7.442252673859641
7.490563258174747
7.505485916708997
7.500226857246680
7.412379697630117
7.511994280762472
7.562745741278980
7.545839933931163
7.601232419188484
7.492574108332136
7.394090559730211
7.486880102537953
7.598552652155813
7.525883574795239
7.574519110862002
7.565918442560269
7.449043368881798
7.465193630180325
7.501268113243937
7.526441203631320
7.516363378989420
7.552978263663738
7.465637618555680
7.487243304515341
7.707868489062307
7.594922505921367
7.388314178200194
7.374025960925053
7.550776360762987
7.487992096240793
7.582686108346714
7.509759608506760
7.517568779277260
7.377828832357655
7.553030310381423
7.553761184572155
7.482243392290967
7.443093306698239
7.575327656288136
7.537776571151980
7.585826176335277
7.552257382862249
7.538915416000323
7.417907000596829
7.350416928366712
7.272201015744592
7.348859431507669
7.240409063988579
7.591669429049112
7.529607788262020
7.437477503041753
7.580039136295860
7.514754581445416
7.524516640623111
7.667057713513791
7.666953063269233
7.663796736119598
7.719577670896676
7.489096582205343
7.455706158087068
7.487133011750389
7.516361570185255
7.549187138253187
7.375836019479400
7.443936586926196
7.594132126514621
7.562789766500244
7.515978881796127
7.636530502929924
7.642782859262979
7.712345149813743
7.570057601204895
7.475037382064603
7.407792293666478
7.581614604727887
7.418795491241841
7.484198706495684
7.015983172518008
7.528555540363403
7.320026326600596
7.527213739149199
7.496039972163794
7.602147628948706
7.541705668182110
7.544681558058596
7.443518369079245
7.487550208929555
7.440816788573581
7.323505355004493
7.488089632874644
6.933274001494667
7.313191550643001
7.420031068089622
7.568061096404826
7.228978829479052
7.314685760965848
7.488846360383254
7.248315355578902
7.411957701923213
7.364929545439624
7.431748994113869
7.520519517905626
7.414176031525929
7.422370856375434
7.523031482927295
6.492547543211595
6.605837830279355
6.463991784723248
7.472438430958115
7.447248429058045
7.023392144729201
7.384668953834311
7.462862106215747
7.422974104630637
7.417634044101776
7.509452550561361
7.444699940889951
7.343328931704728
7.472454434247175
7.028692714009881
7.309027277270461
7.521403976181405
7.466593613011187
7.543767643432746
6.954832232066234
7.448340011450810
7.287773428185805
7.368977499198467
7.503149019113677
7.380421808949037
7.431041504210505
7.513019978367145
7.190590160769913
7.459012641203426
7.503772270119743
7.446157753343280
7.074605009688742
7.439262039941269
7.584184025211147
7.419020081372799
7.388840932679355
7.422089060602175
7.608653037397291
7.311644973928555
7.348269333843368
7.543378779069853
7.416512543529761
7.383904090495474
7.478314832228789
7.574130235131832
6.970515372894332
6.622683334563963
6.974369782638418
6.697703302832307
6.736067447709740
7.301819229584616
7.219725290311489
6.802964503095726
6.569425921354529
7.068451781728798
6.809429990494772
6.743078412006253
6.571319723606169
7.045629684146237
6.664371220723023
6.782689374666585
6.529281952742826
7.306387734955260
7.542677382316292
7.545598323672121
7.135374534139995
6.559644720612225
7.433862640469237
7.431601816147666
7.330166595166535
6.682794261650317
7.317113243677415
7.096202123728089
6.898406667396997
6.829860414681990
7.004745747753911
7.404292325034107
7.525199040809653
7.227331014938461
6.963994156974657
7.168531425983679
7.031709952037941
6.628049580540786
7.134109912276828
7.329025683395861
7.462008022792916
6.865828881382878
7.049803068779723
6.984627880796660
6.799309675394658
7.443850679207531
6.983462843148841
7.052631028687829
7.158624794033468
7.138964201975876
6.656183354584514
7.418510574665579
7.365803681599356
7.442214046849100
7.496511497913204
7.448987875881103
6.656938679890333
6.678473471955138
7.445238430883485
6.755040555254165
7.408422979500921
7.496355849659785
6.860756379917414
6.976162242965626
7.057403841624132
7.118533088688240
7.282765950624430
7.447421079887408
7.203781210122994
7.492280727915666
7.560207765318955
7.465877722210337
7.031582060637241
7.063228507032498
6.630604471521663
7.164841818334985
6.871334669976298
7.063255511052846
7.309019651017370
7.551720026418962
7.231171978603417
7.516497863205177
7.454489972535506
7.534984409992122
7.395611049960870
7.608961353678146
7.450838587549530
7.259979257581251
7.303902474136789
6.540831280422119
6.695162500745865
6.891430715454455
6.611222326490696
7.442844779869990
7.595223923563911
7.522608231917290
7.598075450384464
7.123860064439597
7.397752223489485
7.402393351583818
7.259488363201737
7.458467780082655
7.358576531934411
6.834470458191602
7.463787785714822
6.866745398538516
6.638935767203900
7.090577118818949
6.688504764712171
6.742554199224955
7.521688139849260
7.360230342245919
7.519502446336845
7.245445257150704
7.619298773681629
7.591394665270890
7.452188122746759
7.454339465118681
7.179903230057743
7.393087688097829
6.404575401017341
7.027343746482053
7.426707596746001
7.176949525756818
7.148885411587727
6.776656610060087
6.658112969191630
6.654373589087941
7.054881015760028
6.943331266017609
7.544335510822846
7.599666148260294
6.647022058239821
7.570330080008139
7.495613201743555
7.549882536000078
7.516582175627500
7.451068134084410
7.201023323937183
7.111958350579355
6.572726271709761
6.816102486578705
7.369109976967660
6.972759051418441
7.146565409020905
7.380187538313992
7.520878600406490
7.555147917705153
7.522795529809779
7.452318631713585
7.551198630808741
7.530763112846883
7.130308394934961
6.470244822651414
6.980475650716679
6.638683951161555
7.463928400249545
7.259599274732699
6.796500474537946
7.180851845420069
7.511713105175028
7.269262383472348
7.559157253957297
7.342781346413553
7.538720255121062
7.519276325006967
7.065188706776143
7.090345760893781
7.329153703416826
7.311430923948997
7.561905970841024
7.321746965017022
7.074438463697044
6.672232825578657
7.203454332843641
7.305463561951671
7.574427993992320
7.288228453470359
7.350052561830533
7.424365283054311
7.017113541222329
7.072043839730834
7.446324078545827
7.477330360601172
7.552208350482850
7.527339359851104
7.616399669049860
7.332866036414188
6.575790551002685
7.637063448441221
7.343397041170006
7.422452536042378
7.043116047320400
6.908780595767023
7.545200146688911
7.393714906435216
7.500913101812829
7.476115799923140
7.562631973778522
6.611581947977777
7.320365213564574
6.398586364899082
6.687517227488469
7.206315524918622
7.499733725749517
7.424944611657466
7.623043350815616
7.204389858220615
7.259124722422793
7.003697053267398
7.003916966033243
7.195995888311232
7.384155007799229
6.999631573609275
6.605656436204465
6.736007689414582
7.285945948250710
7.608288889670431
7.554958528697069
7.555539543950910
7.510044349189149
7.458581218996899
6.321439778781454
6.782033947850412
7.449078619332922
7.517700142907186
7.538773021002033
7.580837773901086
7.476256675568207
7.269977402597791
7.511739869167520
7.416338958117284
7.377190674160048
7.124454237470056
7.242549514440176
7.500867037719170
6.960387160485613
6.607568050195592
6.520033203762796
6.656193680019720
7.549110853437538
7.437204821537454
7.470572094766780
7.542130897925229
7.435408393102766
7.342377587787722
7.297798682913925
7.010558334854465
7.516761555422020
7.537423939847919
7.037899514463057
7.445522105905528
7.462876933592229
7.265653049765162
7.316534277441622
7.178639114308734
7.347030170865215
7.396215705183403
7.179814741400276
7.093611642472869
6.926763869713428
7.302928567391932
7.152840257580973
7.299491069020255
7.128470000824031
6.407081328546287
6.367244872009548
6.316009544743499
6.753932195465743
6.268744476390143
6.212285728202106
6.239671615934153
6.059241643564161
6.316070687752816
6.367882296789865
6.518578030348706
6.824630912255977
7.003878683699532
7.061594559121491
7.207719669952342
7.266589013727189
6.954103519224244
6.304787603192691
7.012194941911335
6.280323262709370
6.635697452101244
6.731241402567028
7.043095023195844
7.266422280453474
7.364130575375436
7.391010018436952
7.313749956477136
7.445051653909027
7.393906349065682
7.296798977066985
7.270736633472762
7.101071789492787
7.326400425369579
6.618101920955341
6.358826292184093
7.021882771241585
7.015252394380385
7.266423167139539
7.409210377254039
7.388411425928763
7.429517147620084
7.433861832020199
7.274205511395525
7.328564950747362
7.426571613003969
7.318660308492262
7.383476229555139
7.387420986726632
7.405508959365877
6.254310114117699
6.385396186777102
7.254788571316075
7.309254968113581
7.301485574838233
7.389620580156640
7.434444407698972
7.383845535819371
7.371233737893769
7.404123751361538
7.371613166567683
7.425389875474453
7.376080466132504
7.449928688796948
7.366168252536243
7.386633558597687
7.427363757420790
7.433414273796061
6.828971083836686
6.922704312475698
7.356358302891343
7.309794809835486
7.420828808355775
7.420495253836821
7.448242674168306
7.420065339551703
7.414054673247676
7.440586638445902
7.471767742841147
7.436483171289202
7.378626613635888
7.428818270128109
7.434382222257441
7.300945029513953
7.229890128507429
7.458459046092255
7.293366542426916
6.476181832757763
7.078550048055790
7.281963044894382
7.247507003057650
7.402714460701576
7.467600921799674
7.455888140972196
7.432413716681944
7.445071477691361
7.438619587477660
7.460696212264486
7.480213736122471
7.397742163178429
7.440562053551179
7.474539761091781
7.478070685034754
7.426745977713150
7.407287314936879
7.263072838060862
7.028440459317330
6.697590079651601
6.933102896162479
6.919452728282412
6.993997951119510
7.272241285886654
7.418220894630134
7.460855478938333
7.410076947877110
7.430810499855892
7.412720600785487
7.425962310501377
7.380739881990670
7.385968383839825
7.388896412986687
7.406524896173043
7.426744773071189
7.338074734910854
7.354662090768530
7.431826125643195
7.479606750644664
7.388793113494414
6.861031990019332
6.309322733706875
6.890147044165003
7.346607128843072
7.390758415056503
7.426266032075777
7.439366030819790
7.406569470573473
7.383449445808885
7.402524231195661
7.401604825202035
7.339832674973351
7.359251072030113
7.372946559566270
7.439657847727923
7.416318705640576
7.377737402935149
7.393438647103114
7.425145995246424
7.448990026273503
7.446542016513964
7.022851501855176
6.869826458052859
7.321178491970924
7.448462817540348
7.403719627051055
7.421110360375573
7.403072328848484
7.414934791479205
7.344598577017763
7.321082404744522
7.345211439901013
7.356208551745540
7.391300086603369
7.421867848187017
7.411964799257682
7.421221308632211
7.395412191090083
7.385797418694468
7.439862589138837
7.403681188392184
7.464760310473721
7.229934401087475
7.033923783679990
7.428176177914428
7.409251361931544
7.409376969208996
7.395789421927192
7.339782734109415
7.374614010301974
7.370072326553746
7.296480540159100
7.379734076586213
7.314934126819392
7.359857253728974
7.423519511561936
7.394842994169138
7.389806271983763
7.398941668473265
7.406925693508006
7.420271465620806
7.435312233062684
7.457270596516373
7.323922032355388
6.634441571054066
7.237535719929612
7.378527503900682
7.378274600193187
7.338230437425819
7.341591848861427
7.408485354793662
7.427869707448509
7.333075499901108
7.384261181875639
7.397791287080215
7.372027536805655
7.351987030750352
7.368700684849066
7.397526318745349
7.417888053955310
7.405986188628816
7.434585071244808
7.407104246099284
7.445655667931068
7.482171705085780
7.412458749371757
6.831773065937900
7.390612640322838
7.428167126811188
7.326491716496846
7.383080722721225
7.367597990244986
7.381011562046149
7.389755148473977
7.419471186845864
7.350532654053207
7.353418813229074
7.404022937523884
7.389017412853343
7.352359050736756
7.364160220826999
7.370765487872122
7.397272773273585
7.385808271082296
7.363968364985628
7.442763089144099
7.423442214463468
7.166135855280328
6.573508339435111
7.009725829921167
7.383796417863161
7.339627444865142
7.230333526725250
7.387601976254149
7.412709849149933
7.391765365271628
7.365735498364514
7.368287275035673
7.372054061224631
7.338281836297568
7.367490029899531
7.376236995522170
7.348506306860178
7.372977987051136
7.369973534691762
7.398244278188720
7.388009305910448
7.436818122915157
7.443248117142428
6.783922395014864
6.272505892517652
7.092883586978131
7.253882846057119
7.349440596760227
7.394412281306421
7.406331988919912
7.383567333156691
7.349346388125859
7.339447358274625
7.326624013800598
7.391216610179073
7.394945978474443
7.366657991914922
7.376296265122026
7.365064595102035
7.380358236612977
7.381498150700809
7.402765894567990
7.401561272838611
7.312424607825720
6.976477756544984
7.020920316559264
7.145268611670557
7.280211311388186
7.262255675223476
7.307899675304408
7.340845672155508
7.308046653488928
7.345297023971007
7.355242169330674
7.327592994054044
7.388106341346180
7.393997315225326
7.391580505249822
7.402482051774200
7.392779876506749
7.358051717767585
7.397615375365126
7.376880030402919
7.155240156708295
7.122249308899670
6.988846588280277
6.896577247196515
7.383202083480484
7.288114169030868
7.294096999496248
7.261751237112997
7.337595258939430
7.404539678421415
7.392216399847802
7.384692023395120
7.343427729305584
7.321129893641135
7.399025752585524
7.506148698253518
7.410980873346253
7.412843059626453
7.427079651755275
7.374620215603009
6.935473052842324
6.628127530448539
7.097532821318913
7.291606751744133
7.275244546183629
7.347545686322761
7.283573792725918
7.273450675498630
7.409408988895620
7.430414382657911
7.391948301434307
7.398339294655604
7.422951650548719
7.440143934816041
7.423652693906463
7.334950575403658
7.325343384636075
7.102082165692531
6.886247278524326
7.169837032921258
7.321843250080942
7.180561886898675
7.268064192677091
7.280642859689484
7.330194027667943
7.385976721457713
7.401348867475301
7.380264773282967
7.394090429887933
7.288109125818605
7.362445055493493
7.402458033230193
6.311148717457367
6.363122343771765
6.369220933540643
7.086107367631312
7.114600905362325
7.298635584080213
7.369993943464168
7.249298378077657
7.395470549920002
7.415335687884971
7.421428803245618
7.186174227430412
6.714063563130565
6.999243339685483
6.244671650722090
7.103088202024277
6.549330261740474
6.946233785495469
6.959533683718783
6.758608550040286
6.655112442893351
6.651468668568151
6.822500299487899
7.278830732844170
7.351315193094209
7.185639632433369
6.732368586014069
6.755993224727940
7.329649436023435
7.368216696583321
7.370585419089184
7.379727558341321
7.379782136213492
7.380694246943870
7.443360560084977
7.422479128736599
7.411441197930261
6.596423159683905
7.370084179846982
7.304729845579937
7.275659302170752
7.369459470293610
7.338311406331864
7.380510108891181
7.313741642536657
7.348772300632879
7.360699643542978
7.365243799919027
7.355879585962373
7.331375978341300
7.373264600489460
6.479163761161544
7.293519126888276
7.346150852952531
7.283071864640714
7.310945701736976
7.222338457762822
7.332585838448887
7.357228797453351
7.328274895325546
7.376687833881610
7.281580153958462
7.432613567886163
7.325715227137627
7.356879199275975
7.362084700013302
7.372147081714417
7.126158915318848
7.258896266810672
7.379187374342642
7.284066760349817
7.344402504957470
7.313799340703744
7.223280452499925
7.213938016177907
7.235463555861336
7.300418109517929
7.385158555021381
7.318922305390207
7.312657728567426
7.271630683612777
7.318931116349259
7.285976265361308
7.221250128116516
7.202604887503082
7.103161421494729
7.204247050485240
7.398035914178190
7.318265108980871
7.293431400605592
7.263530600689107
7.262777034637668
7.263899282492225
7.245710704564930
7.333107732838322
7.322936445066719
7.354884133583127
7.309206317384998
7.333918067956489
7.362233518590238
7.411493950600731
7.435233045850559
7.061771791563880
6.272069565336230
7.348822458320580
7.331258203932178
7.418236691823973
7.290529046190422
7.306895540305848
7.345738852695179
7.330147190383952
7.295848743582814
7.298042028464163
7.281429592137306
7.307197119961497
7.281812605151955
7.315512865038493
7.342158209962193
7.323697695216422
7.383781053112740
7.321078647536408
7.524664893676038
7.422072129485318
6.541193122085799
7.149349357725599
7.336357019501747
7.452647720679264
7.387178413215993
7.362438336288108
7.363107437848745
7.353683035667474
7.278432799921394
7.293638612810493
7.291572511732098
7.296359512840064
7.296104978877803
7.420232392126302
7.522227510567425
7.429025291185072
7.468221444383971
7.501201926131126
7.573725778515293
7.532526555333899
6.771613658704123
7.182994144273365
7.241042745978729
7.572521531923412
7.397277753619206
7.407515216261048
7.398148349935194
7.399691079607091
7.322166947813733
7.308295069995948
7.304512703702671
7.306544920742690
7.420878903065310
7.338240414238604
7.453898362272669
7.491550106347601
7.501427654212135
7.500394570187958
7.542772518546087
7.426091451383711
7.428491295100834
7.581037002204685
7.367257397798481
7.462330536208500
7.421901447031144
7.453006336193869
7.326738446949917
7.424285865755007
7.353521448086445
7.344487437268727
7.336610898603392
7.351261113910530
7.413448982437428
7.334882538465456
7.403162812975344
7.473592102320429
7.524829287240758
7.535762581994879
7.466634073547849
7.497823564835103
7.547897970143493
7.530409257086546
7.553151452102334
7.292598904227429
7.318515970001196
7.385913344723229
7.362004136404303
7.337158596200103
7.320558167529191
7.336353217470229
7.330013418068917
7.305255550128588
7.359329886443712
7.372350221820160
7.375475581035847
7.371132986260090
7.350897810934210
7.425103348616924
7.455184371638690
7.427687366535834
7.410920398695914
7.554482207772093
7.570555666851353
7.540490764568226
7.255371249770768
7.281982740236245
7.287664942388363
7.253683662599982
7.286279843953197
7.253070242099803
7.322820241447065
7.321246328345475
7.282745057462140
7.378204607971031
7.323398573763397
7.314982565364026
7.253370768592513
7.294400828035760
7.455025719342750
7.526154244724357
7.603726226588336
7.608299976041381
7.584663973435285
7.608855499363392
7.541388618982122
7.220264199913947
7.203927186937957
7.237428915025186
7.255934440784648
7.263433308659399
7.260085046112375
7.254976772785035
7.283331484460665
7.293555163599908
7.313809997333381
7.228284854705879
7.281094111839121
7.272152605675244
7.331313956940879
7.320721333430703
7.463696965529113
7.568399415690985
7.568040962752011
7.513522365079147
7.439362521549803
7.511554036709505
7.203317644032536
7.139962062819711
7.221080602916007
7.311520809085449
7.291950287920999
7.267487961952531
7.286797730712356
7.257953114612326
7.264687241988715
7.211464224043626
7.247741992440346
7.234592996871838
7.267838134703900
7.282949774898007
7.331421483036572
7.398824968803547
7.481407697290186
7.388606356281483
7.313225568653413
7.395811352722761
6.611263947594326
6.726346314861320
7.230362701561846
7.208997223378638
7.268272978677155
7.294550401481096
7.316280793981734
7.207278054193524
7.183323477118915
7.192962444280494
7.192182405567180
7.207383746214060
7.256937707381497
7.284119485430105
7.292645874217360
7.303469149529406
7.222943706063169
7.254645468011352
7.232567511397525
7.301612254713654
7.283332878935715
7.249581693119652
7.277363586925840
7.320108411644895
7.344866992953840
7.195411153089623
7.185802032050825
7.130504840914351
7.152326605068919
7.139632047873723
7.257618340349389
7.261919196515251
7.346069436678139
7.275133297396234
7.293756872553097
7.303166306483568
7.229124746971605
7.196582390989990
7.186156145668891
6.947671605378450
6.530307847356658
7.387535857488476
7.295423229099229
7.244466504414140
7.271837074335549
7.171855292743236
7.117754813969404
7.175202490545098
7.221752997532296
7.253850575838520
7.242093572089790
7.271796610398035
7.335902076067072
7.320786318122503
7.258981869902541
7.156615925818712
7.180382414615931
7.254220729148251
7.089783791296648
7.240016639330688
7.269184090518037
7.214061423047972
7.205814389376368
7.022947392489614
7.221695854548890
7.240317626951461
7.295349378926615
7.251824146037913
7.301981075270540
7.330799088488775
7.340766299124081
7.238531831689760
7.131947444599744
7.203621991785412
7.023476525470369
7.167326682956672
7.196406775236099
7.216854563828845
7.196034528117847
7.252406791179888
7.205972328493273
7.284788058731281
7.276028626226015
7.331708049563547
7.318018967344209
7.230843875236726
7.242539171965539
7.122375853130981
7.185918318635466
7.209333994266581
7.192074260698827
7.203497969784432
7.238622825733474
7.284527618297137
7.318241293198549
7.350510234413598
7.258645716866783
7.224089461439215
6.833933421799687
7.164190641297934
7.171194341496038
7.192663748817071
7.296288229898147
7.285229040967571
7.241418121283430
6.445718231027640
7.278260890530617
7.065575678129555
6.843174479394882
7.426357437047005
7.171888500919172
7.147287424935099
6.891153118149677
6.993184433359597
7.055884007506999
6.954389999855251
6.867959410353667
7.520225587496368
7.359881716307052
7.213888570120031
7.200300269545457
7.042917987735162
7.066514126764671
7.043826656431561
6.981592509863384
6.968598282621257
7.512286253212205
7.470809584629734
7.404059233248303
7.290501851629227
7.044336549927690
7.038168153889270
7.074950460561848
7.087172348293000
7.035702720489819
7.055435718373238
7.009633010432801
7.194175694645514
7.361310295779714
7.430689737908788
7.308281110132892
7.170112124734714
7.054188539164822
7.153321008037651
7.066270374611911
7.095467381792906
7.140652949801663
7.036737488409500
7.057195517113051
7.127133287916784
6.496381859574630
7.442258919466616
7.374423552651372
7.117906543744345
7.135791233678768
7.160212645957356
7.183103818267583
7.376704389151654
7.206530216447507
7.081046627515901
7.047775986114882
7.090278421531414
7.154731787347215
6.986821915394916
7.486487638557436
7.506701676794280
7.405270389878076
7.506531772291690
7.454151245576996
7.392733961876583
7.043890131564982
7.062291894194455
6.941147582442046
7.482571955467694
7.440189568937090
7.423028915743837
7.262428991390804
7.012729582312358
7.381206614667205
7.401989058310177
7.411550744150894
7.283260124048666
7.283844983195625
7.400770989805066
7.455149713798492
7.532831379090178
7.604998360085368
7.489326454589230
6.258559499263916
6.902534293044013
6.288407833777483
6.777220898270413
7.030199691572854
7.218719854423362
7.332598799553303
7.379807499071656
7.452750562225678
7.538462452834291
7.535745833168349
7.547120780919963
7.141255834623071
6.801429393924771
7.043177509765878
7.129947447106504
7.175832275243542
7.304461877132251
7.414259135309206
7.265811515235661
7.347845070600792
7.436193644271637
7.485242425561152
7.453874475598203
7.496195613257898
7.162273276939514
7.016841350840570
7.234887036632363
7.118146175014122
7.182829674042975
7.323490620365257
7.178337848931757
7.276445079023244
7.284891949692048
7.253949707581381
7.328186832748286
7.421037229686864
7.525511093727954
7.364298815329660
6.949804120672832
7.226198802486111
7.140860782471989
7.209115360032330
7.132393550582984
7.334494371804196
7.008963697136061
7.225714514725658
7.142593472924611
7.119233658163014
7.222551321144746
7.170149097728917
7.264164943752406
7.310830861442748
7.307143226814105
7.337676858664104
7.531668756919382
6.758124047630668
6.873791493161146
7.224952210780862
7.091053779778425
7.077578831168272
7.180913316531925
7.192642628457055
7.154857319174107
7.105003298151495
7.115931983136913
7.123541412522269
7.091016290962795
7.127359627459184
7.078905760695228
7.246386169409194
7.358314165466825
7.369834003094908
7.231440870725963
7.289358514843964
7.192753242307568
7.096499563282703
7.123240536820322
7.192724729700092
7.143358964624513
7.121017058915935
7.119440741905292
7.073858037530567
7.208125998407827
7.132016275311183
7.129567116457133
7.292044966342559
7.259348116693807
7.239591132893173
7.304880168230558
7.368224598502879
7.301072577218305
6.268895248384603
7.190542979704938
7.159161268823000
6.696375848042035
7.181026610868418
7.060026955469256
7.101607380017436
7.171955933557645
7.133190196520764
7.141490629508858
7.133249326650765
7.096553659986187
7.037345759502907
7.094474597904594
7.231303939902510
7.053810277814523
7.147938247297432
7.227876563333599
7.285693798379156
7.224189787719266
7.154702105375012
7.328512542570261
7.081061649828820
7.088339416374914
7.145631526424301
7.138082752503598
7.107357168442601
7.060172157594158
7.113165359866926
7.132612974547913
7.058716041937355
7.145352155430768
7.124116505089559
7.189560280640675
7.215678535782976
7.026131367014147
7.106232639316183
7.246662765562913
7.307191530266921
7.210774903321104
7.260962989555865
6.407781124174942
7.203984248330494
7.059048279258553
7.063175907347397
7.138765892921533
7.096301338962556
7.063984003640210
7.021214603961258
7.096278781177749
6.974437886976070
7.103580400250216
7.043588393814955
7.117309400947754
7.149080178352791
7.121036266004738
7.113308990727950
7.102522287275838
7.112819995020631
7.212020121205389
7.298821458606049
7.221889569522451
6.510162917818436
7.147818089017017
7.106206814202490
7.071735153541779
7.121657717566189
6.998854410785361
7.086950259898596
7.072272383098344
7.108187961052474
7.140787704507350
7.046361060428723
7.165518701417444
7.076725293227645
7.056085955899385
7.170193391851512
7.140939070519490
7.152288015535365
7.101945707027473
7.082496185131014
7.072736399439811
7.105165594155530
7.144875247102778
7.088588897803477
7.002531821922143
7.120080119245562
7.068050907566989
7.044468551307977
7.077426764019998
7.141786396763201
7.071527608810763
7.094833898776068
7.160492898965417
7.067444486217731
7.068275207382245
7.116881558828705
7.158645347683491
7.164960365190966
7.100202703954299
7.131834642234299
7.051284864922078
7.105505047058970
7.053447801934272
7.080283914925896
6.952271003044801
7.030130106407174
7.080340076673284
7.040691448998706
7.025800220492776
7.079162809083986
7.064994526243249
7.094693885262395
7.188275769231611
7.075090695372650
7.103952013118475
7.147121290403006
7.199741711163971
7.128315166660347
7.116380428353236
7.021392270454212
7.039960685007149
7.110480756380845
7.031617009790182
6.989469870061877
7.078846140812376
7.069517707563116
6.943606699606850
7.042570698122852
7.022646146749763
7.079510407235922
7.102515047471531
7.117184227811669
7.121935116199380
7.187667955701976
7.081786382414310
7.103716065685822
7.134451071909945
7.073603892463287
6.948456855533850
7.002349972238633
6.989416017622070
6.993264294147389
6.947609886166088
7.085112425544552
7.058214292065844
7.124584685202714
7.177798543861270
7.070140971137336
7.101298963318704
7.125523632120892
7.154714883969051
7.072099036664543
7.204033350699069
7.062579055519780
7.076606242875405
7.071781058195606
7.036948218693524
7.055218985672113
7.000299480287099
7.000247258750022
7.103259618421960
6.670997738993313
7.227715342170382
7.091226202215280
7.077361410022318
7.054114055471778
7.131206410318811
7.117405093455166
7.027119821202320
7.124876950880489
7.150139135450686
7.170488228106660
7.068165081841759
7.045918626308410
6.942320039838723
7.071146088347941
7.121458844665235
7.180783850414346
7.183067325660669
7.128175625256268
7.209929719120312
7.013275805881992
7.143749855110876
7.086748519440315
6.958044099300153
6.925149741174903
7.126115545866499
6.920089316276300
7.060675580123355
7.038919658009934
7.060875425796130
7.159205078387425
7.155984757641533
7.042560505573243
7.056934417385246
7.024737206623574
6.962103898251723
6.505163499831237
6.971757476572054
6.932974619231553
6.957237901239719
7.035247261768531
7.087854466050262
7.016182529901710
7.118279378339527
7.090749701880905
7.071108343788152
6.991340144742610
6.953683544766559
6.864120069523359
6.606229536503864
7.279798041857496
7.026329919710736
6.951126120003401
6.926296166443787
7.024183991664259
6.971717159726580
7.009506972035877
6.685712701537496
5.485073906273065
6.181772563465342
6.378204154500503
5.947308036324026
5.975247506540622
5.872249976785380
6.201021425341737
5.951463535012897
6.823579747135603
6.500707611808293
6.621542108857932
5.983685999778395
6.443757663435028
6.162909434979536
6.509446546956615
6.207022989500022
6.079951166909590
5.917363269236229
5.568254221978576
6.089010183187875
6.337689684199137
6.637953406836214
6.726165539322572
6.519665055473307
6.118051498145656
6.466812595534563
6.522313778744555
6.367896397787165
6.339924360918761
5.943904800516838
6.018026378338263
6.003694895531488
5.874098994222734
6.093370658882217
6.490222296778465
6.657982461698574
6.390826891483938
6.568952100618629
6.661825480227730
6.828371037629653
6.733166300889508
6.709176659819561
6.316871134728011
6.454088401467319
6.850248260300023
6.285237555555037
6.291132415768412
5.487017088274170
6.233268574286366
6.675519529656148
6.785688015215282
6.847895507949069
6.935170238665142
6.794534693279368
6.234627147399383
6.978353651500997
6.855107663279410
6.457750984892102
6.857809871326717
6.781693984918278
6.533958397223936
5.770267848995831
6.119458051698436
6.135143069756115
5.455515072877693
6.458625323426048
6.620575840575651
6.678012583626387
6.982585030606136
6.914597216617460
6.792006762045583
5.486310948578283
6.788899283112194
5.818573090477525
6.245253196085648
6.890238462261899
6.952567963880885
6.510161573683046
6.023283537594296
5.913656539177555
6.104516382135406
6.549037028807923
5.878084366993955
5.943707498082100
6.238473711831034
6.991712834805593
6.580875058540057
6.701256075566199
6.709520169904660
6.831275149189901
6.586015446268334
6.402491927718458
6.200070108230086
5.762790740167941
6.637301297396087
6.642534400985504
6.054106307464689
6.496043760719481
5.439180676442810
5.877880518774502
6.104835271301642
6.152954499020456
5.762061568751603
6.712178838770088
6.942995162218612
6.927217959820748
5.980889100775435
6.148190854691469
6.863349465551225
6.703439025467233
6.248797566888064
6.442328121190808
6.859140032398782
6.974291693595202
6.809568531138281
6.466750705727467
6.496776948159640
6.069536116385014
6.451326609389192
6.337138975996339
6.230345259616088
6.400408668410472
6.165240450052903
6.893860107140530
6.807396314585218
6.751435890194432
6.885724653957752
6.906867102510537
6.607120764097118
6.840440287120144
6.585756723731903
6.761338615150516
6.298979392511393
6.761340266724833
6.717005197872685
6.774760317549761
6.753092577414811
6.659655367283495
6.643737166923929
6.239614921786407
6.539528270580724
6.439968722393941
6.307179412880054
6.350417401141975
6.767670130073751
6.714581415547000
6.597832276385563
6.809469077685296
6.546041242593292
6.731876396389570
6.687157934316788
6.782532497815622
6.697577021262786
6.724317858781735
6.642916572097248
6.678599121490887
6.533257045097830
6.645040757778558
6.738719526600125
5.132791972052117
6.658409992818251
6.657247815719848
6.478898329061735
6.806411282620704
6.900964678390785
6.540169632886824
6.653677001081062
6.621660693964879
6.800018069617249
6.921884431005845
6.819954557203959
6.635992413415977
6.853455274848543
6.344986562910250
6.537172918423932
6.827375841541991
6.665516379184183
6.561008878985190
6.407839008454649
6.705498247403529
6.634671692493789
5.627945233839577
6.020870517853455
6.271386115488662
5.953903448220923
6.416788594744760
6.609783436594875
6.601238774171444
6.764266041864715
6.888031889152529
6.949521966280347
6.906090905467439
6.763800499975326
6.772094537740727
7.039734356197327
6.975760357085980
6.562146627861292
6.545600426459070
6.545789098631451
6.710039500723843
6.720539859065934
6.506182305514951
6.496142348981461
6.558104628410357
6.179948642806032
6.341698648996751
6.007731652302052
6.541669634582483
6.561158422500064
6.771731456279001
6.659116493213443
6.895851649390800
6.644961214911179
6.977424471887632
6.843704691301304
6.535661244322552
6.872926107542260
6.485032841915748
6.466056782225969
6.673977388334921
6.647456568092434
6.673291466887612
6.702099690027014
6.415235984827417
6.342533353763303
6.607768258013931
6.158023455196561
6.375328598706752
5.725892502767414
6.713612305093159
6.650800423986082
6.686710052009905
6.713331923757320
6.762488074696940
6.852995518103681
6.855559384019567
6.763452693177745
6.830845785440595
6.798992069232044
6.974292300318624
6.907989735978791
6.904181579146090
6.776189234028530
6.672151608781702
6.501210643417417
6.829861353565807
6.653246005514625
6.571189248977336
5.704431889641800
6.350273248283378
6.120807284204488
6.374725931496291
6.409995460614756
6.737168258794257
6.839289714315212
6.805258851144740
6.812775367937544
6.869592279122505
6.511900301490243
6.508003244139736
6.677591561854420
6.376122329838578
6.420689241974716
6.658496750983435
6.649611926893717
6.671410678016942
6.887454946873188
6.798471951642038
6.292772419113165
6.120679133205090
5.912025701763887
6.559173271513739
6.551551740428689
6.384623758122282
6.700837044028913
6.929354867688795
6.832165177628861
7.009932638272344
6.885621139350198
6.750972257073145
6.719266081243793
6.902271751461642
6.819632517100922
6.438122165880595
6.301983089732793
6.507892270485210
6.743201417418785
6.660419601198612
6.864413848163928
6.545922426297849
6.386025351767088
5.426147424453129
6.031801544318919
6.453922861337299
6.516446107687315
6.879714481460738
6.986612628401545
7.013829996569252
6.876443758103688
6.885013108386453
6.762515029452940
6.639152750146128
6.674405064867896
6.725971060454695
6.691783821099656
6.536895950508351
6.644550220795807
6.345038411694615
6.154229571759678
5.716990252296402
5.918815540206909
6.666550431692409
5.390120453011605
6.566288777836126
6.541488132806514
6.792713308821964
6.781520903050509
6.712743256362866
6.891428410881728
6.736284134555168
6.715604383914060
6.886875812804046
6.881013308455286
6.778469709699742
6.616849846089559
6.226971010991337
6.513588879049660
6.291595295791664
6.210453596075152
6.456581549175842
6.333077041807369
6.059298401126067
6.238295649453466
6.228275413754495
6.735409322580741
6.774767827062888
6.951496669145763
6.948057211673772
6.913221346100697
6.734228026299549
6.625035337938829
6.467104994853172
6.765310168344823
6.550267001746646
6.404272251188468
6.267615288543432
6.066967475878350
6.363499791916777
6.495818267803617
6.439074414979769
6.836360397129187
6.860038963134235
6.866078954942885
6.734498016524045
6.775036478945555
6.731265881479280
6.657486052872346
6.256360924820027
6.493910874786343
6.314290978558519
6.524052977485534
6.068628013594917
6.176859459212253
6.322259593653923
6.495339177743343
6.255960190401474
6.560824956041758
6.802730499095608
6.447439658469598
6.525257123490881
6.322283277704675
6.339640575755708
6.153197384791556
6.171890287788859
5.827998346055978
5.965717272852196
5.451947807171742
6.316821082721321
5.782576874498169
5.731159103957483
6.410081486576937
5.871847644865817
6.470969270866261
6.280907714549222
5.786564844118343
5.451169204792286
6.242626908736111
5.209604128675172
5.602350079551591
6.408942084793148
5.869002348623954
6.087020064918519
6.474474767440995
5.866725428158019
6.604655579587766
6.755856512000808
6.771902254501657
6.592265804749732
6.026303337779334
6.775218185702380
7.227927815312382
6.973744184773484
7.057012717329175
7.166971079749560
7.041893147366905
6.764226015646271
6.180198379670814
6.079427794516332
6.184736555516416
6.865633148554102
6.996707802530231
6.971149324698195
7.105154501289317
7.134456593417948
7.067630590538546
6.977831071881018
7.073247354025360
7.109277913700755
7.013252878252315
6.507726226672782
6.535851723996862
7.061973452782298
6.559642565533823
7.135004940039057
7.097435940974550
7.091886069098527
7.051724261956198
7.069530422584752
7.048930065964283
7.139677404389237
7.116663099611857
7.097708707420743
7.018888047279077
6.987864529729063
6.950809055619552
6.967841302762625
6.990207531943274
6.597586300660176
6.719181945699331
6.974970340669821
7.116839133986364
7.010182930623348
6.985680649454956
7.017300397341714
7.038743552789027
7.087108316032563
7.099034331290969
7.186371661428876
7.185045271073535
7.135967736231382
7.084573570595115
7.018948991145691
6.903227615934408
7.119786405373251
6.589801130512461
7.068776470976506
6.233782806625015
6.787264189924652
7.096352151080549
7.093937714856912
6.983402832544674
7.006725543333870
7.015155556385202
7.087076769043820
6.961643040194420
7.083058555883146
7.148359833768639
7.195983173145527
7.143856366369785
6.962915216106564
7.136040288775843
7.145663158612091
6.987343088164133
6.975787835367269
6.951044323034435
5.927236263798878
6.042063348561886
5.968405578922086
6.180690605898005
7.010036547840063
6.857098519860063
7.067491236352001
7.035269594210679
7.064760858371765
7.040375482286862
7.105681489880546
7.111211824521290
7.132516289291635
7.130255969714836
7.100262045789782
7.116095450318281
7.033890259457270
7.145132127103566
6.829776001237358
6.956648054249825
6.625329286115009
7.039311686613205
6.892584214620085
6.424838498658034
6.627948225812634
6.604972511123109
6.760564138416107
6.806326463102915
6.960140707717772
6.993328649464519
7.062753465176246
6.498264418153589
6.997361266587023
6.848333948889296
7.245513065726095
7.213815539993623
7.028775586975578
7.062741920137077
6.993727199340060
6.933550711165648
6.815542770346106
7.212484668555476
7.110844027000261
6.844620047117283
6.805889467128456
6.539522351654213
6.852611268944295
6.133193010011889
6.759220531663601
6.803089465068167
7.065356360751077
7.117192798152463
7.030284129050566
6.915929906505444
6.881080803822433
6.993741410100490
7.102813527253627
7.157110883317588
6.855770724014590
6.953497139857606
7.236859013573340
7.103247199613180
7.057991621381593
7.264897918435445
7.134288602081361
6.264178515354644
5.746585089312703
5.907329230649574
6.482869617574867
7.015557861139705
6.844947839249643
6.354498246159042
6.735737568241192
6.817016123614579
7.174633425935703
7.137721600088076
7.215938066285239
7.124542706914952
7.170543812414190
7.253518389893766
7.210565464134415
7.123295565641008
7.215824908949565
6.638264029357944
5.357432566030983
6.209932035451137
6.057589122831388
5.460356636349145
6.849683922244902
6.514356557683149
6.259796368324717
6.905827498489500
7.169959425967722
7.213153893288561
7.203664025770812
7.256025240053299
7.194313722251870
7.263514239119618
7.179540498084853
6.904164264366507
7.215983046990242
6.961791344126495
6.629552534848279
6.045539384854287
6.755346520474193
5.399770712070429
6.923698961898324
6.291791023027207
6.206679477751678
6.627601901831849
7.020328366258047
7.233458640446622
7.140807032753817
7.211626295032336
7.288572364319448
7.377947442741963
7.389342445122125
7.246413350456419
7.118826660192724
7.013282536927232
6.844512500813990
5.317467778338505
5.708687030082532
6.053324867686405
6.214839320111817
6.733574027978150
6.975465780398140
6.918673342401272
7.132039508316441
7.278259768127962
7.402311559345713
7.344284282597899
7.359207836817080
7.353906704636730
7.332969497507623
7.294754225601920
7.128006483019942
6.473106005022785
5.476902742449892
6.301146254329927
6.859729245906741
7.109042199738565
7.193164116582852
7.194489765889778
7.394156653667324
7.212448856735408
7.279214216341563
7.331600606310151
7.181686688659141
7.105582129634170
6.477401671033118
6.270837300835001
6.280845128428983
6.884321342982076
7.342278411374949
7.217340513578627
7.271571868725125
7.299166767778399
7.298251734842221
7.251060591121483
7.161475776402456
6.456432705362168
6.170159707350734
5.346065831594582
6.048099675725320
7.004458652238228
7.321861624277615
7.296004799877691
7.340081216538900
7.303443948265420
7.384708842919243
7.256915145422180
6.862296626003554
6.966016236086092
5.948858884900815
7.149457169303980
6.096395333386407
7.335053390232424
7.398564717177445
7.369086942881848
7.373850180585783
7.322073194220188
7.174135745069060
6.459406544965669
6.739332050950908
5.865047605810277
5.409462562960760
7.080058034895901
7.353620399579740
7.369775555020992
7.306384768436626
7.410000054331706
6.620521624335153
5.575681659746518
5.089254780786116
6.179506507859082
6.956129522556978
6.867993215528583
7.242913893881639
7.011704476790623
5.097032568842873
6.757158702416933
5.436080845427176
5.189160087592349
6.373719745315332
6.783326381389011
7.086302069264899
6.618050303829564
5.679315216433993
6.810225845195378
7.431957329884717
7.560948021314234
7.468940575356322
7.361238224445931
7.442862555707062
7.310015659769077
6.717651020733149
7.410377020858645
7.056335252305561
5.849078924275959
7.304798670077308
7.439207195145808
7.439393532966203
7.502892344245792
7.550405618128948
7.560939425653459
7.541504509716768
7.501488974345063
7.461269587762568
7.230932657960367
7.207341209516324
7.443731706049626
6.025059693985083
6.297891239291463
7.263337333977681
7.156659685584579
7.448804556240563
7.477793851128589
7.478864167101328
7.520899486772291
7.420661206578637
7.348158283554632
7.561472903623092
7.266447426567497
7.380692453234252
7.347394067625618
7.356655183442067
7.400264308244918
6.311449115098382
5.660711223704373
7.262652134261081
6.724518877597866
7.160712817638903
7.381999037590955
7.330918614566214
7.540700757573568
7.558169402093712
7.376819404333728
7.546253925812870
7.520467195533439
7.434278797385976
7.381030532149293
7.347030923758872
7.396505033037426
7.401318745142884
7.511279888983788
5.752855668638921
7.210758547651997
6.745037664374420
7.055799402158947
7.125624748450721
7.299340589562844
7.418093438221667
7.597237406288180
7.578003707131378
7.581635798139018
7.554260829546129
7.536716072191476
7.515690752316986
7.430306130685592
7.370534822504315
7.479143516045845
7.453547254016323
7.383810459839784
7.378571479415279
5.775811904982204
7.268629479698591
7.138796607676073
6.932044407980272
7.137965482038125
7.446323640334870
7.492227162802286
7.529312182348705
7.529313492934867
7.553843039193170
7.393500468105502
7.591461911261092
7.508326168584812
7.431342417188151
7.393314895793210
7.388725910241101
7.486690030260620
7.383681148938096
7.384188365158200
6.896959465822052
7.362388710986280
7.577858004543051
7.513361489786744
7.352946877960211
7.353814314522232
7.373062494168686
7.431109192306765
7.581940366191631
7.538860061861941
7.469512092580673
7.603907160556606
7.544100593962313
7.336645910136094
7.291397398772771
7.327819787134150
7.327990839628211
7.455020045174805
7.490992900228624
7.435096778492838
7.371063119403739
5.537682767175483
7.432021544915125
7.562058725827560
7.499670968646472
7.456818544511170
7.493195708225446
7.381870015277027
7.513520589721299
7.573930320434096
7.501476913145018
7.517442275220981
7.543831765442937
7.437797989589800
7.408119798881209
7.456643085921008
7.335422050922052
7.253960910067077
7.511208105784555
7.467916739622013
7.259597245334201
7.232268741550158
6.453192819390201
7.225825992528112
7.317327372899552
7.422377068215055
7.561879156002522
7.376401203155725
7.499911087561166
7.582121212476520
7.506771676612956
7.470231679524632
7.410680708613636
7.478119194978584
7.326400531155814
7.461890274589373
7.424842935990924
7.284550445852689
7.295099173438386
7.382088553742882
7.366516686835552
7.210940231850936
7.256208825764729
5.886213811920443
6.654719075807837
7.368409743561282
7.314634699745711
7.376149458308998
7.406910515641900
7.421574697603955
7.495474741099676
7.487586507749714
7.574321191702793
7.471900889827979
7.494783570129059
7.502696953071065
7.436166068433829
7.395877221023547
7.446796516187396
7.311530199673070
7.323745504168661
7.319955037144730
7.473460785709977
7.343114958001363
7.336580569100539
5.779816713525657
6.416399188366812
7.191388411552373
7.398836314612488
7.453190979715751
7.520075316259359
7.361716427315558
7.405361885901083
7.490228117292132
7.529138765893626
7.410607270071882
7.425046543352046
7.576742697795989
7.490959311104294
7.499534461108826
7.385094638360694
7.388366210535523
7.342555401107871
7.331498816790378
6.794143841375534
7.050601826785099
5.636034346101643
7.444424638985026
7.412746996992837
7.368940768725238
7.485068628690040
7.406016339627217
7.506031752658838
7.585112258744569
7.508543824130549
7.308226580527769
7.490109889718688
7.581127876590140
7.335733660712177
7.555721342299998
7.505696957096695
7.394301173904718
7.193463959955140
7.280376986504209
7.442035577373924
7.437399071834891
7.166191592115529
7.351732664221847
7.345487261013487
7.440842781248676
7.482525238299083
7.461176345380569
7.520429230674364
7.382129546812937
7.404688525669329
7.495532075736022
7.373537168477437
7.216547915798627
7.376960405444461
7.447591152228870
7.520556696096762
7.415930367218352
7.122295807402092
7.265018591722280
7.317695307105897
7.251192193368936
7.452535750496240
7.476957050340730
7.585921425791333
7.533602549078729
7.526211385420555
7.475076642419587
6.722809503882018
7.489601445497224
7.484876484156247
7.515563263537953
7.508594539716688
7.436125750090028
7.505541883387368
7.489288056999015
7.410740750229468
7.434597061769823
7.311440483995959
7.218612638848522
7.248462410069563
7.260692179170958
5.700911858547007
7.531842479033666
7.571645957964686
7.584827281526843
7.247933411185865
7.316418625300524
7.589735870080875
7.526714896934846
7.435560063566134
7.335476843305385
7.373006595768722
7.404134546892288
7.411060137851505
7.267583257698562
7.289628354745421
7.335215672126849
7.390647354770332
7.332326680324836
7.154975391149916
7.304375220281706
7.566649829167064
7.437496682532931
7.293649631879843
7.375818302762395
7.495120525028534
7.538276502110263
7.484369770797072
7.343641992898854
7.390288312252965
7.268396666619640
7.191956222109638
7.369661851383762
7.306206651081228
7.244755265726278
7.095398149740702
6.843746099369477
7.432777496723314
7.481514515257024
7.399062919272186
7.504194249497913
6.749041521687155
7.468301240718985
7.452367381247413
7.386846093605854
7.216911193667192
7.268191551830513
7.180170944223780
7.297626430166594
7.228876718314513
7.074745472628003
7.292803102742057
6.557679546155525
7.282865712392722
7.253501668754973
7.628313722151059
7.582153355566671
7.310099127276023
7.352590221677454
7.412004630483273
7.536034692820115
7.524844058776093
7.338251954728905
7.420158052580740
7.170491561399604
7.141556640600417
6.944046234572079
6.657039197623805
7.608726367808864
7.506791710544652
6.956010266090941
7.149485689364273
7.492442781852971
7.555967084627492
7.474563312872235
7.402817952752188
7.477238278600177
7.256515728880082
6.361489483869616
6.414068155878322
6.884163421048783
7.626015150265325
7.524695338159836
7.629347397178861
7.621950787390701
7.410545981947887
6.153124766302080
5.827193834949991
5.951697941878899
6.462915330120646
6.633673086321034
6.799219843411612
5.909467559305498
5.621145862862152
6.382198565290544
6.957786761869051
6.315247848906741
6.691215015281399
6.930134645636176
7.090806554223837
6.337065895586819
5.422848013413764
6.373514035687997
6.677205462137275
6.472817925610187
6.616467898776428
6.900405369707533
6.831338554710575
7.092855997636169
7.081279331145288
7.056515908457504
6.854726529806204
5.418791954489538
6.208399410650291
6.209166188886938
6.563515684032389
6.764501751309281
6.870658610609737
7.081917451995796
7.142358781763464
7.301690909090352
6.923158162213563
7.081188273668598
7.250163101061927
7.230808552535217
7.086277432158951
6.062928445080637
5.594207333735900
6.230147190494485
6.625902332539501
6.565697513774907
6.594938982038200
6.353487259300493
5.430067668480091
6.597484371706360
6.971590738806284
6.786271487156354
6.987001117073852
7.132756898909806
6.959064513656079
6.796931824339790
7.021503159030125
6.887834785121703
6.941854368577927
6.875933420372439
7.037886689672765
7.152784959577781
7.022589064982545
6.920278439784641
6.559152736422493
6.679958052136862
6.243499921749564
6.322844597819854
6.070966252051732
6.227573024956627
6.783071716775870
7.174467055831331
7.210973761252057
6.888043482249165
7.056277619771011
7.091605159307284
7.143235630705655
6.827786024535749
7.117732792393790
7.131706376812700
7.237587767760633
7.316638596394645
7.203904972687679
7.243141133205513
7.094684563146290
6.938459770574869
6.691358331666440
6.214117605185246
6.335144128172311
6.081433857425762
5.924684048818800
5.147789890063471
6.685003024338580
6.995657644090862
7.161632563588242
7.303108567359335
6.990697666282231
7.088358212976503
7.300088010889241
7.246700586519722
7.231523033506087
6.807079714928088
7.207116591785610
7.275545420646864
7.415956404328736
7.126626964777996
6.865413904493264
7.010592012987197
6.978387846404591
6.572146785474796
6.239816324277809
6.786245841375985
6.586936090975887
6.574178044175395
5.599131942406052
6.618474054464734
7.215609384072668
7.297555820744370
7.350093031458959
7.081718322396452
7.184000460351450
7.400359281334560
7.286250900820963
7.347207793907969
7.167351542937988
7.294581098098076
7.374170391184942
7.364569715100481
7.194200322388320
7.085299758634347
7.014953956123975
6.909208048788231
7.077917483948471
6.819181252644534
6.900732818615045
6.247136321836430
6.414922033445297
5.221118603145477
6.868306185493738
7.215435309783087
7.234491557815829
7.205813970910588
7.124266081255529
7.182594907750044
7.273400282555311
7.314626923581158
7.268106962426721
7.291851255853449
7.336495847346536
7.090585602934228
7.235305885525445
7.310061653145108
7.162700401734957
7.068342517894138
7.063280112648403
6.700242831557088
6.935106366067312
6.922734792191056
6.479676740380404
6.248038800902689
7.107852317494438
6.880753823578980
7.217978844688654
7.235608097705317
7.141169873980006
7.346600455732443
7.287662438493410
7.297572379147874
7.153781710800605
7.344728434764797
6.925558805742840
7.331207184865044
7.417747793348166
7.162444056939410
7.228084740026865
7.095746814032836
6.975792122384455
7.163660549243757
7.046799238476440
6.840623408999865
6.070195063775478
6.844246784852519
7.027078565386471
7.330489425622901
7.288709947275799
7.257501261160286
7.285527513421643
7.323031422497841
7.256288708027988
7.214276035429933
7.330219500783151
7.082609534388321
7.312668424104032
7.375705325751858
7.310178283478655
7.127440714777238
7.230745748608242
6.898484991525557
7.137068041311234
7.085896215743698
7.143186293257552
7.012200433080392
5.291032187042752
7.088668527726024
7.084364685806281
7.144128915104647
7.280323360300729
7.305004111933641
7.245918177531482
7.228338410926186
7.234653586863649
7.295475838733276
7.235982741833874
7.287107156426568
7.343593658297376
7.374602533654938
7.174366259185758
7.284287542587546
7.234729228449443
7.064102541761374
7.302397212056888
7.263364559655319
7.362793198948255
7.173807813475239
6.084169991367807
7.175843273102492
7.068562775011567
7.310095343725254
7.258160455834446
7.049922272412926
7.171320363122664
7.312572351108732
7.425591939334862
7.236939353203219
7.385788613980905
7.269822969470731
7.317720703206276
7.300842939801296
7.191301756408261
7.308657435899521
7.184977651297693
7.398116554460809
7.162630146650898
7.296707605332528
6.911181924619777
6.942950750864312
7.184764596745629
7.288771052834031
7.193936386055121
7.145556924071579
7.181245738531288
7.255336247429068
7.411409197765445
7.476857162183158
7.363055859541789
7.341580013038019
7.351671982171164
7.283328046721200
7.376007099142462
7.155852068741821
7.139883507222532
7.331840707558545
7.090748896489147
7.058730906359555
7.125991082511719
7.041197593392694
7.253402425659008
7.003562551077323
7.277554415000254
7.440745524995322
7.395531996045190
7.375011847305979
7.301073757245678
7.255552384967655
7.345612074670811
7.239855710176926
7.243812443362641
7.210014858175120
7.282638006663408
7.175558406475598
7.139284016815203
6.522299232885489
5.790156523364097
7.253499403006743
6.898825386388526
7.122256576266967
7.282166679094789
7.420654622928792
7.416223164859996
7.306921894402995
7.316478687914292
7.277991195040753
7.320867011035077
7.291799252364305
7.253326725029074
7.089619263566492
7.246677290398531
7.171164023883904
6.844516179841656
5.465757275893496
7.177694553055833
7.165870703735035
6.946675692624041
7.358637401381192
7.348446750800594
7.459042975862841
7.393208975371182
7.369988664821945
7.382539696616776
7.382841864359577
7.319623733268232
7.192614222144897
7.125407194898306
6.837718692461374
6.824956263052866
7.034505058660245
7.223092808460866
7.314036950281761
7.392656290560143
7.342564598800645
7.361549677023507
7.340400299866596
7.313888897792610
7.172745665599659
6.849830630903610
6.090203248916179
6.156021528464649
7.001520009475466
7.426732439737127
7.282204797801315
7.282397624763181
7.159619101722047
6.854850010880776
5.683618742045684
5.379371251353433
5.553104781636515
5.263533143075303
6.348799457650138
7.280623239336890
7.352014431424242
7.268899734408524
7.361956544413086
7.329568794868135
7.238778564389786
7.118735324829990
7.024618724172921
5.454300099459294
7.423110745924237
7.383476259196293
7.297990938991751
7.342517521295385
7.320232450644565
7.339923671435355
7.384053530141846
7.368901557505914
7.322389453528520
7.255415603271034
7.389795846026038
6.984520577342845
6.105990418120404
7.229962057058080
7.360155290888416
7.398833584896139
7.324839740298618
7.351085979016034
7.289681671152476
7.313496301592159
7.352131547919470
7.346411757443345
7.245763175743112
7.278280441957865
7.342076554098354
7.263895292925005
7.361148261245357
5.477519446091379
7.389719095065487
6.996843995250725
7.322153829803280
7.378570207188702
7.368134179957060
7.322535046332944
7.350454142982447
7.357162274984951
7.400958966762827
7.293434378123250
7.379632444849686
7.374671994942160
7.404680179020695
7.206762902863355
7.349560505419442
7.304362459546522
7.520591392841713
7.421919401131148
7.426418995049424
7.373172939830346
7.386336083217003
7.394816174993665
7.221616634354052
7.275903563934882
7.340211708815170
7.415067262393051
7.408981072122537
7.299164589296670
7.355090133177780
7.406113131989924
7.299623094447448
7.362321080836686
7.379302442780071
6.966327044567104
6.349973452122825
7.276385136106213
7.344552595305053
7.456767251056225
7.388484521749099
7.403355846092740
7.393499209696131
7.373808682449704
7.335738980983199
7.302584108736288
7.310158204021537
7.267094305993758
7.323290956824017
7.378345757320229
7.331389322751543
7.372247989092941
7.387520261041734
7.283681095699301
7.282278784549095
5.200513193931223
7.296016693657276
7.590525681300448
7.478373395196659
7.204969027807921
7.523379659951630
7.449002640342165
7.420199936699007
7.391429302678295
7.340327588604905
7.448763408936213
7.393561138149775
7.265748432397053
7.341300959402766
7.309472279091223
7.340275352221648
7.310673750046188
7.404762185528813
7.456720426069976
7.218627007574359
7.204898974261162
7.468192690772920
7.517610743292403
7.425425737317133
7.529395729513071
7.431458003679261
7.447582396997642
7.471675517657133
7.366916039928859
7.388475481412732
7.424931500455286
7.311061141569899
7.275479767437631
7.206618976929737
7.350614915125230
7.345847566872264
7.446981982098152
7.471768235198768
7.377862123500557
7.414304892502203
7.452744779237169
7.564090501381390
6.839785834265511
7.489153927806990
7.433225310330452
7.448329839067809
7.429116943707591
7.426770242885603
7.468288275144910
7.400908979602329
7.335717339395484
7.475895578428478
7.391189350736711
7.421940339911175
7.468080371576165
7.480703024911957
7.328787216629815
7.422917113045477
7.330808643497108
7.416195224758791
7.642667254275111
7.508316882740601
7.490680865875136
7.181926090442817
7.442636622066220
7.438869022370315
7.353727256682398
7.461788683588167
7.414208926341709
7.468352367930283
7.485003112324216
7.448839363130261
7.454099485412769
7.425618446029489
7.356668977338763
6.847315533776491
7.212089601381519
7.106388366861951
7.496721521550100
7.522001088970485
7.294180322176973
7.478449294724397
7.489802674939149
7.471696579849679
7.402899143473606
7.443202470120171
7.465815475602523
7.432000202899550
7.266594639506192
7.381374098106759
7.372616816143925
7.426189565835370
7.246771292974564
6.945931347839890
7.340363987705006
7.531183315498758
7.457662688203801
7.501932583163405
7.518323907791221
7.396841187227183
7.499914589806519
7.272842045722865
7.395293959387744
7.470778359463795
7.483331315593492
7.364678293028483
7.401273775990307
7.441945435805311
7.416025048033660
7.334329786568659
7.393927397414862
6.949470632989684
7.193544574891299
6.683022679737515
7.599910267097721
7.533477514517699
7.149219430716371
7.265714576737690
7.468003068293948
7.326678714734598
7.250329320035739
7.431319989263955
7.479486278370205
7.392919364090098
7.380512646975123
7.308023916994533
7.390858506037445
7.432928711912082
7.341379867031344
6.787291438746756
7.317711727636050
7.556698980873144
7.591276658089797
7.437827154682147
7.369830607590492
7.354737288537888
7.411508263179146
7.420229945268572
7.487251733174087
7.419288314628704
7.435861235252416
7.389952015598912
7.415009381574337
7.369163815078757
7.320096541527333
7.369351738699247
6.346142352701799
6.883257755694648
7.438743043226032
7.443835365584947
7.441989467081845
7.481523886332284
7.433855140317375
7.494978122269925
7.366405898748677
7.453732291650782
7.435844371014630
7.384490547384439
7.442962150593481
7.377654745436192
7.410594388725537
7.216181363795700
7.243785684751720
7.352076728269259
6.914633335942820
7.490628697613783
6.784909925770172
7.532956290224861
7.414460850859715
7.500016829134252
7.450425348169274
7.441208694310560
7.407736605160888
7.411832377521255
7.327308511366391
7.418839153035286
7.336781587636476
7.418370527003073
7.366099568768490
7.277195352267452
6.505728314658219
7.424817108442470
7.459566862987303
7.480168357593399
7.463768456487256
7.525024358045603
7.407437457697969
7.341153846159285
7.479013378257604
7.422842802939223
7.374071763144510
7.437004666175846
7.348326660889883
7.353396733891215
7.250279395094361
7.047042538776954
5.725679888052184
7.436137132581809
7.406337364054348
7.343443716894592
7.371451104910019
7.480251035282168
7.426349487093805
7.397857857730313
7.358731496075638
7.388359468482585
7.357411434311969
7.295368115822654
6.857233110669499
6.829518183168901
7.424700057889892
7.455814531036746
7.292627001780108
7.426186565643452
7.470917218638787
7.404817623833901
7.298492173773725
7.082015895440691
5.539298041657921
5.388723556911916
6.610862609470591
6.932777699464821
6.645593712829516
5.127484481558824
6.861634954416068
6.302786053995098
6.830429732141888
6.790966397174616
6.429920800773692
6.342637627364676
7.038489043892636
6.736463763772308
7.065508966866040
6.901438135904883
6.771803998052322
6.714168808077208
7.079998797961019
6.726894440622526
6.844590560635062
7.042070053365405
7.364133733339235
7.351169431318808
7.069811046445363
6.935831288581846
6.896799454519811
6.933454524370551
7.102240235914574
6.806657010653120
7.241041700053333
5.815127893836078
6.491942492065773
6.742455209809807
6.917476135558313
7.207365538083004
7.390386222977204
7.325078242997667
6.964731146829642
7.079469590178775
6.947859771159362
7.003957932126840
7.275417711853314
6.442662006359951
6.328833929699254
7.010914705395348
6.828228216448275
6.503328416126719
6.777148075002975
6.931899328377247
6.263702404907350
7.234333458797804
7.045185720652150
7.091163485565394
6.862265413459490
7.033140707933521
7.115154811550449
7.328606050533265
7.501504269009273
6.469227210564667
6.366171018036225
6.696632458451698
6.713742579359425
6.117879909254956
5.501678436521297
6.469990278386119
7.160548069813553
7.288825893998220
7.081865164671454
6.997796831682852
6.987655745557960
7.027441238134999
7.082627312924070
7.115003636908009
7.456704839346578
7.013870999174424
6.388923139789963
6.269062879347038
6.356864548953036
6.239655628712021
7.309620159117856
7.137183394790519
7.172846955327699
7.069937306026303
7.104449720237987
6.955652093078951
7.152296898219580
7.172370840289132
7.325298135597450
7.338717637306682
6.155851128044569
7.236181769344721
7.288117918631074
7.118214347705464
7.147956389645086
7.110414424977257
7.095232774160880
7.212618308084506
7.244459076716295
7.165233987916489
7.524498795959405
7.406380908032561
7.301589054152561
7.092108942782197
7.196224739939384
7.271920011210962
7.241843657453462
7.366792971065196
7.335507233188282
7.287546479063244
7.554263882041813
6.200650039456171
5.833377642831414
5.830121129748235
6.700534713690756
7.236720232483687
6.972269572420974
7.075999170571557
7.250433562009220
7.344092985644650
7.415895023056859
7.414501481972264
7.412089678251423
7.547677056038624
6.697828640136018
6.835561698690331
5.908835240035013
7.195721418460827
6.958234902344840
7.035040895331184
7.230648338368077
7.244605719181804
7.247625305821456
7.325467574092231
7.254361924546441
7.497409318452720
7.029196534271691
6.273158346182480
6.873517475205032
6.989921204098743
7.204628048159094
7.218225621298371
7.022836798670300
7.239481682539116
7.272886504872721
7.369610111615209
6.592510298918889
5.923681806564284
6.923103726908843
7.099065461613743
6.922013631845648
7.141242427452255
7.108320732673247
7.369798885070468
7.390553251363271
6.908214091752934
6.302135803284339
6.758816182224275
6.133542639401584
6.645522951759922
6.916149425546080
7.113683951855871
7.115299597663328
7.278165133188562
7.370861026415168
7.233610921868781
7.354588258209485
7.518114783926567
5.411702973791865
6.397809824061984
6.753504923534324
7.091095718161986
7.182176645358625
7.280136145482513
7.228810475906479
7.047525724618850
7.202866952529675
7.416375480134817
5.963996529900988
7.007197588070686
6.629550676901289
6.653521911234225
7.027984662849891
7.122117219867405
7.299740106191942
7.385782244523725
7.141658100174352
6.914112384840745
7.446555377497374
7.136567151376657
7.115756333753017
6.554466258701038
6.233301470001562
7.211078514638538
7.078348191779385
7.275785059779551
7.231203735303195
7.275656379421420
7.102279553043293
6.435722703604140
7.350292192786651
7.042593387837630
6.844077405985903
6.180932180316553
7.227125937426438
7.098435335070009
7.143715917596064
7.008830954460622
7.211238539753135
6.843377049220125
7.217179978880286
7.149059294637079
6.542766443362506
6.764428936581210
7.006260324567866
7.262049457514563
7.141573702345137
6.689882091566652
7.373939343025035
7.410780191359438
6.972419249875250
7.220461153818523
6.532938059156510
7.076518358006046
7.143084975325197
6.992682216321798
7.322306417633241
7.159279295423286
7.171001733152184
6.331528406727275
6.255060977498465
7.114665335164255
7.215366693036129
6.792980031062338
7.122532860201053
7.205601132734020
7.184770295905562
5.586189171828989
5.418492803566675
7.480423404246946
6.718416777328883
6.798656914707835
7.177527008599525
7.217039530989405
6.871708935114565
6.938298912636355
6.968265388756773
7.171304419456947
7.254271888868880
7.190935559883533
7.181799594951832
6.867166771189560
7.232996475012339
6.659960697985009
7.517682017019613
7.165036901905800
6.848198019130464
7.060252597270944
6.687014601480056
7.137635944626639
6.931865970022900
6.919863081257279
6.892032537788388
7.061908233599043
6.647831805489210
7.055463634483994
6.108217386870859
7.284400135248480
6.452517774508225
6.741319431937027
7.108583098605712
7.056126772532840
6.416222025018419
7.130655432510954
6.994952171048823
6.649600739239618
6.880868066929665
6.735264377895547
6.691417964275577
6.715027308536893
6.461596899943358
6.896771262391708
7.238744802152330
6.916978396879043
6.827503908618315
6.589094005916172
7.107634280183097
7.013341086619166
6.543011611113884
7.034487489894266
6.852022149875950
7.016592363197663
6.670928727053038
6.465480054975964
7.278241325353194
6.799662995943947
6.072096962742263
6.657914798992310
7.172151053436147
6.704355634973241
6.633013918301684
7.095492087500107
6.726934893023257
6.895706400885215
6.589474961691666
6.699295154165228
6.804173023017078
6.650225590478152
5.901788204599984
6.400587475623486
6.912088631609670
6.962040981493553
6.917951535165283
7.049803720327390
6.218377672491357
6.523591839171261
5.815144753741014
6.059215925061010
6.680886696165899
6.938677636235030
7.000809500749914
6.771011317004549
6.538335041503097
6.318580575956171
6.260595969020804
5.540881975617414
6.794692108300136
6.717954065829790
5.747544796893072
6.652463105739995
6.629039940041772
6.152489677829434
5.210272045421258
5.884178035766443
6.046629080779371
6.387195789572277
6.459725172754182
6.043992823872542
5.689998115404276
6.817306863431266
6.947563802351577
7.210998090286191
7.106633335505107
7.279711873014075
7.333842555076490
7.327586737790951
7.152744317296148
7.205381672444696
7.011512146060243
7.060317117034294
6.908192761797337
5.792243490499221
6.750953579746573
7.041853406205637
7.061556292009650
7.098592147149590
7.202501630410567
7.278330972212032
7.333595783760076
7.372651228592344
7.422089310945178
7.432453669897560
7.286564385932332
7.358306942213412
7.274832623667145
7.016973030800646
7.067254941819828
7.011271252487729
6.087800219855915
6.842949247478519
7.011407452151736
7.343759253328333
7.230823364582840
7.177518909830235
7.166105032446483
7.121362540679010
7.105455555268151
7.232286320422750
7.208013172703748
7.240077319729929
7.348572256362747
7.264228872598267
6.939411609893781
6.188898097520019
6.893041706209039
6.783401544066300
7.215771146371933
7.239064410076079
7.242698200437584
7.193121530236872
7.233127643309251
7.139895847045195
7.192301000525287
7.183834664030706
7.163443038516048
7.072386262995531
5.731958969758492
5.886753554117342
6.999742744775912
6.705094868615640
7.006849044286471
7.084593524882601
7.291648435216419
6.981847062882886
7.162623009183787
7.180380947418530
7.017388205083984
6.200652714197550
6.566403199431467
5.451743164744336
5.848654116993928
7.150118224840879
7.276557143702490
7.271419159459660
7.158368480860249
7.134293215748416
7.165849762213029
7.064925854239196
7.259671295279470
7.309325593047555
7.417073266735911
7.435551107792572
7.389318082730610
7.327377760974723
7.284967776337128
7.213943327354506
7.251087998663120
7.196163283004697
7.198688521846305
7.008005384264951
6.306685150784300
7.044243999130641
7.129457373850757
7.215364932608471
7.271702382179544
7.132830357262357
7.112021280092123
7.089008754533161
7.172262044847087
7.266681018484390
7.418915387750149
7.392614892196079
7.414155109105698
7.369907446761076
7.396678546923038
7.410603414592904
7.371719311766102
7.280909299888634
7.101298982819028
7.244887907142334
7.155949736426891
7.045028138921874
6.740307435385934
7.254047127158314
7.236820419406693
7.277742870334603
7.352422964581608
7.295167775179964
7.179422278570616
7.131768202446017
7.076551983193488
7.064045120892581
7.308990682060493
7.398810900950767
7.374840511440837
7.337100674246415
7.447729197090407
7.425975568681682
7.409528533258247
7.351102195238165
7.332634026091144
7.287531041143379
7.048741391777970
7.108815048081022
7.047965851348711
7.104791618751467
5.775922511521731
6.960108446716172
7.276921567714583
7.255840425401831
7.305051592965870
7.343902865253367
7.302739127650534
7.244479065576793
7.193987610014819
7.175817805377473
7.208561127093363
7.375135652929070
7.329591002012603
7.329066235477755
7.413685133985867
7.452634082551638
7.470399035265433
7.394492182401601
7.356480498453756
7.315591824411394
7.347472723778783
7.334571429920739
7.155395436111520
7.108567793992879
7.248101643525583
5.987393694694641
6.851575919156748
7.245611172166877
7.294725142664419
7.264959091703968
7.325507525711468
7.248822813161683
7.252804861975678
7.130305450106080
7.163606735996957
7.205372417501368
7.360975637034914
7.394896783507528
7.383201829525209
7.373415173880336
7.418951139058281
7.477289517497296
7.428044741525971
7.363491201383543
7.336603625057466
7.357825485491420
7.387942002580861
7.370436737116481
7.222854087423270
7.361467701750156
5.907921710300120
6.599563659027018
6.629728005725192
6.818966746215832
7.135318380833461
7.257041720282903
7.203279385966773
7.295240729934859
7.337237588708520
7.277167295599258
7.245038542678152
7.283870060234868
7.219267915333631
7.336864419589811
7.336828740899718
7.382249762506146
7.395673024339309
7.382258660193475
7.430058150603649
7.456246354583585
7.439478483300876
7.340655434618977
7.380852111916401
7.297033354914455
7.311289118753840
7.278400222250147
7.249977076909897
7.165240430764225
5.730679214190879
6.723848908652554
6.822719635610875
6.758111872013366
7.015845794100210
7.271839346468554
7.158597901485517
7.316025107814363
7.339086778761074
7.295148104027540
7.197885083998654
7.298156325585492
7.300170127815385
7.284278711305755
7.331943836282298
7.353849474117742
7.299284326647383
7.281009582900269
7.358145419781143
7.421008787647203
7.417050454062130
7.366926292328315
7.384048940081461
7.278050977476202
7.174988537163825
7.116082484640269
7.264559695339827
6.904984942578194
7.096521663921196
6.850401692534131
7.069050868857338
7.034382530215566
7.024594561728080
7.136769178783426
7.235326376233745
7.058672765734960
7.292365723997339
7.374052855559400
7.352011103307926
7.255437255612064
7.274403564198352
7.245456505734125
7.297113106047253
7.273258241557537
7.232212161406231
7.265744024074710
7.337151381750651
7.384830394269712
7.343850489830211
7.391753341568799
7.380945816155544
7.329393890094962
7.417478694877381
7.286056717126418
7.194464690926305
7.283704832738557
7.179003642948566
6.332741097514204
6.372019930729493
6.114076726437875
7.010228479120171
7.207162538401419
7.211271335116311
7.049320408442012
7.067935881018213
7.126705889885526
7.222571813100347
7.154748490442048
7.344492599480180
7.362062837907161
7.330752973581330
7.239651297625969
7.173122465609771
7.237999380791131
7.294386274842691
7.333122802115855
7.325578821706882
7.334311189005759
7.320041255573303
7.356402261317760
7.397272242036117
7.380659903976184
7.470449167823222
7.290681791203768
7.345718918471655
7.442287458346513
7.491644515042635
7.288566194778655
6.884933434766923
6.851531248875753
6.621449947710792
7.070368959552296
7.255641498251733
7.294511609494846
7.101960994664470
7.147824931272369
7.147233464597543
7.261431429596451
7.331879443780347
7.295410070764480
7.278912833814997
7.295602196585975
7.296003373018490
7.217071800923815
7.214731320675429
7.252128892657872
7.349362775976344
7.378250068198520
7.349380685455609
7.379465432856890
7.307533925284511
7.345536653285977
7.391015899876459
7.471891580738333
7.297818179254025
7.219921390942249
7.241155294857327
7.200561621073270
7.350910363681264
7.137411593835997
6.820345889400118
6.437489471704863
7.084721897783705
7.174057191567707
7.220593517655371
7.250663852229779
7.222432588272108
7.172860819948329
7.156745839205158
7.270675039158185
7.308565515868533
7.266578645011245
7.309274957884666
7.167865319428354
7.349745865641427
7.272277475195930
7.243357233349256
7.267377470589251
7.319773509002451
7.307944467751558
7.370897661000195
7.382287160818914
7.353381498862852
7.387082423176143
7.346060117141577
7.395720808748791
7.416809870239671
7.307924408695885
7.203277079932489
6.809285873518744
6.868844580714694
7.362986269064042
7.006778613644978
6.906354465756905
7.211711987947615
7.253226464114496
7.215214970505277
7.221992540562181
7.305928883519719
7.177255883729731
7.181473234650296
6.998710825941910
7.302000729184063
7.349444287740824
7.239671437139132
7.195287855068238
7.201948093858964
7.292565137743632
7.277228072794620
7.276065461728221
7.342319791879616
7.328146846058965
7.370960419974996
7.374840068172765
7.408976878633645
7.323985139744993
7.281259097867507
7.387435612441992
7.444035542599581
7.322494853563720
7.346203564123820
7.284471465556771
7.224144316406296
7.175063323176383
7.266682169514041
6.817505746643342
7.158795675570561
7.266728131095164
7.187671761860787
7.247529101206421
7.290352239173422
7.225392174533155
7.173296998606794
6.833117596334251
7.038195716832492
7.201271801889437
7.236735691273456
7.241815497642628
7.157645670409385
7.300413266619279
7.369174082427312
7.253252557890659
7.297791067699893
7.380004978051002
7.380994533914782
7.375216964955091
7.387364575289114
7.273834753170933
7.228765562696769
7.359077108965579
7.428784213302393
7.446433435693510
7.468955186341187
7.374469247580216
7.271965277867957
7.163703143030656
7.262414188636044
6.852057218812279
7.116085651766969
7.262611733296323
7.259850572680839
7.215768810552136
7.319629130955009
7.239476773334099
7.126306752345662
7.132168540276567
7.178083006367436
7.219027971399077
7.214330495712393
7.276906754532332
7.293237077397858
7.326197808137346
7.391826805854889
7.306790684859749
7.287235808995328
7.249859156924078
7.254052819333771
7.319286299090405
7.372700314787397
7.362896636339310
7.289930962356324
7.336544077668528
7.414759653374697
7.404867948560630
7.403324112162469
7.402350444616680
7.327630200525485
7.086760673125090
7.172200634678507
6.857592560691652
6.784091386093596
7.144507963757111
7.220675191410615
7.264304838437739
7.211429289740840
7.243963334673462
7.231145083521977
7.201191344120645
7.221249652818537
6.974944679128452
7.290269680216204
7.327505800432713
7.294933997491492
7.300352573894118
7.325422009806259
7.341298504541441
7.304229899793476
7.268352538971783
7.255155239135719
7.268487052186329
7.360031588970538
7.358417304861296
7.270958295571827
7.318379113798230
7.417335624646445
7.402050529493675
7.436121178747127
7.369342683958108
7.282528072122799
7.268014889178989
7.260619709638645
7.242332034195886
6.153309794220862
6.761340059125621
7.079539541855395
7.122845065496879
7.187931156802596
7.228840912448915
7.336392714572453
7.251129367023510
7.258778959148273
7.281428711631628
7.287486586003811
7.315846925516302
7.318516614306012
7.268411720475349
7.268082699144191
7.303459199668067
7.334396805114005
7.336346995665583
7.305924032105786
7.202937236054974
7.334782676302434
7.379244361702539
7.387767661652468
7.223990649750714
7.241751127694074
7.297959216227722
7.436985446148763
7.313174408259958
7.326448005892469
7.318033305357838
7.292701188821781
7.166663670782031
5.974027085802593
6.940274719770267
7.074788257843780
7.220822274457167
7.312477741697553
7.288161793390941
7.137485410974320
7.247798326710489
7.258194931330592
7.183362114077038
7.320118254903020
7.331503382764821
7.314362912495743
7.331061957964427
7.373175666313104
7.380828854438474
7.280773760157045
7.241829041648779
7.201783777426163
7.366473648481890
7.387832229054013
7.325196606332513
7.377603620972566
7.388345967727203
7.436498696120232
7.422398188796029
7.348987419427126
7.316858576602556
7.305428165312652
7.227196414589323
5.649945760366017
6.736654010154286
6.983244693303496
7.265685945059214
7.238021458171749
7.232125722558945
7.277091542734636
7.335684267647560
6.717647283060674
7.293237107144734
7.373134423952441
7.318083553621527
7.340025693642794
7.393315258366882
7.345576697819341
7.389894293722930
7.338534715366902
7.350152597389667
7.396724288190178
7.353166052465548
7.360462545042641
7.374321182717728
7.429705924085899
7.380840091157347
7.393933845455315
7.376963819329261
7.300632876745175
7.318564266425049
7.181280034642641
5.972544776342617
7.009687060641958
7.272473258393529
7.325533484059108
7.235730033047662
7.225796084231428
7.311333360072981
6.133215549740072
7.297802051981463
7.264358492962034
7.383660913876932
7.231549575292128
7.248028368644524
7.415409717847390
7.392758671886373
7.387001387484467
7.419440167232583
7.441839383554694
7.420376518528733
7.387329892804067
7.392288532076542
7.316724470677114
7.363759966795685
7.341571772601557
7.389169554867615
7.327792281770735
7.367433254931797
6.594861639956494
6.875820151660371
7.288069091880111
7.211944956029212
7.253247760333349
7.141350206517144
7.249855540485704
7.204516651461631
7.297738867768592
7.326060899050161
7.293312368764345
7.371758831888074
7.300339684995972
7.349442160499591
7.388657586832938
7.373774175462506
7.425186096941657
7.440113878141224
7.355134263168885
7.417587440371639
7.437381731620350
7.362835179448300
7.211110343695233
7.377141696849739
7.304836390960100
7.382007375730647
7.317553730154761
6.956913093681791
7.164896027889384
7.118440618427518
6.944859748042570
7.241315196416156
7.218937331781170
7.307868288662661
7.212653818738566
7.222155441164650
7.329336961612381
7.250020249868506
7.283898391555939
7.401215460257696
7.425773294989947
7.395764669632596
7.396472629819099
7.331653080087347
7.369415363972216
7.389907245316925
7.438201019014826
7.343072187189099
7.260317727686635
7.347218152210219
7.305801979063733
7.203819463737402
6.508529390618649
6.877618205029269
6.857079208894359
7.080590599805468
7.204601841244278
7.283645978992934
7.232644617326315
7.167212464968300
7.275984475284092
7.230930731212122
7.283882823994082
7.302406950631951
7.363717071612096
7.428494126081759
7.386575729211684
7.327145842249976
7.313337434140428
7.262388788685021
7.274539613783191
7.329665622234437
7.308895396682937
7.340345676879387
7.252977590020148
5.898182321530911
6.518689401623755
6.725839619320729
6.941018069609584
7.087906792618154
7.123070508173928
7.281052608616239
7.216235958538543
7.291851328878882
7.173558951049432
7.291841051629114
7.209337641385485
7.254675367749093
7.428631386067534
7.428242768135691
7.323409319690766
7.284744570983118
7.235871280804920
7.203474414204209
7.223758076047933
7.282986997751090
7.349414612079448
7.117013564498320
6.485006333017134
6.940455601040522
6.784060413263681
7.125639000649555
7.277196686324744
7.269752541381356
7.299735841436563
7.260194769756676
7.166673183944531
7.296742502329114
7.246149216853547
7.267328593713411
7.424054686100610
7.398028669168879
7.287079962280778
7.176330591402851
7.209493306221711
7.225787043034539
7.359283626002835
7.304877907644077
6.569324010722523
6.874519121023196
6.981943024332720
7.239409848800734
7.207161832691579
7.168183896074728
7.148073606536040
7.086480168749636
7.123593281436287
7.234491048703284
7.224624176518923
7.356423853763970
7.504973397362859
7.395374444004386
7.253615433838180
7.345447219331405
7.342720806319981
7.173584639260888
5.091845415874869
6.919069502907034
6.710830749536502
7.197823551160287
6.764632653723396
7.208795338963547
7.161467130286153
7.094983663474556
7.081458793403892
7.067605050986336
7.201718996839915
7.249879460773470
7.365079806881309
7.380932188682181
7.273229764001848
7.219143272342452
6.750846654750637
6.655054458652593
6.470821964878926
6.713207442113884
6.096906864050091
6.170515187638096
7.222199689658976
7.006014966956295
6.593858316184573
7.202181011946605
7.316629599740724
7.199476339247104
7.193971512792058
7.284574589197714
7.296915320131040
7.032411527986162
7.166701670955476
7.125562768282732
7.123817185109035
7.097235922139947
7.112982693812500
7.175532711322633
7.324270495954845
7.288110342349037
7.366583752584930
7.357010930204151
7.273841699922725
6.850211899855676
7.353676245107337
5.783208017432013
7.215695585344735
7.205771357641410
7.146826445056719
7.207473167801777
7.190497058056285
7.285451410362230
7.228741867813816
7.344432808351517
7.396718936891682
7.291178335069404
5.833017004632017
6.008667320507783
6.684706528995496
5.850152844389649
6.088580326070467
6.524020787118134
6.449175367087697
6.175446217475537
6.024384013279033
5.630879550485192
5.513999433066091
6.559863341461153
5.569852682729710
7.045481555653311
7.243305289213211
6.003937907252777
7.057011534969813
7.300622030690358
7.039888238090994
7.195653376891725
6.340245675481574
6.284360302700422
6.476270282689875
5.732084152346445
7.122445330087377
7.169948905746532
7.173834997355268
7.181132102991644
7.146811834192796
7.215746236012784
7.388980247577774
7.290758645033243
7.361956693039613
6.938900537753263
7.359578392045667
7.434741521973941
7.255086468910592
7.156775785466635
7.123754933773643
7.155834145391617
6.985461678363070
7.255074711583308
6.555052120000692
6.154730697731940
6.814269455817842
7.055995597614492
7.111966679795307
7.257229475095912
7.288514221379230
7.123309767905901
7.100489178046593
6.050680456867613
7.399878074140873
7.394019943417746
7.480345438113403
7.494619210017262
7.431315989868517
7.294880893378009
7.207939179032929
7.173584550405499
7.148411709393528
7.089916309993903
7.172343677148046
7.240879964920050
7.264182832622122
6.955812202868683
7.078152285273015
7.149848133955067
7.256541341930605
7.290871980284424
7.162821977007324
7.018110446801010
7.385679453776639
7.429974590327902
7.406199668830848
7.379908284032936
7.405011224006510
7.416709203970206
7.402063328297916
7.359054829016261
7.278417096739952
7.219114649107953
7.371655214530698
7.405108427898285
6.998220865223471
7.024261005151484
6.986060290342841
7.223419393817572
7.217687199540304
7.283400162869207
7.249955561832635
6.570762246186825
7.376089901848323
7.485449306405905
6.694042419240344
6.499716313358324
6.688203098649296
7.348989462067433
7.488762212918529
7.341976434533342
7.357204527384187
7.445718693663273
6.038367872519474
7.065812178321240
7.058034232308984
7.035372837800031
7.200033013494507
7.225659210400594
7.112308371251421
7.161391594423750
5.928979131229356
7.308864662501017
7.408477134605705
5.637907701523019
6.248459989724265
6.452552514669536
5.667026837933194
5.855141220843500
7.191617183055588
6.961327336027164
7.053552673007551
7.104279183612773
7.213591396616208
7.234099029552757
7.334409496674425
6.691871657338782
6.280404404555261
7.466735103601126
7.589152505838160
7.603668133201818
7.517241004160738
6.972545672368165
6.855060417301564
5.579141307489147
7.013755925695376
6.480048147107961
6.544457136721517
7.160267544624955
7.215162601647414
7.248233919054687
7.282311643529041
7.459057971119956
6.998850103080002
7.264210172131185
7.463714886843189
7.420124267605256
7.442961513036277
7.382058862293352
7.414181524915039
7.471949714998566
7.481876625996229
7.532020825634268
6.796383938970421
6.472009173697314
7.075410277653712
5.449692310310336
6.833480757570920
7.064537761829097
7.149957368570462
7.025742003991535
7.010729993449836
7.388807106053959
6.410365620034198
6.450235075079709
7.441216965061583
7.407783137789028
7.296509104791577
7.372741716510689
7.349541976770320
7.251047110412706
7.084508685974924
7.169708442933930
7.382423267257801
7.383707623554339
7.322457361816555
7.388742497987441
7.113298881519819
7.330925496497294
7.324708506286271
7.292689270389559
6.190310244953283
7.057487599459286
5.699529085820465
5.961504866614912
7.284925472566678
7.300514255337822
7.292524228000858
7.277382386173412
6.811344633972895
7.409018502194794
7.453593634832745
7.305054687557122
7.379545852487396
7.385537297057159
7.492404319252827
7.413071860550777
7.010125290960785
6.985232654228202
7.316663249054040
7.299487827254599
7.347558483228517
7.392761782486318
7.156327626938658
7.256252266819679
7.322747894009735
7.163155480692966
7.081340278020539
7.218403865554103
7.087361745319205
6.139330623963158
6.465716419426876
6.309322591387085
7.197392671464212
7.277633592556187
7.213495498392286
7.201921254561592
7.219879474643522
7.094804808143970
7.069771522744823
7.282222950284713
7.269129144997360
7.249785884277806
7.508741140443281
7.439415850787251
7.041916391919662
6.773933964477412
6.996593239493259
7.328003912764131
7.398152311445338
7.379372454523920
7.192325841700622
7.248789253917883
7.320451229708103
7.141613226937405
7.162480518088149
7.119738972792705
7.089258391203806
7.275085499926382
6.926581712463829
5.650423174154832
6.028475059816251
6.114268747356953
7.128394340864192
7.237293311284765
7.297640836987874
7.205085538763434
7.284017094062428
7.315575531079733
7.340444376498152
5.841469889241573
7.256056030957133
7.453066655222944
7.488265247542192
7.483303730713847
7.352820128174558
7.177905602967283
7.101327142703636
7.253028224620596
7.381266950936399
7.276267999072990
7.199708302716132
7.131092757439039
7.231152644569979
7.228987942758944
7.192998623188521
7.054822196189319
7.063050088331885
7.116991912761696
7.301982169750289
6.722204200874852
7.271941922354281
7.321950989060296
7.393864747260690
7.380077902294733
7.379509917506223
7.340438175240273
7.370828943326925
7.393555494431587
7.084725663190249
7.435478972681688
7.409447262543137
7.235834935699955
7.244126947075937
7.161943945073925
7.166295270127230
7.285621689440671
7.336429638569957
7.288195669073432
7.136801342162251
7.114880062254333
7.141803693742893
7.227710816137371
7.177834103501672
7.071475952485395
7.135295473936865
7.157101422267955
5.821851396801751
7.232884432643891
7.155316687893815
7.199849930824032
7.388010567509473
7.448963625581600
7.462020558683601
7.355941316106906
7.335630012262049
7.044781544725815
6.633968542621958
7.231820681848122
6.839855644828513
6.631541834343605
7.377819859093053
7.347656466640163
7.416706413079114
7.320991714532224
7.184559060412879
7.260334403175955
7.276233422118286
7.334180019900242
7.322680916997770
7.268373159058285
7.173158237355359
7.092131562039739
7.218411516909406
7.143087732497367
7.085963491353990
7.078089909298286
7.132647318026963
7.252926271342904
7.080909797496263
7.237896915007791
7.274885804812415
7.325641142477878
7.290007709259912
7.290207669666732
7.204243876663650
6.376680861728797
5.728736001663126
6.076363799059425
5.808677180222011
6.085156211854459
5.824989855018472
7.066150928814805
7.282576162206145
7.235074731407146
7.311830366048680
6.973899895753975
7.220836454779194
7.327541585602264
7.173905596366257
7.160642352094566
7.155320669931035
7.084665100164176
7.136747015559235
7.060086912791858
7.002186988171156
7.032459671122663
5.356984734342648
7.241276649229706
7.182315479278691
7.359434145269113
7.420445722160190
7.243589125224410
7.043595925438669
6.738975921448863
7.342492498702888
7.287927266328654
7.199877155361232
6.694249548009031
6.372680842510983
7.140511575926386
7.211624421704649
7.094941116098122
7.015136652541618
6.888917407318887
7.095307879828484
7.099380450870066
7.164362059708171
7.065694724979373
6.827696024912694
6.734918134254695
6.892564324870606
6.117037182657239
7.124007162492124
7.471849204097822
7.100580807445084
6.351315871026394
7.079954584766069
7.232320449114624
7.253872290965094
6.969015787294177
7.069214635482401
7.156376495590685
7.162208958160921
7.128988270106093
7.156937705563479
6.129554003541720
6.301981180733672
5.903091770107877
7.062491686590684
6.202956335858105
7.413601277385395
7.014107288165771
6.819301226552673
7.274368258040141
7.357901057024208
7.224877399598414
7.156365057277491
7.137212156015496
7.273666746126332
7.176653615066848
7.213185280764513
6.026433893762769
7.286288373203037
5.859754711667860
5.892080732475084
6.506406549472956
7.119037476017988
7.330741546665568
6.468045475104574
5.961469247412818
5.866488906618178
6.051352292856095
7.305420739481839
7.091060258187482
5.877200413671127
6.189422980031633
5.677929818173658
7.067821582233916
6.941472925294956
7.094864692237039
6.848998995835272
7.045284344631827
7.102378001392054
6.320745162778612
6.952692750378151
6.785286622390869
6.857871391480820
5.707735796138002
6.680613074219270
7.199918308313675
6.111719730092824
6.852755302147792
6.825635579254451
6.876658255920733
6.121885516272926
5.798812067046307
5.817346438127140
6.737708102449020
6.707437908271878
5.405019102825584
5.950939114392218
6.378197357903232
7.050381802567645
7.411282071185854
7.499287700433158
7.602190092955928
7.599508078756288
5.952239455836579
7.428866414881222
7.432876535707972
7.382407929592897
7.465693176549179
7.412479796576109
7.431624271943613
7.390216712884889
7.500779703478095
7.112128517144346
6.395908364338557
7.278083495536248
7.390236481493008
7.375279999981207
7.311045777926908
7.316841266243620
7.311197762219839
7.286047441182674
7.462870557235434
7.584422019542460
6.731329989495719
7.508159138302231
7.439297628369660
7.378488206903448
7.352131174071816
7.244977344976053
7.200579953150340
7.252226304429028
7.326905401800730
7.409890380920499
7.603835585335095
7.654843231057772
6.937668405799876
5.663733907908629
7.488118912623011
7.514147000999212
7.411787660367150
7.226071936278342
7.117688311867867
7.224371774398637
7.238442808821538
7.416004911228792
7.407998607355148
7.521272522103404
7.680872952874225
7.365006674595021
6.073712604354192
5.865257427278968
7.512225630101344
7.393190842723918
7.254265061033120
7.141596266594728
7.203510360525360
7.212877698891581
7.364091504320033
7.437780654897183
7.475852668289245
7.612842147630960
7.578229171986393
5.855636125353366
7.531990336691939
6.429230295511173
7.485965355609852
7.362766665286812
7.202076030266071
7.195621377902443
7.207878529505971
7.306233505537621
7.433271421645095
7.450429329295971
7.457207100436005
7.336923459131041
7.504162569033561
7.212982430680431
7.550991805426773
5.711304500646577
7.509008901404028
7.397867887705823
7.329880693289876
7.189059846177386
7.295643267182383
7.376338389273894
7.137631370963982
7.532680329414115
7.447685654091629
7.425047291653704
7.426015289444292
7.465118267037827
7.556774430830575
7.414634201500355
7.408802413965935
7.351651936078266
7.310597389741435
7.278206099936909
7.428374669504024
7.473922006627924
7.424056951441704
7.435695494662120
7.442534401998648
7.416681248493065
7.564643503090266
6.919376641024892
5.340040775288504
7.448101372743933
7.402479936690331
7.376465644681659
7.386789323815561
7.319493659566536
7.505560144627317
7.522858957118787
7.427102352238531
7.397364146610298
7.493757734196925
7.459986323346611
6.536217864149485
7.443388666355117
7.441835701486871
7.568060454682617
7.536049715363625
7.514723370755060
7.427492442302294
7.475333230930588
7.500364739837923
7.128656048153646
6.896456252685438
7.542018424707543
7.479651230771939
7.414461359766637
7.544684357305473
7.555243707210827
5.723400249453075
7.594469451410670
7.569646395484491
7.457694570028286
5.743365375842204
6.710283650093514
7.406361294329240
7.151954900120888
6.669661153325638
6.111704070421724
5.838519071936896
7.421431021855613
6.721988004409541
6.426141091253937
7.268735973666448
7.113902155986176
6.281625023797126
7.174405000299643
7.081529094457263
7.407300449762001
7.316555573472554
7.116108724803359
7.416148835120927
7.450519190229458
7.460150612270893
7.460494862178118
7.109358322982606
6.632755893910415
7.161619176216478
7.051807127135065
7.455837371226969
7.455800760669213
7.460552915089546
7.479522297837597
7.477351360668766
7.430835599569350
6.991475822438187
7.133945119583106
6.679350817378417
7.216064267233102
7.397745477146601
7.432679272785324
7.425563152913869
7.401999856509292
7.387368343828632
7.451735462264770
7.502658547267855
7.459132834633850
7.478685132558881
7.380730946423989
5.674597659808221
6.044003057231634
6.822986706012126
7.338335934876141
7.335615485530532
7.396765119849332
7.419615723484999
7.399816197287340
7.388125218339233
7.408550331320885
7.457904152107754
7.435131682071065
7.474979769291842
7.495130356285041
7.483224787965849
5.924444201051740
6.697089356585902
7.451561846439501
7.432503131064717
7.385544439606010
7.406136652554497
7.416396678968014
7.445694340463700
7.424958392753791
7.204136565078450
7.352878234049143
7.491921771876159
7.388562458631481
7.417812893301710
7.503208913768839
7.473792590205066
7.037809275093368
6.657150989071815
7.397803020879965
7.416863546586042
7.424410537466311
7.409627347977996
7.422307663862849
7.395341008329304
7.413483303067431
6.915823035825441
7.309448297988748
7.472683792974264
7.425122837103763
7.466864989184778
7.512105995206658
7.461205519016071
6.974547192903024
5.323288183400152
7.280718007292890
7.389606168811934
7.409474329387181
7.352230637009559
7.391556811709098
7.275418146592409
6.442859478317491
6.466206867587354
7.380978141563351
7.476971067596806
7.380105340725652
7.445853383315220
7.480231703187787
7.440537484914869
7.022631157322937
7.282965412625818
7.400823641363493
7.308404072523850
7.404366687006052
6.905048086309672
6.031546548225702
6.779872374929550
7.365537516946750
7.435058403802781
7.424198553071212
7.436610517385622
7.436257886568184
7.356804878198676
7.097073279661659
5.326256380237040
7.306609053828208
7.383452669473478
7.337591710867986
7.289138942097070
7.019744946137551
5.557162898759739
6.616289459788014
7.334103499875434
7.398075328850109
7.373099509741428
7.354790515650391
7.321447784904173
7.448784568558002
7.388187975485084
6.127644313789629
7.225515459632401
7.269053447399014
7.228777130773576
7.343500609644936
6.920601812067222
6.409436948621543
7.218402601430311
7.301872552205260
7.407794856515531
7.328549764571168
7.393230641361582
7.406718613808964
7.380995213959098
6.062195555719071
5.939550790529772
6.852749290299981
7.517305589078627
7.458839539514193
7.432374072112731
7.326919138004295
7.297367646096267
7.399637303473716
7.412638847985045
7.387211024338616
7.392154804757783
7.317828848325188
6.364961502600119
6.099116971321063
7.491365685534494
7.552695496281220
7.243687165894414
7.414497710555022
7.370572937105544
7.318979144829727
7.414571600601049
7.409884297862623
7.283912897610396
6.898730331322434
6.365690823061838
7.318360834278833
7.311891895666140
7.392927466485645
7.378220970983781
7.105813519133511
5.571463516888373
5.660663574766529
6.691751946537506
6.887412626058039
6.245590096536445
5.523841298196818
7.411285045510089
7.463633662834440
7.423297986101770
7.378890312368270
7.455644198715781
5.928368001037513
6.357513147501210
7.303708470073518
7.545811646229375
7.387318193880504
7.338625732904650
7.582952413479989
7.348323124082871
7.582363080872220
7.347736315089140
7.337992767600725
7.004221071375223
7.368128756659649
7.307840365140105
7.616479595852174
7.464275072397640
7.421808017328172
7.564024888500033
7.350733460400425
7.408703925491830
7.336201063635366
5.624434240626701
6.068975559531399
6.818302766555020
6.227464694382435
5.640813273496894
5.450800230436570
6.814918728073931
7.112002658718490
5.504635230266641
5.558883009991860
7.373562401232641
7.506751089450430
7.393560113875390
7.156658976791665
7.296227491617918
7.334409717744928
7.288617532797876
7.316598015601866
6.817966427362943
7.121645005988086
7.168006294245887
7.234569619473747
6.900345079125962
5.273336145836092
6.233447398847003
5.073499392995698
5.051547135120929
5.938593654487645
6.255261472385959
6.181252186938039
4.747599640898181
5.390864662991467
6.091413176600456
6.108263476592855
6.263871300915706
6.424892860452955
6.428349369413763
6.451223702974515
6.295623865571072
6.104423976418716
6.423096307359447
6.444904365348966
6.321972431029622
6.015821055877939
5.748962711735579
4.808571184958875
6.354904806071410
6.363923194573593
6.059524464286998
6.271840669940657
6.313247193623760
6.770152997390031
6.032149771511223
6.475154007006584
5.802947731845535
5.734246506235687
6.137046452316384
6.151216862621887
6.264848376780948
6.152599509514174
6.124937142216416
6.537184039661682
6.789775104895247
6.647947074417460
6.809409938295709
6.703681181736052
6.520775721373385
6.450200661942966
6.248664403473022
6.526493429948654
5.359473890390218
5.849935802047121
6.245752023751029
5.329250264333221
6.017270877610081
6.406565796762535
6.621401838088091
6.793982010617349
6.915350810026863
6.991543788677955
6.852241469733440
6.675828770702083
6.892110291477731
6.839382575390383
6.815339200858157
6.835039104202357
6.523031318316342
6.478159834763519
5.238610110473388
6.461107281994255
6.303327690689830
6.646870965511043
6.948559994962092
7.000396221209811
6.948755943013433
6.773727765205575
6.854800228991899
6.826199603602451
6.882912528633937
6.844840427419671
6.691598173749944
6.673461217647209
6.512750660379160
5.817312545712808
6.058721716563955
6.692335970346705
6.879662195889617
6.859099529187070
6.964642431458438
7.020540179931682
7.077750989904452
7.073735277368065
7.093758047775184
6.983791968347499
7.048137388632570
6.915251516676580
6.694068990791420
6.671587616708161
5.354543724026193
6.013265043109763
5.935569519806743
6.023174404690971
6.862059765727939
6.873959256508210
6.860333610822551
6.828111145337226
6.912590082182755
7.082099705696375
7.101786580453220
7.107510163807350
6.971548058535233
6.919462402641738
6.784806968524576
6.704361899129905
6.541877744920013
5.902075953386458
6.339946579428719
6.578185415132257
6.664822943575978
6.798859242807153
6.715745859258393
6.834743172683409
6.844064593265266
6.621093329476036
6.609626041667148
6.782401634100568
7.037896525497330
7.102027927673950
7.098415740645594
6.991276697906303
6.933345682956758
6.967707949056574
6.852249270219677
5.688748798673531
5.266414755485165
6.244037130726204
6.612324770566937
6.731387273530498
6.713019766894678
6.683679949388065
6.915847613258521
7.062450597055991
7.112060849973371
7.035259078369790
7.100748444950707
6.922812668688318
6.968801698069696
6.986099078536039
6.925592451231564
7.011447791768491
6.994436173380795
6.996458377535475
6.942910343532144
6.565437493755146
6.607429917441684
6.753464617336039
6.642796794897516
6.943064952746798
6.828396538493449
7.126931508430166
7.069092725431235
7.174882748700106
7.268552789251949
7.202088172340464
7.168615157272447
7.139112817916894
7.029359509065103
6.963990745226221
6.894942608013313
7.033676984805739
7.137794004492866
6.975738043735717
6.667510404269734
6.649849124761465
6.786343792275268
6.656977769312643
6.855681067027331
6.912998286802768
6.652120711052740
6.764352115609073
7.129548942850464
7.103494978169463
7.049574687746802
7.173811747312826
7.101739412599425
7.092894989397718
7.076791943243721
7.059789115737868
7.150624779939793
7.118215012746685
7.034735081608467
7.091290963953943
6.477124683335953
6.986101418834007
6.367844293500281
6.798970915570186
6.790036858625665
6.932041217019915
6.748953081388299
7.025245172260219
7.057030752157676
7.006666190552744
7.188469017554901
6.953764526982935
7.091154718949322
7.101778753785635
7.117413437460430
7.117981123172260
7.173036815442764
7.096916034404280
6.593629650281613
6.981841601734851
7.240436041950966
6.689874535970734
6.653705978900389
6.920468984542063
6.946991313163692
7.101489808018389
7.099189601641321
7.100828147066474
7.104842030412885
6.897427965739887
7.053666339498298
7.229842140074458
7.068683397387323
7.135830745798480
7.064387394792504
6.079985443993358
5.578064404825396
7.263572492162351
7.224610506595400
6.746232148364371
6.840002130248558
6.798078428654462
7.033006662735882
6.986038050997320
7.078824354498616
7.027057741549990
7.096977381210561
7.243478495462034
7.443923356556125
6.699723929661960
5.808328983380588
6.219289885389928
6.579301391018078
5.057553246955958
5.075378044485247
6.313231617418990
6.153996116561762
6.473577929765108
6.517745600744163
6.452325702964599
5.787961340174375
5.407129775535258
6.304692417136301
6.303115802591996
6.182335550119569
6.191769815423585
6.036154040568465
6.131420188563379
6.110055806112280
6.076329460595323
6.160590999350779
5.996879346670290
5.992033756015456
6.298275833778654
6.353976951105968
6.207730007502644
6.330240939338177
6.163738435216365
6.297366708156163
6.194159420540187
6.142704752032905
5.911251625692087
6.364954194495104
6.301270554023911
6.283320888999315
6.068504766550505
6.022243428553173
5.971785711693669
6.022234637749204
6.421261148768685
6.385184124169601
6.510272387170564
6.374962508817940
5.369357622033737
6.267926502644599
6.172892134373960
6.308302047786354
6.219157338319196
6.074240702114574
6.010568976389527
6.196669133810204
5.408385972519675
6.067028420400289
6.040262408568070
6.146605112560605
6.155354912959513
5.331174968047792
6.145331791536726
6.401147580629656
6.481807410679773
6.206833874781688
6.072011224240022
6.407934490407277
6.393415695797592
6.629746018922525
6.470657278075171
6.486641162128808
6.314462820350298
6.230846483807874
5.150301832174837
5.992867204547018
6.397271268693993
6.649590518785474
6.542329000151963
4.592197546715507
6.486867218144395
6.669032365764865
6.512474557570332
6.459116606417161
6.344005385330580
6.363863215757300
6.206257536488814
6.211225219297522
6.276611958341524
5.603341009216801
4.954809309339787
6.075854743370042
6.327333770853770
5.878175319484249
6.384882236134359
6.589365002599362
6.532499718962153
6.620040858696804
6.605845049805115
6.466282344109860
6.264006210854433
6.376677264608004
6.441406945454263
6.329714724951160
6.462463904922715
6.138168845280295
6.496879881792022
6.530767143393234
6.620429669107930
6.589807940281741
6.543726685965964
6.516561363525541
6.544172275261445
6.519452851156991
6.457365568590403
6.549387933935005
6.370665933634331
6.274900813439091
6.467959616997931
6.426482827612219
6.614199926155017
6.563656295959079
6.437512253430482
6.586452099428079
6.389835805696066
6.439741870128473
6.389036946923072
6.514616385711020
6.591372977642619
6.488437799913589
5.557901556791303
6.276568649099739
6.384301066399384
6.440963292145923
6.469310932130925
6.644132675090073
6.617832415737877
6.633706376942730
6.396125176529683
6.533089667974962
6.429732438826409
6.615231494332667
6.545235310464214
6.291925773893851
4.868845033804051
5.269388160467170
6.252753027903863
6.528653650189193
6.451914676193494
6.628527822892366
6.625171253848180
6.615916697036281
6.555466915288550
6.530621213025698
6.434607185518412
6.657104631990519
6.677727917818125
6.761467010204252
6.485297902869119
6.494729067386333
5.278773427220867
5.687713604220105
6.092130492331403
6.240143133753635
6.366455961973030
6.641550810306089
6.523761264357386
6.652096444452393
6.582707855176388
6.504800368231892
6.498887948578284
6.508810083489873
6.686818692370810
6.750284408037858
6.652620346113360
6.646691834969457
6.360626322418312
4.941786989358793
5.883419504316937
6.148014552137626
6.176398292917413
6.245630041302419
6.317134487122743
6.521443654641622
6.660102124399443
6.596080829780695
6.468468514383767
6.702800915443166
6.413592025663561
6.582879786860246
6.780867180620612
6.541308397434760
6.578209005169093
6.397748617072195
6.262022629754924
5.904420384338028
6.107773228727387
6.159659417522034
6.091198685452680
6.327867086662221
6.414735887756652
6.496074083959847
6.396767333875509
6.490347115350454
6.301598670181193
6.516743073729341
6.420792260611039
6.701172534619987
6.483781701787257
6.466022449399282
6.389112036636184
6.418625550355506
6.374633051888818
4.808839289399391
5.965118125640955
5.902500525945662
6.150280004314006
6.012777450876877
6.197346349121563
6.160576868127162
6.257634131349409
6.447357083669866
6.474786579762910
6.440251978161429
6.348260002407981
6.469203801265834
6.416006920003868
6.284242955433607
6.265699621500220
6.321356170654307
6.175247460063060
6.002878353640027
5.046555306236561
6.078595099961950
6.162836081785255
6.265888344735552
6.058181973078856
6.244358539436314
6.194715021618167
6.021296850200794
6.201379033012268
6.544985328772464
6.386516190818824
6.377619250660521
6.481171346161454
6.309098876521576
6.511083066876076
6.417099839749803
6.451334824810282
6.351258035317532
6.053466306690293
6.330166397304273
5.102310755178054
6.004471603929582
5.949093831154615
5.978121043959346
6.166558411567722
6.105415388400774
6.097853752924154
6.265184512571699
6.428011095398332
6.521187775628671
6.305549639007358
6.432511976785315
6.460232777787270
6.427749352859919
6.354107482120936
6.551439863283682
6.098431687597286
6.242311165353217
6.307387239645983
6.283162050230914
5.552676945889366
5.951578067441727
5.966801614849905
6.016727272835123
6.211987521137473
6.241343317223339
6.330934997112441
6.445281704865389
6.432822294819253
6.542171445243926
6.472717586547597
6.384925490734848
6.519078493765198
6.471101366256710
6.314038989674628
6.409789667987415
6.240927347923521
5.607903272480052
5.920420004281979
6.023436266149513
6.205600505903969
6.220978343287772
6.335396578402507
6.507655074369611
6.229908288576828
6.173160562327659
6.277947257235113
6.305051926744238
6.416456897335031
6.423214160205851
6.264787459099376
6.429157038789873
6.379905709830346
5.829425090592204
6.144476769862192
6.067649787694112
6.148830386140153
6.141376690707812
6.150915445014011
6.062050763770088
5.958181489919601
5.921028098010071
6.357622714277268
6.395135066252950
6.437849101837958
6.180174117916650
6.167244766879607
5.639136908518454
5.716585934242010
6.315374929702732
6.195215493638577
6.034590541045936
6.051942258443864
5.972870639424091
5.966872472879209
6.037430067991256
6.257584616740708
6.163221122200863
6.205259739097467
6.305145771618125
6.333443721668425
6.152969925121885
6.278960471862812
6.255530489361941
6.147824324029616
6.055256704864141
6.119697836423427
6.036712841969894
5.920514970036518
6.238783742037562
6.133496974421089
5.972629660485642
6.359587458943661
6.345556136079870
6.128013118335972
6.766521765900416
7.070026954615622
7.121620559709230
5.955694976091781
6.840781641648746
7.029016124825551
7.031560613813773
6.879268385638706
6.382687028569620
6.539730644407336
6.995033165737773
7.128253731476720
6.891465063938563
6.749924630612460
6.631660723388786
6.317369289800217
5.838822617365096
6.184618751721336
6.752738880865714
6.953189316702599
6.809000821886168
7.031801446269943
5.451403261046565
6.675882062997649
6.739885859438800
6.671343685792133
6.725450280789426
6.481517574627285
6.672764946513594
6.451132484645196
6.482513685718871
6.875336630594135
6.948535672111021
6.945884081961708
6.718061478044861
6.214078624942562
6.641396953217655
6.745689142393215
6.724578990567686
6.667871101025906
6.674725058014925
6.832251921107224
6.765900644254590
5.192963746996559
6.560669070087844
6.566463033029414
6.964444886869231
6.956209281252629
6.973845674728116
6.566701164616916
5.023845665046694
6.632081337991842
6.743314806864031
6.713955448054217
6.661297578511676
6.767144843069180
6.831187026839975
6.823362834986770
6.140616087843633
6.759798070405095
6.685029917521280
6.991178060455264
6.939274765394909
6.894178231645087
6.507765198652508
6.698866040964500
6.641505856999410
6.620705906294068
6.489198457631630
6.706067508667256
6.772562506660828
5.884568999003243
6.571302080412223
6.560483179627060
6.619502629514322
6.995831521256744
7.094356130832077
6.946145103715577
6.334299971886295
6.520748992547443
6.582695298370169
6.603427918689974
6.456107299667321
6.901856634317120
6.889871464515656
6.296900240493670
5.360168246363322
6.183643446434845
6.732233745682244
6.554423095840456
6.626951610152919
6.874931738442146
6.813835723524704
6.458320605672852
6.327310595464453
6.438088219310585
5.902482524933029
5.291185610254381
7.035870774259980
6.842814619635378
6.177855120153289
6.439174130590619
6.629295629618167
6.501797669428377
6.713104513555474
6.546050459635935
6.380027414815732
6.265302537431330
6.371219796357155
6.382907799288516
5.667320173677942
6.256100169150006
7.127901767925466
5.298994677687348
5.662958810014727
6.676308470543383
6.714456694948394
6.553344038046640
5.996203642675225
6.394546450843592
6.132639567011939
6.350011466774224
6.408130008568683
5.820137500467113
6.564455086338929
6.920820063403204
5.149341296727150
6.069765371698217
6.263997025188791
5.060175343103957
6.356894305413511
6.477291107467751
6.355314727991709
6.390766678559776
5.537057153695562
6.832007097843492
6.740594077723525
6.582250135288480
5.337419979312115
6.322402913938810
6.886211345584065
6.504685893127431
5.970735025014835
6.255056426366490
6.456616929873238
6.177602541084632
6.431019451998671
6.552053741687628
6.406332554503111
5.901838656630495
4.853504297556212
5.453722572443288
6.424969883905344
6.423267058551413
6.459890510072295
6.387971724822557
6.320497198769362
6.230168262283128
5.845142953975887
6.391587291407475
5.669262381365008
5.376228398324437
6.206378051621165
6.391935949590087
6.495115365901746
5.826387309519011
6.449863078069130
6.433070025609849
6.436344338988395
6.573350150367956
6.467744205502838
6.458368603055986
6.277823934736260
6.126557620504254
5.354255398761156
6.076847055730418
6.389346068178287
6.702667676427665
6.339151919515353
5.418530390608401
6.506408234297529
6.698889765054406
6.464281400290278
6.432603325444032
6.407293152482835
6.320814132908998
6.182047845568787
6.298154302600349
6.369417811552931
5.665830917388936
4.718441760523086
5.705006966394513
6.021370722818297
5.736765482186374
5.456159039363573
6.835699954393695
5.761294170793285
6.631083117696736
6.706002869849925
6.623320462554623
6.579164975727536
5.895709263449964
6.535362481105228
6.740270691187117
6.684977794608284
5.519029113392946
6.741670104246324
6.753605564199442
6.396190271815312
6.360549356924614
6.474783601357970
6.571514596431536
6.732961276398377
6.723577186272037
6.345896860910719
5.083857085447796
6.633282782998288
6.019808174517546
6.329918110559881
6.649952161843648
6.525407361320025
6.494674844096079
6.479392418769755
6.250538171289900
6.087137389545093
6.352646224894948
6.561294350292922
6.702445263327433
6.465486945810907
6.213110066722372
6.434912928216475
6.219366214068504
5.092204774545577
6.263825627089023
5.903397884791542
6.198034022005852
6.078265950431143
6.544006497308269
6.567464214634342
6.453052974528980
6.509900785926408
6.577792553387739
6.449143258755871
6.513492497191865
6.505592320270926
6.618029713856234
6.559708856307836
6.570676474309179
6.544123340343047
6.569612780799207
6.736182492819049
6.743875846895113
6.654955106681850
6.489253574355890
6.008192268166852
4.964213963550476
6.172833169926431
5.819036334905957
5.110622274231566
5.624550987929640
6.469408810497139
6.514247534384121
6.505387683583046
6.470802942250979
6.448808864293914
6.511170155979269
6.438035608137756
6.506056504333849
6.371145928723614
6.529625794767650
6.506266885130634
6.566253354711127
6.539191726700032
6.587745768379448
6.694732356604320
6.678848097867615
6.758086348040843
6.695173756405977
6.696843863272361
6.482516737038194
6.714680511498081
6.238879106410270
5.927495742672846
6.107760636809638
6.412194230078887
6.343676703766428
6.555655763990047
6.577852570251094
6.605955777183324
6.606919128094230
6.494314798489342
6.540468208891861
6.563021186503518
6.241708712232930
6.092564166081842
6.436836679444203
6.565100307791893
6.549972864646811
6.493651367580016
6.619548899812689
6.589149164323697
6.785320714049634
6.686009085483429
6.682217014413285
6.679535682907058
6.808867817582701
6.719175576985341
5.687422366238937
6.187372634164349
6.507008915616977
6.503065267115375
6.618644841586066
6.419917619167911
6.496351103654206
6.426397082738720
6.570024643396586
6.315613700759883
6.496321692582056
6.464484650691577
6.453549765607267
6.494810305043185
6.547870066237628
6.678673617305936
6.746236319669865
6.705431705287451
6.680879593338206
6.773107566103701
6.881167958803702
6.761333920457739
6.057926842388238
6.464530906017371
6.045210102787371
6.172853208313256
6.463387225193253
6.666216806881499
6.596145870074875
6.517482376759183
6.429284896494759
6.324589189114969
6.644341657508080
6.589625927095646
6.498084470667072
6.720046941836446
6.621613971901674
6.596998968723923
6.524647766108105
6.728013524194977
6.779862231833595
5.089680443225951
5.667861801098713
6.478238916841773
6.655551404766421
6.518279972514427
6.189051016649428
6.483501526138337
6.572328774188148
6.320172279921246
6.524363236701376
6.553821870442698
6.473327419282043
6.652128967659547
6.941145189823572
6.820931383709109
5.595590829583212
4.568688910460897
5.913002937178427
6.468005905878531
6.436293705728768
6.518352817434415
6.400598374909351
6.332650082271351
6.392081409115969
5.382176176003506
5.824581379822687
7.003874066230461
6.725757654351076
5.452646451683867
6.412473226441928
6.355309415584784
6.289044869952914
6.314151929596253
6.455049385798997
5.527864474336956
6.626119194948253
7.059686148263514
5.369566108383149
5.821979329726021
6.296127848939138
6.207939293268373
6.340865172905618
6.380794168603905
5.859780686690163
6.599509577684445
6.872681697103245
5.055517810747170
6.340849377848686
6.743568933962990
6.257631033515896
5.797514420287734
4.932044246790256
5.502041135767448
6.995841294016930
7.327392961134720
6.381020785418347
5.683159853939101
5.490591742739003
5.144279335191721
6.547718870798423
5.631267141342085
6.151453087582447
6.026944204871595
6.274481974996848
6.533149594945252
6.233155971182104
5.346451275437883
6.674785014607908
5.643407705430995
6.461877060086245
5.721943526416928
5.500093009587377
6.968962966909208
6.672468609945844
5.020729736471548
7.030940214492679
7.072988117580708
7.210144701248115
6.841340555726416
7.120195306619088
6.834382625820894
5.864206626593536
5.608214020121308
5.587152399066006
5.579769523300026
6.537851345703718
5.689259128665657
5.632089751811356
5.605066503020069
5.783827089737322
5.999585303569364
5.701445829831487
5.291414866481107
5.156666857391729
5.593312351248037
5.603732817869513
6.116188457289544
5.914020805670285
5.132794148489912
5.554010046685693
5.736191925325290
6.155611699911463
6.088981369634721
6.234644352754821
5.824381502641454
5.860257262788783
5.934399401849872
6.136550898597573
5.852721368919986
5.522775472729588
5.655786259907224
5.053247319642254
5.806834677741613
6.107448212184361
6.196817971561153
6.090635757394979
6.169272551080356
6.199118811275675
5.249308168674728
5.091222393572551
5.908339244785550
5.842272959414609
6.099844003357534
6.063165499324327
6.193180476102649
6.085908412583925
5.933839898263050
5.204451994925614
5.540244801676972
5.965345425492277
6.111394070177812
6.301133553473538
6.184123160473336
5.931131413229629
6.269266704518921
6.253639216116696
6.252254130176675
6.038795265226989
5.966830737749817
6.223919253503695
6.265174714491003
6.255873144218913
6.407476263801814
6.479114523744570
6.266165957643342
5.784225705154370
5.614210660707858
5.562242766090556
5.965912682347452
6.063817417917539
5.774280786283130
5.634787048984975
5.658448310863209
5.669729493785317
5.587894101748949
5.753789017629402
6.021292303036182
5.828033047903683
5.886881822823539
5.956974501728389
5.775630833809746
5.821655932279868
5.912286727065679
6.006576635096429
6.266199830017477
6.320647456677852
6.327859632832286
6.381431337059446
5.180314360604326
6.168775443613938
6.332949003208645
6.284183132710278
6.128245030451727
6.340846838764190
6.367449984524447
5.968329777726170
5.962204861679183
5.522603420651618
6.105875295693712
6.190568990043824
6.193069230144818
6.192453668405649
6.318369838152158
6.385350110821972
6.459868264062322
6.376261833191037
6.302549394444759
6.320607329337314
6.364325618140377
6.257822056221798
5.976187377426932
6.465462953322950
6.240185923865047
6.275914202870598
6.255549681920082
6.014851317353535
6.239533848244347
6.254927801264313
6.236511480286750
6.096305619683338
5.536184846468605
6.105174961245854
6.134445921586667
5.961122468865869
6.431155080032958
6.045138702949206
6.074015536418921
6.027595478238083
5.835765391907520
6.201853986896127
6.100338966425707
6.204630121155486
6.136797567966276
6.256452044990959
6.379724999065536
6.482678798153894
6.271786120990571
6.099154839890487
5.793806017224355
6.132925632297814
6.488528026373656
5.609174518283763
5.322940704334064
5.539550905383305
6.044253857189706
6.033717505729411
6.357995701985955
6.183561485067564
6.267658732236732
5.491417517122398
6.167396763502886
6.149584085185859
6.085087365959881
6.172271218390489
6.162728858134916
6.172796862347046
5.915695837984959
6.217211818388146
6.298228333817435
6.396644326741247
6.309046348914417
6.233511883390289
6.288301353008404
6.059456007299294
6.165359366145557
6.299482359353706
6.219712834622664
6.340033583161837
6.034774951099746
6.478550563450057
6.404055957699627
6.404024092838745
6.282866539410225
6.003104373226051
6.151002635068812
6.006095794780207
6.139952686696116
6.099090763174194
6.023547992927437
5.156652584514973
5.281405668672342
6.171678588745793
5.852843537712181
5.810879350602051
6.059324701368658
5.948550812779030
6.183181977287967
5.948345197447885
6.188661594328796
6.090590539795031
6.256383154180385
6.432591464504344
6.375296765409949
6.226194310900212
6.033302838446817
6.089069634916164
6.034645059384075
6.045057109048764
6.192570002103227
6.255783872413950
6.150502678883806
6.313066670817026
6.208694661860712
6.149601026555263
5.997590305209542
5.903390513729080
5.860737266298885
5.825030650543048
5.971602331277120
5.545139367223538
5.612416726163685
5.655466538922617
5.545783463383472
5.605515823383295
5.821776134818830
5.958823569986673
6.013886139226255
6.229186141894969
6.344085786230536
6.178836385538096
6.540419881994541
6.502375666286644
6.202317821754098
5.859104312006794
5.962057110407940
6.148963188782455
6.260691490866376
6.166152385584456
6.155869966448048
6.282985074893622
6.023444977196876
6.050557188604049
5.773012119908021
5.796103004969499
5.731586997471104
6.114216230451976
6.021612893105510
5.949044092776284
5.843155592934385
5.645773010009589
5.581470885297591
5.509908073566455
5.913943400682053
5.675187069806375
5.967410828855557
6.183385917097287
6.253052000945402
6.164465490021811
6.362177075591241
6.349788707774359
6.364355348605086
6.058919492565314
6.112812132243333
5.998909951986111
6.175007472652513
6.161581571060187
6.107079553428515
6.249079739218782
6.180410305420525
6.047978818160664
6.054973185563394
6.076887177399716
6.327845206756167
6.279946939977125
6.197005073253156
5.980661095431929
5.992018279503006
5.945295613347236
5.832692767192207
5.624879661145810
5.602398842300230
6.001868190887925
6.226923434994895
6.415783826309971
6.481106762854671
6.294011832866945
5.972692768361307
6.236992777652055
6.455896231504995
6.388760650667963
6.161490245347615
6.179732841374028
6.018002231668818
5.985586085595310
5.746150173681748
6.258331380197546
6.264426194340434
6.092692787495229
6.223435985443698
6.324983863669743
6.057298445071353
6.247616042092793
6.186116158150724
6.052061361183808
6.244087575001233
5.993808986505960
4.831869792687189
5.323398305638970
6.294879058658470
6.476870710025754
6.536212319961471
6.548869277512141
5.881055318364522
6.248075022731456
5.904326212633476
5.820688125250548
6.251094013227180
6.162811547817931
6.231279392818513
5.836423131620014
6.048907822299562
6.103226093260588
6.164732197608997
6.227630086630087
6.227194176897951
6.494408443527042
6.343980467750582
6.011383837995627
6.204338753817195
6.219057034125401
6.214766185935403
6.078708167689395
6.114940960170373
5.669578454483105
6.227391625855474
6.403383027270817
6.493357611020014
6.397480293791848
6.196268707374292
6.170960528994477
6.107409888891711
5.730946732393400
6.014603408416108
6.289045333675242
6.164238197592734
6.106384445362519
5.977236925912541
6.224256402696724
6.347891280478160
6.198190326108978
6.238541009861236
6.216106335962524
6.290842284282179
6.398250033040953
6.360362057453131
6.180885073745920
6.311295281010838
5.982852802883843
5.570626164591577
5.135588229117211
6.291583726018922
6.417118552921509
6.465970644186152
6.512573824744660
6.369383181156339
6.221461348890784
6.148330862241549
6.025420228952727
6.117054590287304
6.266004399249412
6.336187534914923
6.260295552064652
6.004367272246138
6.349758700616519
6.436255546287045
6.290659138881519
6.295178268037539
6.292721333695573
6.404597501007869
6.382943485424670
6.456028736011495
6.356370670650055
6.278654486362331
6.191088074683995
6.284246541344814
6.362486875829114
6.522187775653998
6.616726488393352
6.570201247181222
6.412964228062638
6.333332766333421
6.368568761844648
6.167127913215403
6.170805257242605
6.249376240679542
6.221225183978828
6.288965055824884
6.257433629170833
6.360809301412976
6.374592562624431
6.428791198927396
6.364169981632618
6.455567755071375
6.368701141060336
6.365941866361375
6.336396638257471
6.323813720951305
6.358498085502518
6.205148231134797
6.738258005711434
6.761265566729334
6.544673926184024
6.500740940254405
6.454382991266072
6.149848825367519
6.279886428252793
6.281720713475501
6.337683945917291
6.054023180548793
6.028295321573598
6.258790200238890
6.374064038367922
6.269263673428392
6.193371141728140
6.258014386736292
6.327234772772287
6.430436863667484
6.433230345842672
6.449561696989717
6.441573889522647
6.399035041258133
6.663817983749587
6.488048712155006
5.892443709649172
5.731885609241099
6.297724339679054
6.712049632506507
6.567449588736089
6.479274849042355
6.327939381726566
6.332654631667459
6.426155977849269
6.240608994620826
6.022479846612256
6.077513561669960
6.073515551059918
6.293229863447588
6.402005334511144
6.092169884783466
6.106988882889547
5.984812917081366
6.272670492500453
6.344775867234359
6.306487459408912
6.301113537436206
6.683148509589680
6.156773689050379
6.030576402101024
5.975697768568056
5.610013567044413
6.295956231735230
6.394928600151736
6.384435141122163
6.159894027835776
6.084066323624061
6.457142356035965
6.509325760421483
6.109094231459766
6.099673899652055
6.044414608682713
5.964060776098135
6.177227707546209
6.208579349452734
6.334371566458072
6.258531161325271
6.137996286226185
6.330614814452856
6.131221358050207
6.156869730722022
5.706338691681999
5.691876618199349
5.766979565997909
5.965751922664085
6.437590433646222
6.214001327722417
6.360586211902996
6.292359269143672
6.162747708932551
6.128023362410626
6.337644474759136
6.078061323313094
6.009774154793302
6.237422988377814
5.295614103142428
5.436458847836695
5.839149246319813
5.607569495108303
5.197078241297154
5.161077243214061
5.325345904224127
5.203545623956184
5.281695320908164
5.227538919693173
5.484112294510888
5.595567150024303
5.588157964096592
5.456132462650805
5.526404073653163
5.753793757530963
5.762312817716602
5.633150292184323
5.754916272107779
5.803284651834877
5.597204005394304
5.401045028389299
5.861034318607906
5.898168256731894
5.572658093369052
5.758476712181090
5.688226445906151
5.791551963004977
6.056210916262198
5.382966793491956
6.204554739307502
6.044030643315162
6.190103602948112
5.957359552874342
5.732202731783310
6.151297840567416
6.103362445277803
6.167166889690867
6.103928059281976
5.453536997550919
5.232040091242855
5.237865217298094
5.645938670605301
5.985536514723235
6.187386197938689
6.358239486129412
6.282671071979087
6.261811680250101
5.857248439537758
5.526976108080211
5.326429704400725
5.762351563579090
5.659660464361741
5.752447675529758
6.130906753152797
6.519521611268997
6.250272225549494
5.910218021323586
5.757328365531237
5.204133162058047
5.957214305978412
5.971784153524586
5.844530980041241
6.382214863941998
5.957807106401658
5.538163369126478
5.318139196640243
5.481961132218395
5.605573372874215
5.948298510209979
5.735495649360166
5.546195135303124
5.366991939978526
5.121731384673776
5.608815250825682
5.981703021137699
5.951704320367986
6.094966172377833
5.658071981719018
5.852844119317698
5.818988077323928
5.699959900538143
6.096451799677054
6.022957776304869
6.088772429277143
5.372364718201934
4.983790981653705
5.694606876279677
6.134323598488685
6.020136116118168
6.093262820759265
5.824599583596369
5.769132115162733
5.272204544928344
5.767561213210939
5.886765488879181
5.897294088985661
5.720376940667635
6.126089091316430
6.171344777558786
6.133342822329178
5.832922912023240
6.419685393917051
6.573499393502722
6.525482819543865
6.407054117794519
6.288011867178373
6.248641196916451
5.343188836946743
6.011638656017884
6.409991378395693
6.388440295247524
6.207699245299430
6.282886023258001
6.226850148345243
5.864702801984179
6.307230828520737
6.274742657316954
6.134648032617148
6.218186742847412
6.160106865957440
6.289282840714245
6.272518588629104
5.495123022871987
6.192641436893910
6.318214215983959
6.373289616046385
6.315158252733247
6.083447174475926
6.137005482697337
6.312769085620332
6.456947716897936
6.234769377070500
6.380092238747313
5.581243015193326
6.234038150133437
6.314529449756476
6.437280393393296
6.424229630669935
6.480498616239935
6.230840045580589
6.287262741433861
6.313272405179201
6.397543111638937
5.940620184969724
5.021982054892879
6.076153623301501
6.083627499596805
6.099663484909341
6.237092634987369
6.368652040378938
6.615606967169260
6.623129951046349
6.387631270566454
6.489144449893287
6.346813479146540
5.960466337077994
5.337174296847902
5.798826935455337
5.427343798707842
6.000632666777506
6.037718602869602
5.913838662205347
6.157032713546256
6.245566751629873
6.165791326480587
6.660934223356846
5.746210805995073
6.223660231983908
6.355341950799012
6.138718492576332
5.133403391313940
6.258442065108090
5.977985687992102
5.929216082131224
5.937240607000909
5.667793477681234
6.111124377436756
6.188584113606423
6.107749970490600
6.000011375502678
6.341286291640722
6.509232693995786
6.581163601962674
6.430014535732886
6.369631187866563
5.731658683022757
5.529768051822010
6.254143581340204
6.134906382389167
6.167999346136819
5.972227650428174
5.911903032049995
5.764925629478073
5.771302485455976
6.224751644561090
6.099713181805143
6.231306663109843
6.331863134162681
6.291647681644138
6.465037899890867
6.557917971752966
6.432026774393550
5.275867746872744
5.755798053677740
6.272520343130513
6.269293542879520
6.267682889743588
6.229139427609023
6.191673073823798
6.256232565729610
5.972100654147050
6.173949638803339
5.965929297296005
5.958624083132970
6.211387660002210
6.385664377331542
6.373907810839495
6.421774865183139
5.679217655191783
6.261338587834061
6.483089061949588
6.116167772760820
6.210869301135840
6.319038309117700
6.226096645519718
6.180556796369752
6.113153356710946
5.972546871062002
6.201461039133847
6.375390738516965
6.168286354147824
6.091335278714737
6.194783152669259
6.427963650223450
6.431893357302797
5.562718553656572
6.478120387759668
6.393418042018869
6.446378252908262
6.358362058530072
6.231187176626729
6.309432037021639
6.341217127099444
6.307019430002432
6.100850587848181
6.219567830466205
6.095583901073680
6.168210627313734
6.109845420074229
6.186382928159935
6.135911295952470
6.212382545315592
5.942369234309870
6.135623454152804
6.449677054000520
6.490333315607391
6.489478605084077
6.435088425434627
6.258952722714215
6.371764311974611
6.183015834889824
6.170894478485931
6.441656393313560
6.332185886726073
6.283587610929712
6.408953428475016
5.689879680344699
5.322566629220479
5.186712048043001
6.230507533422822
6.484070369882590
6.527653942332527
6.505962854226809
6.468066752571879
6.309115968211258
6.412645388572879
6.531518195747648
6.356601874107434
6.440622258845870
6.532978739911464
6.157453775695356
6.114675257186126
5.224387357212594
5.136893956059088
5.905486768339871
6.235165225021868
6.469388291557697
6.447138474084676
6.405417044117162
6.481567162858664
6.314210877899292
6.220496267280796
6.255688031756641
5.079168428847049
5.324275627970330
5.393707117629140
6.308463187156407
5.874632512394340
5.849198235282420
5.764206150630587
6.039400639659929
6.387984961914697
6.429998114594802
6.354939953711785
5.739011412817318
5.580569837440976
5.858810107642987
6.064579134494425
5.488615734623664
7.148519694620130
7.120581472065052
6.993497130851308
7.202718406526576
7.452860122580462
6.931983621129915
7.423701920473782
7.403900155745585
7.291226172751314
6.905853416169382
7.053939107734250
7.324491823207747
7.355112790752551
7.276607741998744
6.921286094945815
7.205709797225717
7.414282466741876
7.419195787674804
7.371379910112983
7.267951801515915
7.274710265652358
7.549271908640756
7.474537397493037
7.274189355864822
7.463882256577515
7.360273229079936
7.595264382501542
7.513593119686792
7.543372708254410
7.269675200230049
7.292389868316238
7.337050511958130
7.514101623022381
7.452242976574047
7.396224148397675
7.481802843885073
7.506803556235361
7.456907467792989
7.486337156172568
7.386635504154371
7.436602296997908
7.460674917765503
7.524201362673619
7.497636295634353
7.433444437436054
7.433877800260784
7.349708862032565
7.528740350041669
7.549368995728988
7.565310538525263
7.480695515861357
7.265037920309811
7.548751202555879
7.373599670529620
7.434389680661670
7.266962683401006
7.102720903252495
7.368914194951746
7.445797368200690
7.375497525791340
7.316058175893157
7.349397611181189
7.477692896772647
7.409405240128965
7.431740353283852
7.280574296105495
7.144068538652963
7.209201805806388
7.232487083668472
7.410507475447623
7.289245645786126
7.344283532317429
7.439619040323600
7.416867400208142
7.365825507298874
7.433955501972473
7.439343170685242
7.432375541905957
7.489004295794082
7.510747044786910
7.494499569962398
7.184718075152960
7.255838955717156
7.234420115283930
7.314739893555568
7.240080317994457
7.253384710253856
7.274369949117859
7.220627763781581
7.173835329487395
7.168277822640354
7.283968698521290
7.402938271831822
7.444264397668987
7.472161538918447
7.505929183388627
7.523074539794303
7.530006789417344
7.589933358030668
7.571425602256385
7.503783837598673
7.547820352032883
7.558571508700756
7.460221910788098
7.581724943751491
7.550653981438559
7.531519256009903
7.524169209635781
7.547363971132093
7.528751422180502
7.273769849960344
7.363409353156982
7.358333500607314
7.363743426716737
7.278893423315476
7.345243349127311
7.333078085135771
7.313201291042745
7.442856399571410
7.307511306719479
7.355441792680502
7.392898294288400
7.486470333036797
7.500008018458901
7.582656812978884
7.568519179729672
7.543700280541941
7.566002641514779
7.509681923454833
7.578797693629095
7.562769474445984
7.516694905679733
7.530097213717857
7.454648005019544
7.531856140400100
7.563317940280852
7.307913990136880
7.206554854692122
7.289781767334173
7.350813641206999
7.350882037985949
7.371712479840228
7.447205090262292
7.360383650884451
7.284012723726644
7.342399183268462
7.470200796711012
7.260900928391222
7.334187127933532
7.405523505832279
7.494300267856250
7.538465090806796
7.580561571703086
7.552269298852335
7.521384506063758
7.526678799556165
7.484994907685699
7.516613189077009
7.480578924381684
7.499228041284465
7.554126497447006
7.535262697700083
7.572680938795164
7.480888258961725
7.315811349872869
7.254738095323149
7.355968883762833
7.359114819997750
7.392470430464397
7.337123729917232
7.185457393915542
7.374844241141965
7.302863395904883
7.306839052846981
7.335689355531994
7.405632809616460
7.456175114210402
7.509480893783136
7.466915210846030
7.530959346814715
7.492839861584250
7.474174436130166
7.515880969762605
7.420043001039878
7.481507156364119
7.460144304332864
7.461595945484900
7.451757384430487
7.475443630256089
7.475561681607651
7.395784529127454
7.349195161231336
7.315925566426710
7.326060929863316
7.387890827398738
7.442533584229380
7.356091120186545
7.364843269873607
7.372936289154879
7.278757887691064
7.388193547247676
7.466693089217369
7.444729780755080
7.399236036872681
7.394522057933886
7.475502996953907
7.515364088295775
7.485922180119181
7.488238878058069
7.470761188903212
7.429258037365157
7.501723640457456
7.490824479373844
7.465119471250123
7.515372389316859
7.420319053876167
7.023178060525707
7.338363192753937
7.369491897470112
7.347155800574913
7.444304404772911
7.302538167622603
7.350929330169020
7.356623800792621
7.327768349517578
7.248172873620983
7.296658956414717
7.347370589184544
7.343829609705849
7.369240349336574
7.486326650093262
7.546705362191592
7.496769175749942
7.503404960729703
7.522452988365881
7.530041626253892
7.207962593993694
7.439424176401988
7.480699023431679
7.446602107261119
7.470038727519137
7.481543077708102
7.441557394656121
7.431267843437567
7.285029490167484
7.281740846347959
7.402014916038969
7.379851784920795
7.465209764826605
7.261127491445473
7.216439906092644
7.192097206569040
7.310887545858631
7.187966820163750
7.253080923507806
7.337950272205582
7.393370535106001
7.320175515260539
7.518900242575916
7.487056663254030
7.476658009576223
7.552451782138039
7.521656323743685
7.417993862016374
7.486833914957394
7.495470242974768
7.510259802926770
7.447813654691567
7.447644204570063
7.511209626075013
7.521425649822717
7.524258262314778
7.525103602287752
7.131205588160078
7.345548076387370
7.326567393194349
7.316855272242685
7.224885976001138
7.276649494109865
7.319540852927471
7.155606915567118
7.523220573119715
7.376064413475187
7.670951530761216
7.322664279988445
7.477094572942824
7.538601355779456
7.462032666133835
7.540387276542858
7.533066144160576
7.552036355571720
7.479355477086743
7.506469902659390
7.409261120403485
7.507382200025796
7.476609724091634
7.459387796242060
7.432850696621390
6.950677297114737
7.193247899299948
7.285025588701703
7.183777549891282
7.363535778410519
7.387860211150188
7.377179692369388
7.411008619240209
7.602318329050298
7.364635410727237
7.405581431315566
7.496439926577016
7.574781964283745
7.544216049322185
7.548513207610284
7.529318643494928
7.433921229696034
7.375014406304562
7.382241361047024
7.255551418099133
7.167708573994909
7.321691948004657
7.384932195290934
7.401996331482169
7.267937933172285
7.392061334296304
7.502948906815554
7.511937418990966
7.474680114008088
7.555418469220916
7.552372848323988
7.553406663430037
7.524893827445550
7.455612350848659
7.250661765368484
7.334951610567433
7.302022014935814
7.260992131609023
7.407173652294880
7.515881056863567
7.578508623866759
7.509033508017475
7.552337323181975
7.578964492163229
7.543463951426356
7.242073024209942
7.434385987901166
7.463515101444711
7.498063339408784
7.542346867203531
7.510832316573102
7.369465316933351
7.421236204474480
7.457907432787625
7.404142278258002
7.390040457781154
7.473231094757278
7.465942766232414
7.464130597100175
7.478975021679076
7.469127029718670
7.460013198212066
7.466961805408113
7.557743806811922
7.471139412174618
7.543442186362029
7.512210593074433
7.480506766057092
7.485908518208110
7.535938784063195
7.496612805014030
7.475510248269789
7.407860833535334
7.397826281452867
7.423489069111730
7.371152995686251
7.471498561475107
7.511688438292272
7.524742883934623
7.522295739071037
7.479061655774674
7.521148685538440
7.441245246644772
7.508852054522118
7.523790045003945
7.518818934086140
7.507472030777738
7.489368699798478
7.504724728301742
7.507743694425943
7.517451991719372
7.480215036288345
7.348033261929887
7.398743112500336
7.363815860467330
7.453290362672070
7.447627181992809
7.516900655481269
7.501461920332956
7.477665944186293
7.537574960395764
7.516179079953809
7.482143291154229
7.525771871010781
7.534573473378288
7.512032503674675
7.505437990545090
7.489479277574432
7.525688736660601
7.527144030361047
7.536752486207531
7.529413529964694
7.478055553106350
7.519158284841881
7.413436562958452
7.410925372437889
7.396431508251560
7.423806406357973
7.422563026327783
7.445693442053123
7.482702351450309
7.537606632702799
7.443742774811040
7.462280557024615
7.502704062783405
7.505311111217733
7.522889993157158
7.525893114585556
7.443546411854561
7.471604178285025
7.503079341370344
7.424250950240176
7.491731746642444
7.459780331374736
7.508635010369373
7.528855283915900
7.490169606737798
7.496753292275770
7.525805396681656
7.488185292141121
7.457812255146163
7.472224783719036
7.457903979310620
7.473387305937697
7.498997286016272
7.465852897567419
7.476607229768279
7.467135531482200
7.477378616815622
7.509034038062976
7.496257073925610
7.468964640833991
7.510192255733285
7.506748207702635
7.417009002601086
7.388815132750215
7.450954053741311
7.514731387146415
7.410516715092898
7.425753360933686
7.492332371056786
7.473500613579871
7.423802403472636
7.443195097886504
7.404166634585449
7.467589097061429
7.468812304498845
7.441815351953842
7.463016971389447
7.451827644408969
7.460976179078846
7.481329553317583
7.481190074616586
7.505699466964292
7.505123605355477
7.479592553237951
7.507889339933566
7.472870240979749
7.502343425290040
7.437785885552957
7.402045784835339
7.444930079634528
7.486748530940981
7.451714923863008
7.379945030337625
7.391587182886080
7.325459067116048
7.366200176356181
7.307288087274157
7.387215184629953
7.429056611359886
7.455579430800572
7.485228179020465
7.421053086319152
7.478317105746791
7.534943851378010
7.509384054074173
7.424081877122690
7.539153084513611
7.459817230644084
7.446680070442054
7.491790386053763
7.458023452710513
7.510848171254273
7.516065909767324
7.452411303298957
7.440519514619361
7.451367811140306
7.472100106959885
7.452547871583441
7.372221935736128
7.306281699989992
7.345275224706910
7.349863162774323
7.390636354119964
7.355981441578525
7.361053287577150
7.420871141231187
7.400279857253166
7.458207880088242
7.488054678167455
7.546008013447085
7.514227700035454
7.526677258261930
7.483998336161753
7.542040879874192
7.546429987289329
7.523132801560644
7.515321944305054
7.553999339760006
7.530831116572079
7.488902062803838
7.502654453658894
7.492062805827954
7.496239888398991
7.482530566853904
7.380618053782321
7.336411730033168
7.309085926661505
7.278451621898419
7.271056465387962
7.250830215175256
7.295747408153959
7.388317097200010
7.426031629711599
7.449435406719091
7.459308566968354
7.485482886891450
7.497812225623404
7.535219236607330
7.481077245169327
7.488223980503527
7.491914763554524
7.535603284690962
7.513548603548451
7.529589283613762
7.551604141927467
7.552933434991628
7.536270910611205
7.549587029895900
7.559297797352508
7.521613802232162
7.524089526773623
7.548700454588541
7.390092263336347
7.291878937803185
7.287074916899796
7.306571157798476
7.243812969682792
7.232406230229293
7.219736922198183
7.342376614925573
7.360552149755979
7.406522815509764
7.493164855335332
7.465038952691311
7.511418612792090
7.508067043899243
7.499409617368954
7.522156526196544
7.485554092747095
7.441891804243298
7.559896998656924
7.483455454809732
7.509676162656847
7.568670624661039
7.548777290558426
7.512401447777495
7.588760161858488
7.577603383255688
7.527504364355350
7.560215586625823
7.545217631364313
7.482742690735587
7.256936564970647
7.247436679929759
7.226375528433700
7.189138928439550
7.310518032993125
7.244286526950749
7.239252931571688
7.344176497775361
7.320814737687049
7.344588402437958
7.488299272618751
7.495712295098349
7.543885353696300
7.468661897623221
7.516108692247463
7.511862717919687
7.558374357780073
7.556250767408861
7.528041133872026
7.453870437425609
7.537703243131755
7.525880338750877
7.528148669503159
7.544130170379092
7.564846140773129
7.578310068314300
7.531252747688137
7.512583366174495
7.512808872132006
7.251340047002738
7.356550110415291
7.265333941141146
7.247014651541654
7.166557392076442
7.276269762127646
7.339271983323965
7.329557452300199
7.316500934495204
7.502587998493755
7.501701156142140
7.468849249191980
7.497888720964983
7.512979565896542
7.510607869685222
7.559905986054329
7.524811103304113
7.517622342386955
7.522545628823786
7.475432725876281
7.491011557586552
7.478816593453036
7.485675548003131
7.522674698876489
7.571754872708993
7.580782812430453
7.548425949958277
7.551596292975050
7.248052339084228
7.308643428617785
7.312139671973041
7.222863884079182
7.265243795594975
7.241289547069979
7.249125220167702
7.233793443507013
7.347104211485060
7.297404623634429
7.320431259274413
7.410967784850619
7.457059857776717
7.497520842124915
7.501120103774103
7.559685010169394
7.574682792103292
7.566618110708147
7.543213494151017
7.513915571549460
7.505070582857376
7.418513749495488
7.516152247759880
7.539196608453516
7.572384352437996
7.552352654672907
7.571915266855634
7.565961854719065
7.511245147536327
7.311010532430699
7.282846333857621
7.303529025519643
7.319650790449214
7.256153049349756
7.315129684506518
7.125808488847959
7.293977700078369
7.311236040752892
7.361875465256706
7.334008009683615
7.367841336704815
7.450456387648710
7.544141235662040
7.533713407114639
7.527757589613300
7.554227151575470
7.565978977616588
7.562036045053112
7.582151907765772
7.579104111005253
7.523152094879713
7.514752560159983
7.525364490216284
7.563843408609250
7.567585197075068
7.568149867722233
7.554724480502644
7.545505114150603
7.289070026689536
7.366647423948896
7.245377060908393
7.312036450045635
7.226173507343322
7.211846752839668
7.198097264073034
7.286575284385545
7.184660488450519
7.247020818216788
7.354646484717623
7.407696414035765
7.490981444656517
7.513529823965101
7.510576389344165
7.512232051450925
7.556183896366955
7.562282720001093
7.606768871742326
7.521964438448220
7.538609668062580
7.565467978927551
7.493059878144101
7.563098071700990
7.551952156170911
7.551007014010539
7.542227548863492
7.548801516044540
7.563950856890699
7.367178619525007
7.308411914390985
7.327767467456187
7.204460717634589
7.044157164809753
7.188450974516237
7.078795650320798
7.222918764881376
7.244666705427887
7.195125510367240
7.083804067035260
7.286636959003549
7.210801269817291
7.409798730234387
7.179201358131081
7.182376927783388
7.307017215869781
7.341499730309036
7.295680523029556
7.266176164119004
7.405918066615343
7.345005446610601
7.450239562462889
7.296868979513148
7.403075816674767
7.543890759965718
7.155699294001380
7.318214241758167
7.303209049931015
7.349041453953621
7.439125479143184
7.337863773058467
7.413116999367283
7.420543636784483
7.489573268534407
7.494080318977798
7.420775680151982
7.453826570255730
7.361353372356283
7.406112184390534
7.349454144038104
7.466834422403777
7.546695702875591
7.564712373152161
7.465923682927383
7.456967148086641
7.490400113015562
7.292240095524226
7.334656158343104
7.311851323482264
7.378060807362379
7.484061379178120
7.411537416023297
7.514144988998568
7.203973251379636
7.578287096305977
7.470763100844463
7.446215207844125
7.450896998450606
7.310450392002377
7.290359276874506
7.584087065014519
7.400682310269624
7.323422446611997
7.551791542347963
7.478689301825717
7.368727582004058
7.456286955923905
7.558496551795065
7.561875484607090
7.497621112549501
7.469547399513766
7.494437144256560
7.573556676391410
7.482112410155201
7.401628202038586
7.457353108279344
7.544587056534496
7.489989311471309
7.410481658573383
7.450233698433527
7.476446701356759
7.457430592419673
7.602125832098832
7.547604069016207
7.599191387850673
7.561626307294297
7.432980830393904
7.414466219296795
7.533262404540045
7.388511715277930
7.594254243447251
7.392762459923270
7.490524666793099
7.522922297494747
7.534935064229881
7.497374837594265
7.620943899131368
7.561588349527426
7.577562449216708
7.394285139552636
7.500316646459700
7.537129524839470
7.504385676666624
7.595572122686172
7.521741277116579
7.072332227441796
7.330637068202696
7.474610436201472
7.413286112094141
7.461776029777919
7.453907008163606
7.569808715488549
7.536804302717970
7.628322559562895
7.503131261981808
7.449687023626649
7.470981137465694
7.466286793659370
7.533886535911217
7.412524804414699
7.609101826233245
7.635166469443637
7.377912518577396
7.425297572771509
7.370259025999440
7.425928445012627
7.449359212717071
7.531167347810537
7.418397017690347
7.461119261083413
7.446975799379204
7.432594425470125
7.485267027071814
7.383069967426312
7.361064268879288
7.361704197045231
7.488025793182001
7.537712863068072
7.377445502534453
7.492395823044925
7.594237781412301
7.484144959106599
7.509728098907559
7.332001206179695
7.376500444169757
7.331631950516185
7.373028037281228
7.369408780731088
7.465810535362755
7.401785135011672
7.445814961813865
7.320221833524826
7.302565516479269
7.381843236029922
7.256283256347617
7.483891916645938
7.310216790321312
7.368380462663276
7.551922647571777
7.548876698607343
7.513571676040229
7.472572354015116
7.407018744106997
7.397807924376778
7.323506496354767
7.357968239742290
7.409162912562095
7.388365446772275
7.351155888926172
7.262881183452512
7.272092867922358
7.328810342583947
7.266247882134019
7.412471915911341
7.385570011205473
7.411426896273690
7.437742846637249
7.454203932433813
7.228116849915846
7.358030872884583
7.406322875477801
7.435661361064509
7.359767530499729
7.367766152099046
7.449910489281344
7.260772261059070
7.247656242359961
7.171217666641129
7.249947568513286
7.350780068615753
7.356070183438426
7.389049992332303
7.310253698802871
7.306583415080786
7.151051946426909
7.340445476631007
7.409971219108701
7.404826940365140
7.398688051949903
7.368690823512937
7.341560577122619
7.286345692055468
7.324540615845603
7.360054738021001
7.346914984463541
7.451991213378419
7.487756621363873
7.425731695523123
7.373146973784382
7.382521801315010
7.322370544812168
7.463843251222765
7.375669033466873
7.428338365361640
7.483492839887059
7.447909935133769
7.316051073530019
7.420147013193940
7.321025305409263
7.372650940653380
7.179975287958397
7.238738688649075
7.515107347506687
7.470890767159443
7.441613115593489
7.343930396678684
7.397766575473688
7.442411016378037
7.384213662426449
7.443854210967373
7.341800679732879
7.409590370748742
7.392801798063321
7.286956654991282
7.422538607157570
7.420782245687004
7.469355987060321
7.342438109477523
7.387242526299444
7.448619942814895
7.252810789882817
7.067906987753638
7.137139241972213
7.331328683705168
7.389174915909412
7.364840396517616
4.853095794050467
5.784467304447430
6.486008397865991
5.598929701442477
5.297091420191779
5.528477901616158
5.198605255347799
5.464516847063925
4.946774271541473
5.233010182084880
5.438716776981763
6.056774895062436
5.554363473896931
6.350225328456382
6.385539247414204
6.116771773963377
6.551742135561506
6.436572736356725
6.751068898340641
6.860847493350981
6.601616098973844
5.090055122330082
5.994629944156712
6.115850701944211
5.668714623720346
6.029407814240959
5.625417126601342
5.008547788391161
5.941114122938590
5.606263634659379
5.936594376107700
5.519229171720936
5.887166499700381
5.806211135871276
6.581921263163631
6.854612677783102
6.609261288727290
5.353360506044853
5.999401091880904
5.395659654473127
5.302560728284545
5.435605807216639
5.617536469304362
5.820964129664069
5.421202674717517
6.358486015911285
6.350036107901308
5.100315970899245
6.532436872541050
5.867668521287166
5.527282824791261
6.432661428235048
6.056555466601787
4.766059426602943
5.487847813349055
6.293981094339803
6.127885048046899
6.114407631748229
5.883782218112073
6.658904546163971
6.335395223935798
4.997136598946584
6.158221820825919
5.969788811351716
5.613583438149917
6.060091596091921
5.849700148125994
5.376396849170375
5.324100553112494
5.999293403974136
6.606583236724422
6.199515976597611
6.506749756369173
5.972628568421406
6.104857415791265
5.940512928567056
5.398777046176949
5.662673840149731
5.177718953461015
6.243726845427750
5.319322772630512
5.542048622009695
6.592825452645310
6.040365760708397
6.378862494481547
5.306171360822505
5.439661693988079
5.740282667273702
5.303077118548238
6.618181350207072
6.039065560341496
6.691217202424347
4.959756509271161
5.190641300705961
5.874392836948849
6.058751380539622
6.718640020968790
6.072664999651540
6.430834955403669
5.827899358173834
5.990237777610342
6.442382291601586
5.466757798075729
5.818099414813176
6.088325795301344
5.472370643920137
5.716168077545916
5.818269034332808
6.949365422034770
4.821437515843076
6.734056209670712
6.167644799610588
6.225180158901336
6.065690560232803
6.628555793617503
6.043942192210727
6.576952138773462
6.618308543131697
6.723600034219427
6.266536599392764
5.622799542298544
6.112692359823582
6.097820690712915
5.768785658266562
6.137084971385329
5.491066689726815
5.650438873875661
5.490514015428982
4.971629303449355
4.818528667653236
4.668989448474668
5.869443479866525
6.293507509903433
5.163865473966912
5.804772098088482
5.712524593846171
5.529278802885745
5.845760198378107
6.720214678236777
6.726581327516825
5.743678896896692
6.683119366523089
5.565839591573527
5.430712716532738
5.519023613255744
5.936748640280484
6.308716165640705
5.196242275865652
4.895704730697629
5.802166204243889
5.107411549289594
5.386839830849316
5.191853786570452
5.017373217651890
5.402379976693519
6.317539722029032
6.790534215598418
6.521557437057036
4.974817037464776
6.070991562331519
5.474070722346171
5.618190833272100
5.674590774698826
5.986767294465825
5.309013623254991
5.625669206115349
6.142637967767019
5.281082212913906
4.845875260844171
5.424679579988184
6.420775936690418
6.261850848841278
6.085932969612950
6.394474931376681
6.607392429796005
6.554682125738093
6.661433353953793
6.858578873472729
6.421538761935584
5.909938580953908
5.877186105334656
6.180802615256940
6.613928412398949
5.998696250825683
5.113731059628128
6.298164450186386
6.271649764144629
6.501679697578982
4.942930854183592
6.312550819729665
5.993826075370699
5.968064474527750
6.202218152474414
6.145540606832742
6.083706144547968
6.323775489438127
5.879381421559503
6.082651732465877
6.090483412283188
6.453695479890135
6.871172058972395
6.674255272111530
6.638146795211305
5.888444167681290
6.639016163155509
5.793839210593704
5.473388035032560
5.455259292319369
6.508410999860992
6.762191856903091
6.539327951676598
6.552508385754759
4.896456065253635
6.382749002150711
6.105853282530395
6.705637703013871
6.502036586877265
6.512820712664455
6.225261927679409
6.068784026663689
6.264010250098248
6.111926744548953
6.357229054667352
6.846062224162134
6.986045971037084
6.721314698085013
6.659720637611580
6.579814574518761
6.316224486200323
6.376848680671922
5.401565078961646
5.768402277869448
5.658902335497903
5.407717102120023
6.998261277558619
6.545967927790011
6.231579846664222
6.386567515188921
5.625984604516312
6.195785855503110
6.472109108396146
6.265721833317928
6.486447094379614
6.311714166383866
6.341282412811722
6.642405263843855
6.403250551899077
6.304078227131995
6.518701200430421
6.623444719740958
6.695337123033225
6.782129955054455
6.523325179207006
5.285712031935636
6.797353934438453
6.407451472773231
6.541021869605038
6.121231830370700
6.409727742971103
6.975649585155788
6.754993319710074
5.779110856200944
5.943959922258895
6.015707370860141
5.435904191888833
6.144375913148679
6.168445276360510
6.336095955613811
6.769192353537052
6.281668944855865
6.487541238630664
6.347102882421091
5.975367684826566
6.253010907724491
6.384495084178019
6.612883020143093
7.066386958525681
6.854612444128541
6.681313693525695
6.350840433378552
6.043299959113968
5.514274376035326
6.429650617341654
6.216093702867445
6.692116180602340
6.753078207454875
6.780548404973580
6.992482887833679
6.504914228314308
6.682301637408298
5.560168663031682
5.435705851600432
6.344492284850246
6.447642406678120
6.691949701181590
6.248936152201502
6.702687514351224
5.791419725268622
5.803939796770783
5.964949869555220
6.136859020053359
6.068609789785835
6.488777198820074
6.164380639663306
5.952623001793864
6.538098295317786
6.739244472883317
6.454693607618291
6.213629574701424
6.217504104964675
6.189237885219640
6.291037851570136
6.465126326533618
6.225562072800109
6.846141233803171
6.885649695434055
6.972340455935315
6.752971199174555
6.810888248642498
5.279346475173734
5.523424043528149
6.127734388530447
6.134611636148913
6.535242022740315
5.831668195217217
6.173126128738215
5.357992236870496
5.603445568620824
6.130205574200098
6.053646596008415
6.495221117954445
5.783941647975964
5.611534489320253
5.869119234594324
6.380064714183722
6.285817360889727
5.835833404995856
6.356666470800638
6.523902921507704
6.455529328223657
6.517131931723545
6.069115822941978
6.001815405733774
6.422276098667129
6.452445461539961
6.474223365533243
6.697150960738333
6.863551076968725
6.638038568118669
6.959201864307077
6.335357714743271
6.744239602266188
6.016059026117478
6.591938479755211
5.879771005391000
5.830591281804627
6.424313621354250
5.241067602931303
5.856914058698344
6.227240463557020
5.615146749358975
6.199790935798584
6.386320272983085
5.761618122971424
5.250726247238168
5.586810639920901
5.141626211976846
5.969233273843310
5.768478909992353
6.391746606540216
6.517255440643597
5.162728457765176
6.384984720500860
6.054765682688626
5.682639603561406
6.601624118124228
6.145495228403752
6.647954619108560
6.619325829979795
6.732688044498374
6.957976743378783
6.880446139377505
6.667342701646792
6.001699755545684
5.013285640958818
5.617299141370799
6.081580996821297
6.745861884571729
6.599518797395734
5.823128802198493
6.227923983417499
6.771626469529599
6.475570216336481
6.354828821868184
6.156203871295964
6.215420120359030
6.010647097806273
5.747918704362680
6.420517859597906
5.969275978057969
6.892485808236120
6.543377014072984
6.404698949406585
5.346392508960296
6.187348542830067
6.150210292404793
6.671554492945296
5.748650866228115
6.805434819575710
6.676293115480801
6.883853953589957
7.084006815248257
5.315608448511256
5.384813267808500
6.146070268468245
6.434392541013899
6.256264146458292
6.692729083948328
6.010801355185789
5.058052313117741
6.344887578119584
5.272927076928435
6.099924097741825
6.144413409285316
6.256441768422020
5.925654410421101
5.843482065282619
5.759385524989073
6.375244085870160
5.959364647362989
6.329338523167363
6.797088280871205
6.329316967656511
5.583599105687060
6.053197620003962
5.934534017849844
6.592545644923364
6.285301913612915
6.519087468237839
6.726893766267603
6.764265482543386
6.875165278004436
6.701117689188401
5.613174284085778
5.979131539282164
5.354046962195975
5.898181733856512
6.191012933253408
6.224660157134290
6.394738403245019
6.670505861239482
5.869073228558091
6.324854941081537
5.732011919202953
5.249294815289649
6.129058396653515
6.311594691806127
6.120765995815501
6.250784426163554
6.354400629261296
5.974690500474772
6.553079286207256
6.178121087367563
5.515941617899290
6.028449995629563
6.282022516373711
6.321196064051870
6.492941133202759
5.459964395905031
6.459442576031106
6.847117168150545
6.667471102633618
6.700210180663014
6.267967019369438
6.474436535617514
6.152232459964955
6.251407810107235
6.318813250563760
5.187499183170489
5.925917572900778
5.542675522722574
6.478313548861582
6.405288058683536
5.851425008024966
6.004327798257851
5.244634831721081
5.658411717791140
5.772869367541665
6.540252421985403
5.309974326091149
5.824549599112489
6.401596025563649
6.488266164891974
5.791015673721492
5.829964023494265
5.576718823527592
5.595380510826691
5.866581315838067
6.139308309086897
6.762312867239865
6.497091174749738
6.643328447499345
6.804076549706334
6.717996115649838
5.628477823956442
6.519399735978121
6.493847684870452
6.798365685633144
6.406024065133582
6.014287876855625
6.146503438070376
6.662491404599525
6.958171885301083
5.765856727013375
6.567299744624854
6.160976261322465
6.503587479409655
6.602162685153271
5.567101490695735
6.151494176936610
6.416950105230919
6.147056258582291
6.302643052897472
5.204040633677321
6.328297680724758
5.626932956155442
5.871153575493864
5.903541141957748
5.964074581861106
6.717847614706425
6.487644095154796
6.777306158977656
6.852059373624665
6.344907576874251
6.144198526526714
6.112752691851846
6.587832030748863
6.323652061066169
6.736806497437685
6.639128561987785
6.736700992851231
5.881854888382421
6.622157761820390
5.719832489190883
6.285908465165916
6.155197090076596
4.983812913062581
5.473954923321063
6.364281297335317
5.919420789770787
6.388490163941299
6.087612923610273
5.750964877886871
6.327694488415959
6.520020963158423
6.015996591575194
5.434636771842442
6.123283859367135
6.536537101332023
5.878911195608340
6.610928167266760
6.773365721375617
6.117159906980949
6.037584132101310
5.384636128225288
6.532750920719085
6.301861413245533
6.419152671619846
6.707825213032013
6.624285924673702
6.836496211797410
6.328493468771266
6.691744063770048
6.407843715244968
5.954193550494975
5.798468013863271
5.413880846239261
6.192602139422428
6.325427164331035
4.930079692882094
5.603757715829828
5.846962948623631
6.259340857642563
6.294897712013069
5.980310608390365
6.151374198681090
6.007482562764258
6.368478169842323
6.328969969766071
6.574707953577019
5.443366755568310
6.579058356518651
6.423347816350150
6.219649492419706
6.594090680203162
6.214011989980903
6.582788499515878
5.795217240713688
6.615416058237801
6.634571080215049
6.267350164771075
6.787671360250453
5.680508289266145
6.430420193404668
6.071155697082943
6.547768248225916
6.689591225440250
5.302407587594729
5.277246491576014
6.301849833562366
5.762958438518378
6.446892387018444
6.395348349504399
6.272062862412987
6.129399750745012
5.493766432776432
6.273064348241358
6.582890753636171
5.764690912523442
6.396171867410833
4.948125705841567
5.273006429263769
5.952248782584083
5.156812108446235
5.800354758104617
5.173382987816050
6.327505801411005
5.895363860997729
5.940705194372497
5.507041695998715
6.272261662190806
6.343204076250956
6.195557479249376
6.257401237006975
5.700906387508083
5.365807777217714
5.805231502040781
6.020806963663728
4.997636678214188
6.431251618096218
5.809938864824289
6.360825529865085
6.514206148612344
6.506610722732765
6.411512668110491
6.475453102233605
5.304028368291563
5.451029810314230
4.886212074490432
6.508331638586342
6.054524448696693
5.504946807692355
6.411702335328387
6.184432973124718
6.441423217854876
6.319650538785845
5.633461353870031
5.539036751095015
5.903230068993385
6.539515896052490
5.366494913426819
6.404403221086440
5.937743587454345
5.584035880592058
6.438192206565061
5.480416273837031
5.245856741577873
5.786709518409393
5.820661039812363
6.346631764236042
6.406336823086317
6.339199137172791
5.479878695782586
5.071428258267840
6.612459277644772
5.192573696014554
5.670603639516721
6.558546501732201
6.908871259070882
5.447894496681009
4.614493108119153
4.889961902608507
4.881717098827288
6.031725279059456
5.999259477127223
5.986561505011915
5.784377979378153
5.779863429905846
5.813752837494237
5.974872417898495
5.087642724620009
6.241842579451641
5.038831736198026
5.990317739197220
6.465240146609559
6.071093786676352
5.270706653376365
5.555314387182205
6.077326246239350
6.450250056212708
6.706217832723778
6.325254698644868
5.950639015253724
6.579045431806761
5.116966982362349
5.960211043769919
5.028113510816892
6.051876782773824
5.882233797823981
5.975167513060464
5.732192939621145
6.067720678489486
6.261679159142233
5.519413128958322
5.772689272869955
6.053952225956510
5.731043358041974
5.508209518777082
5.756648970193576
5.642130513848455
5.514103720194043
5.621719778866060
5.693282668083134
5.831742262655774
6.536324141573963
6.182378261778520
5.842575688072058
5.551718488348794
6.061480442530200
6.611794610142993
5.987158321218488
5.304150968178688
5.738094896723601
6.188678258965869
5.462984032787929
5.192470373531646
5.124950567680616
5.727820957724084
4.590746060405375
5.351660786867170
5.679276411782220
5.647896724924726
5.743836330002773
6.869839331147718
6.517027898022283
5.094817993752855
6.385622834082469
6.980495911017346
6.067586889033820
6.265765564365240
5.367332288250681
5.667873601455085
5.829680240397169
6.469859842373843
4.744410731153542
5.658774164939637
5.764287649965194
5.052584081269233
6.240616624295276
5.999303465631522
6.518129611906502
6.321651289758957
6.209227110338226
6.282592370822868
6.399046838500371
6.577500849198100
6.329653508020218
6.015516441932951
6.502653690671430
6.989291024695303
6.399754718323242
5.427132235171654
6.391944329832958
6.052626371544566
5.543341486837981
5.950986011391474
4.924317887256441
6.054628745467948
4.736685086855070
5.489307681494779
6.779721457779141
6.289910454044115
5.465744404717110
4.710089361220403
6.319599803362792
6.815332132022508
6.655394355782691
5.526810303962980
6.188410158403417
6.710262571180942
5.550964491947351
5.804136704466474
6.222940619106955
5.218538576734793
5.473024496056080
5.937183541932731
6.309662835801497
5.700393725677468
5.745224997487355
4.248871458984668
4.998434673520569
5.212931662274437
5.261246775789192
5.223315800973314
4.494424022489421
5.643396344339095
6.374255962031320
6.409039505032433
6.465593338056751
6.674808457338913
6.346211447030343
6.337508128319824
6.302111854395099
6.600133069217517
6.490002377406151
6.078827470249886
4.959932432829186
6.230465962068491
6.521635832713740
6.422460022866152
6.513198641480524
6.671526216404578
6.565586472503961
6.435969674192218
6.369776978368836
6.533096781391331
6.683770658022463
6.425651785669260
6.648819519492062
6.686724812565228
6.462543960014260
5.671147586461332
6.844716332593224
6.829949244597936
6.887048201392659
5.837806784178980
5.663369793236426
6.411676119632418
6.858265171430499
6.924062367160163
6.849380289059905
6.316590695525909
6.687819622115290
6.477483362303139
6.885892894098713
6.895093475231926
6.858465874078526
6.885703230650699
6.900111851936120
6.959039986427003
6.943359225025499
6.889498175550949
6.911977539895945
6.903894717487259
6.820541016984848
6.843425664869788
6.746773384119234
6.687503285525986
6.697186286587176
5.212420377531617
5.512258563561435
6.098079661471589
6.677765746458347
6.772560305697394
6.748694322253468
6.647549725615292
6.604066341484045
6.801713210566480
6.965153528981266
6.899116202836804
6.766775460916970
6.826236831917696
6.812072948495942
6.951718906479574
6.926400345190934
6.857710640043575
6.768983938053204
6.786477806769709
6.620200338091260
5.306424083250338
4.655185209578611
5.111063383258347
6.447942876530302
6.623605484587500
6.746110407612651
6.473879895331399
5.996960456884546
6.189581120665358
6.188575404846324
6.105951102683546
6.590697467549676
6.607559679270741
6.527911850273807
6.409606270829567
6.304676537815770
6.222413541784582
5.672063656096958
4.478690409677715
5.855900210886985
6.336462790279257
6.170232995374481
6.625680617141303
6.710623552664952
6.628519875313754
6.678051574243355
6.585963476331954
6.421633260350673
6.485151061227032
6.418364387304814
6.268288514755631
6.604370382328669
6.408202165064920
6.609146132047342
5.590522960015015
5.758272929019532
6.174255929513105
6.333245611134443
6.365080938880709
6.103425596051204
6.260294249703488
5.992574951935903
6.203684252285095
6.202597119252308
5.998145042336136
6.584506924678519
6.638149536788652
5.513487325897446
6.459801647088248
6.513232209887858
6.414649094310642
5.111868223944059
5.578006591716464
6.350593883171225
6.254731238744347
5.999456911094358
5.699608330747402
5.771417853963254
5.031901400807928
6.707054838776916
6.688458905848480
6.521966647141686
6.402569539802683
6.567097985516536
6.377454115964968
6.636206172319710
6.516694793400872
6.674505720679015
6.791880950031815
6.964066247470940
6.512740102167686
6.769896497403844
6.379735108672359
5.373151708588935
5.388944664176178
6.078218450302075
6.432076915204130
6.475727642855682
6.512166848732956
6.103056637119286
6.520698235546339
6.716705004436827
6.730861117147411
6.603096530050430
6.477379022373712
6.044514253989449
6.425592895485467
6.433908985916904
5.707531840813077
5.376603751217549
5.648939421655903
6.433563778679723
6.431309700330886
6.850082087953838
6.200050739885606
6.474256646682194
6.371694554757159
5.607371381229891
6.229456081494662
6.302585175910061
6.573880563586286
6.711158345006671
6.604139088299847
6.439020237129995
6.641604362988497
6.730470398990207
6.606142456091222
6.716402664033875
6.752544356716973
6.764800628088463
6.847987075183863
6.701304383617603
6.759838684860660
6.604068221998801
6.403339568126982
6.751989875338852
6.942572783336136
6.905280107610947
6.833344867473542
6.209092866761742
5.959297407698148
6.303521043222331
4.769681340055239
6.504397463837948
6.124413832391554
6.053115035754601
5.698402200414150
6.287817498866906
5.605473740604188
6.175546702139949
6.629234288640710
6.655600542572905
6.622726617169547
6.721831374171670
6.581369764222413
6.833142468650767
6.700495071656066
6.553207450057487
6.630470839136619
6.751579400332971
6.812897669238785
6.812788279049772
6.844361757467553
6.831250511209380
6.807480243638070
7.027318024478220
6.299609485859403
5.969267521267382
6.430616322524752
6.496851995688455
6.403409638004099
5.907169550036556
5.287431275242719
5.608876319595401
6.310983857594766
6.293948621218890
6.246694973784257
6.543860607520974
6.466325779685590
5.970239646627901
6.625776820997974
6.772577083265103
6.691725218472870
6.907636125689094
6.913230793589324
6.952092824933857
6.856499017034183
6.697723071434217
6.636630550107238
6.581484602482705
6.725683713313776
6.815380309506897
7.069002981941695
6.755345871564608
6.217704483193622
6.352947196906742
6.324750904536578
4.480432443761463
6.295726867324863
5.926936881238030
4.888285312213203
5.770228522234575
6.039446082777179
6.153298498483958
6.109545076945706
5.906185990361933
6.397459058397981
6.354222292445856
6.696125216439172
6.579386109634268
6.857369226542342
6.646027610723408
6.883690703865894
6.836255889893375
6.906320967642899
6.780218500684237
6.859931967388686
6.761354044320310
6.858418713064119
6.558382123139815
6.929317797416357
7.043131229808773
6.949053383681731
6.583868350239972
6.655752620843794
6.530124915850892
5.598035630806879
5.941381524743797
6.265020424712572
5.533355273654504
5.260258502416272
6.247112213005728
6.406522395343157
6.001938811076323
5.917160978287042
6.581423620425174
6.537429812656870
6.718696083643852
6.489346957877520
6.930401207828779
6.757706925065476
6.748802755638689
6.970543364177916
6.992449586634461
6.983846620160873
6.583454864398654
6.948565904066814
6.929035982930297
6.896475916441636
6.829352581188862
6.928944682293414
6.771285646144662
6.987343549944949
6.762019773882192
6.846160890306059
6.394870683145760
6.549050579715846
6.291362086371310
5.436846624823579
5.530986653280528
6.485965657126513
6.555584807195197
6.371949785646818
6.239934999896350
6.130700337154650
6.152729341373248
6.681776058690824
6.809402342624644
6.829926967626288
6.924267691447078
7.059265113188736
6.992607298364200
7.141194596394310
7.112052985273956
7.038389184824505
6.805709046429945
7.077484258239658
7.021120350232677
7.004692000277042
6.955232151164418
6.611118632374519
7.040434384257215
6.836373735495153
6.757779349940099
6.656009174293096
6.549366730683166
5.849410481407512
4.968441970357528
5.551894338869875
6.546927235683210
6.721780650802547
6.682112817731819
6.565247015595086
6.263268048715659
6.227490806395787
6.672460853148237
6.184108630954831
6.502731298893170
6.848734996973581
7.031657528414973
7.080838463879556
7.159390587650813
7.183962584449489
7.133708157940830
6.630754015838336
5.911840199054528
6.852591382480372
7.062385184502328
6.895945228077382
6.808757262455313
7.055238668723232
6.990237505610802
6.985561871556571
6.833756241391185
6.423061254793986
6.424509700293626
6.443197882690062
5.266936331964689
6.582680131385304
6.277226995156838
6.511293236295916
6.627314487803190
6.499516262505984
6.490455999835032
6.269142902238933
6.396557602723821
6.836242010186390
6.836059146432087
6.847057725230639
6.820200606324889
7.036240677572099
7.138227154745811
7.232416003836223
7.273096317700755
7.207802516135474
7.020882963945023
6.851489532591927
6.857239169930650
6.859393105255244
6.893625587919006
6.983845213518133
6.941578776375657
6.828899003271101
6.713713579277449
6.736732565245075
6.643070081017196
6.496471989506544
4.848229041873413
6.202776505192206
5.682706363523186
6.282443969198892
6.199424614210953
6.572973878802665
6.552444118230953
6.486296169370137
6.667420333508495
6.462563504696141
6.405214931580838
6.558407580455496
6.907841487853239
6.851502982991635
6.957498072395659
6.914522217999963
7.119967747861918
7.178595737311159
7.186201133940792
7.157324344476951
7.049838944630693
7.123941617133497
6.251962822777193
6.511035287370958
6.822431572054757
6.803323513875910
6.830270049365927
6.742113400717566
6.862917687877689
6.700831283147213
6.378978359076510
6.630166428236212
5.013416631206111
6.523117965424658
6.656657797324335
6.512904388773685
6.108864732347682
6.290229179009019
6.453345347773126
6.544350192908544
6.436451254380851
6.624919360281310
6.610271105773731
6.517358554276075
6.887431679236029
6.926323498367564
6.917015724241787
7.072768862711191
6.981700256357087
7.067124246739747
7.024616386776636
7.011685438086809
7.076277836421868
7.086979404502650
7.081150328476835
7.002340685224798
6.966036257757890
6.994810565777782
6.910794133707165
6.916463670926675
6.940158707835494
6.903426281946833
6.902059470779376
6.891590094717529
6.690779053448319
6.152548062315240
6.306718628270997
6.623326253570236
6.593738536221251
6.260892538341063
6.620880792436631
6.572932472712552
6.749085356287463
6.499530945997786
6.766255816412039
6.480708859238502
6.730324660455470
6.826744285898825
6.962925203071482
6.992803341472555
7.022327989407449
6.966739969496387
6.990597409530367
7.022056346183010
7.006276153538789
7.083095330850188
6.973098733211128
7.031765669148667
6.818206189711949
7.034588460544953
6.909248855139285
6.952496561821668
6.918000436253902
6.933051826247199
6.820179598074475
6.902954446548819
6.866772417451347
6.748952047887739
6.474460540685500
6.551445377311945
6.486231367161506
6.716136286104295
6.580694827787127
6.701446848461730
6.542997398206164
6.680802429826443
6.484982395552919
6.801336406066894
6.849368124903072
6.831417084448222
6.848114971002216
6.853861096166909
7.025464296813771
7.039689623269934
7.066704929434912
7.043026019350032
7.058100746513881
7.051686583584125
7.016127136899506
7.127914020109651
6.983488460427042
7.001876926437012
7.050416368951943
7.014994547610950
6.889482757862272
6.944503444184832
6.951384817171878
6.842760993328384
6.833849278163066
6.860884476719656
6.808927830346128
6.538530136438149
6.057303193624082
6.296690845350904
6.597722253469813
6.669639594991415
6.754975556045567
6.902243425355824
6.748173211520159
6.658614795124026
6.809392110951330
6.930672314705587
6.945765409043599
7.013896860436373
7.008683622640035
7.002416681865105
7.087654310307685
7.056583633519479
6.996571075198771
7.060071403141213
7.002914324106146
6.999206142089201
7.040616916376658
7.033219769179339
7.045880397277320
6.955724122592008
6.967339140377145
6.938219266360643
6.907397003896641
6.860316227154107
6.855217040376418
6.869205092015472
6.810299372085610
6.339630615770263
6.700986755984557
6.739175368264885
6.855047451023459
6.771418308595136
6.852855673130185
6.905049475798378
6.876819224602526
6.791744559295796
6.859277017780261
7.037564657635773
6.971113691934975
6.961131563595497
6.953154432386794
7.058733591247191
7.062937962938646
7.118912166316669
7.067392496606553
7.066146410354014
7.003858409667697
7.072237215131030
6.970364073600171
6.972909437020556
7.132923378505490
7.054513940219024
7.019002978496607
6.876558967351929
6.881758547299332
6.795974216796328
6.886511901566733
6.776657255772852
6.719215449617170
5.888379352357646
6.283645312135552
5.510996239662397
6.931583446475795
6.836759788994565
6.780606038356679
6.865355426046190
6.843229671675159
6.883284770774853
6.792107385836285
6.939226127616830
6.910966646254489
6.882747080153102
6.970220650759016
6.931122581033961
7.087363086414877
7.112150947397204
7.025626171683309
7.053115776180118
7.042118713224722
7.046423887419424
7.031130757481948
7.011769104120174
7.005233780294017
7.047980644943773
6.993808155933827
6.959834109547375
6.771750514699607
6.850421464248297
6.950926348939268
6.994852711680533
6.791527607214611
6.721476320708865
6.148882126267891
4.537724675216939
6.364758649923928
4.629826290204073
6.887725389529203
6.794760079529467
6.833464094986546
6.855496224641378
6.849754915644744
6.930597283267957
6.813113293318674
6.895411464990248
6.854975461570133
6.910872903362765
6.923484702732283
6.971070474104766
7.030217754505420
7.005931897091726
6.966811938305206
7.047711106719930
6.961497701449651
7.071197149311349
7.063660519061848
6.950262980055500
6.998113784248750
7.058403443829940
7.025111840372771
6.854855353801999
6.837935625286148
6.878632867793885
6.913085792222788
6.907938763382807
6.876822071530683
6.707980447885577
5.973889992169281
5.755344318441193
5.027305176596494
6.153916780706821
6.735532709461471
6.898544773286591
6.714901624744529
6.804346684326202
6.808462491419278
6.771903629745404
6.774768167600477
6.849137435293200
6.914743619586394
6.957687957790357
7.024724994696021
6.995987786988115
6.986219163167553
6.963697060016438
7.015641734679558
7.046651448673301
6.947283464034138
6.943322236658720
6.947219935846261
6.910738337413623
6.973750194170644
6.905966032729610
6.852449080578895
6.872026518569111
6.950412344539287
6.888267907624554
6.922707866497581
6.820495672309555
6.766727098199631
6.345397568888246
6.313211685206090
5.692929575984018
6.633367731095632
6.765500367566210
6.790519974015785
6.875013527350667
6.787362730631021
6.868666126774722
6.891894827773093
6.970773441581753
6.919332083713209
6.963812133127593
6.993111514570019
6.936132576346280
6.910394080957559
6.993584267533770
6.965067730136028
6.967901779761932
6.955738964787519
7.031090019089533
6.911746529864773
6.934613594774531
6.951532288146918
6.902511965149241
6.879113993529289
6.913977065742992
6.912842017695108
6.866063021392312
6.881413635538581
6.846316629322092
6.488048292423652
6.397765700385656
6.439417096385116
5.953959374659796
6.764132042039373
6.787304072958333
6.698507345875995
6.862540388182991
6.851657142897542
6.891824918141195
6.867808779644010
6.949195436613040
6.974137642865466
6.948090224627863
6.915333608630149
7.006754237037484
6.992884192017026
6.943979152133665
7.003781603935510
7.015066064479990
6.998737628631066
6.871359440198845
6.858564588081327
6.849280221636605
6.801712041311593
6.912732628791352
6.930286535908325
6.880530916280239
6.838289273445164
6.932655319439414
6.787933145597331
6.118703963185649
5.825966831789985
6.329556263412685
6.686340754062391
6.730237507931381
6.817001031003720
6.842248709115935
6.899045098259377
6.883604064232937
6.963554572676996
6.949244570799609
6.917823598763541
6.890283749239046
6.937327008508252
6.894122512835159
6.863938784857107
7.010954968199511
7.037922393431498
7.071543341898963
6.980850805965464
6.883076978164926
6.916779962637860
6.789276341318423
6.956319810936911
6.898746368917206
6.863823905129186
6.840519280697306
6.855125797925919
6.885987806907800
6.900144922238946
6.590071085550651
4.223997750819597
6.257987974695254
6.323206858888499
6.555782639915070
6.843443144310310
6.957908985278476
6.937118567506896
6.954090200881935
6.920220526556525
6.910452863601701
6.871787490593515
6.956489254516000
6.943285907580712
6.871039042387786
6.640898701462893
7.003424479015826
6.898132093440411
6.999417079087470
7.010016897712146
6.909476529957832
6.742198728754699
6.862015451836374
6.904346648229728
6.870563963481794
6.827930620299913
6.799949776565482
6.882032493984829
6.842237555512839
6.776470346563210
5.140485048399196
5.485822896382337
6.644217374625223
6.494828890522707
6.715607137835653
6.510454982559889
6.655868546268616
6.795019456641642
6.895154940171291
6.946626800301511
6.906224442683603
6.922125125376949
6.760409599164579
6.898595754536584
7.014936230298529
6.963486689651287
7.023324964426658
7.004056956309613
6.926473419532709
6.877333385353220
6.918996125024638
6.839532095027838
6.923005694582805
6.886169622078825
6.671449514355661
6.748347129775628
6.720656634045914
6.904529124301126
5.571985324963041
6.321269424301549
6.835410477807756
6.781119908887290
6.781236208270057
6.436171461639796
6.845939861524764
6.879207797477726
6.867558323556577
6.900073937641587
6.864804991451668
6.922535222647811
6.915623240810207
7.009829191756841
6.989191374618976
6.832557193120091
6.892596001421333
6.925961841000793
6.930295810526085
6.931640850030120
6.821786890072301
6.923811951233401
5.328906970949445
6.352608867269231
7.142504236902226
7.360866239468043
7.361195843780695
7.372443333627384
7.356623987634284
7.149546296461460
6.625166830108859
5.852313388382743
6.694788271521369
7.279880505805687
7.300396127012510
7.369273903942681
7.298712114725560
7.340122598422814
7.323111100537038
7.330399692723901
7.337092748609695
7.356742912787325
7.375792143117142
7.413870884464161
7.556639976066703
7.208442269358663
4.922685766030929
6.729539729591094
7.320098674982614
7.341250563513127
7.209780367470545
7.214092849829008
7.263620018249970
7.353657206519643
7.373715176925595
7.365357651935058
7.364738105447510
7.394737888074448
7.421876311737025
7.407832596446643
7.385415045552998
7.374910490535642
7.451632067570560
7.436309637827716
6.678443066952567
7.172728405119400
7.265862520106339
6.708285309781336
7.033985417089463
7.325074390779490
7.289308816266185
7.273206810805114
7.370362492784342
7.370078656747200
7.377312388330381
7.391611507524943
7.373950407437186
7.418251596106083
7.372649488716756
7.416580980598612
7.427358419199326
7.447863675574315
7.449074396883658
7.454987209656396
7.396785703909885
4.445574713193325
4.689393907569460
7.265844611329385
7.012323473310657
5.710957447846602
7.207039557882672
7.328141302121995
7.320394099665547
7.348886727961541
7.356283679743022
7.377244652723743
7.418768222943386
7.377206316352765
7.457009674448749
7.399866331068759
7.416468343567781
7.430088308661405
7.436159570785286
7.435550225043855
7.461362561092646
7.480126997240336
7.492014005701405
7.498724689292527
7.457608934901752
4.330288769457906
7.123577556869342
7.084995189361692
5.873654293056951
7.307305450755866
7.341771702960912
7.370764217938200
7.429195832684639
7.396418302918329
7.412346920133661
7.376719144729468
7.415089501008799
7.396810068867310
7.461751008975097
7.431545369468381
7.413486042905884
7.442338725551025
7.426072559531586
7.438914033327306
7.478091279102046
7.475801184543572
7.494454702561834
7.444423826825592
7.490541411865939
7.479268477866878
4.858846686479238
5.840801342102416
7.260307837138749
6.194355042985627
6.315227710773689
7.406587621949242
7.384886395254703
7.408477296215717
7.443637487771491
7.413558894496407
7.416929317017530
7.390276117772446
7.437679341278672
7.396110402154065
7.446131129114745
7.470155483919442
7.475233331594909
7.443067925594238
7.471101811830529
7.503137139254752
7.507301869049328
7.504807316902578
7.491803460724405
7.455740654442649
7.469045935178494
7.473213883323995
7.447111225411682
4.579505471342786
7.020461444200883
7.269573996844803
6.587662744018442
7.368694051917089
7.402843003155420
7.378398543839524
7.400751067360337
7.433815296222837
7.459043312718000
7.458433027828324
7.444897181126649
7.444763659548267
7.463077617187809
7.474235403624917
7.482431295439492
7.493116928294991
7.458383192768331
7.462173115883397
7.518759109595342
7.537902691540507
7.505916630404464
7.487185642557501
7.507826436564377
7.504262433748316
7.503315936284933
7.503095613390535
6.011317741279325
6.866596597530365
7.180969359143316
6.827634581103129
7.155464290419536
7.391050578211844
7.361015177021715
7.389284916061650
7.454329644016123
7.467779948503019
7.459251504558023
7.457879417184783
7.467503495932614
7.466998421622240
7.473011920562366
7.475627540301871
7.479961548250441
7.509523477938417
7.486205856705734
7.491464681649150
7.482029611376676
7.512874703719076
7.487041786192671
7.496257279943512
7.499541839202770
7.519483835930826
7.512968846922345
7.447599858836929
7.378660914509068
7.195777636781171
7.218146872816154
6.389980508048093
7.422648886499562
7.427705712455436
7.441355373757871
7.431137470848966
7.457131571402805
7.457176669650647
7.434097213807070
7.463453542647343
7.448793089458136
7.465972274724172
7.450624983407000
7.477137264143122
7.479691400051766
7.503591321494520
7.505569223240024
7.516147690291316
7.520470147556066
7.511200736092920
7.481668298812234
7.511850676418313
7.500769941025951
7.535776343225976
7.474668449416193
7.500041021101359
7.408662039178239
5.981844072785731
4.739015996408811
7.245873462718549
7.301254944412765
6.296724472201008
7.433719979542595
7.421334328509682
7.466258400349228
7.427371133007033
7.453384658667284
7.454116784429484
7.497068164330789
7.490041508972381
7.477079076250826
7.462956082428279
7.470051558491324
7.484228535625945
7.470512766886388
7.490942404255856
7.504503206908055
7.491566162239783
7.475183391311155
7.501459562408018
7.508300786965123
7.486570245181853
7.467877968825704
7.517673130002970
7.513870881634622
7.498915507919108
7.433738146854799
7.252274468139356
5.801729598545138
5.972677674871520
7.290915422040777
7.066121116826195
6.677298602724909
7.463410356362338
7.463978077254870
7.446213635459699
7.495960089001943
7.460859014464575
7.471011908882998
7.498621482771521
7.512667122044357
7.516124241773777
7.480238921794658
7.512962206360511
7.481664405399251
7.503733463450271
7.518080957913169
7.539994111335767
7.485802332908829
7.463756314839745
7.491888253647744
7.476635839759494
7.484453216723155
7.452841476704414
7.524619502184589
7.501786938123825
7.495775570865245
7.499041447491510
7.071924049114130
6.750015823554039
6.634970413315607
7.315946755678118
5.639201759727867
7.454531187557632
7.505406115468745
7.481753120646713
7.478605292459194
7.471568152166777
7.491289916237794
7.500598265317976
7.525905490283404
7.518147269141322
7.515574133865067
7.547373475742162
7.544414962505554
7.520933599471772
7.535145035036207
7.516381458305104
7.416895675065289
7.390773865111605
7.438955188190381
7.405123655137079
7.410144471578967
7.476868836397779
7.526879002441531
7.482241339647517
7.431850256127715
7.498262880791653
7.505795752630904
6.183726686025738
6.602765211523318
6.859646267952646
6.746614544263608
7.377798874865960
7.456452953455516
7.506214770250923
7.477282344829584
7.504238012602887
7.504728811959200
7.523667439998683
7.517064609052172
7.516127324040907
7.518380636842914
7.525186241944120
7.521220378631148
7.512098412431643
7.501535738231498
7.492480454610763
7.424559250157897
7.430954783834892
7.430867377476534
7.419565327203109
7.353002528448783
7.421396719854652
7.500359208920091
7.511109458696053
7.440202692148008
7.444047351797161
7.499257545043200
7.472113528826898
7.336761228478693
7.078750761799135
6.933810240126227
6.405177239900485
7.451033851246821
7.487040380800808
7.475430215518337
7.522038656294662
7.518988439027058
7.511493469932356
7.538365923079159
7.538067403611493
7.515673369859452
7.533634869655279
7.497334871199412
7.517512868326373
7.502119406167458
7.547233945172293
7.516558740308876
7.420449370184233
7.437348914055321
7.406196503150656
7.393459727744768
7.358604682763627
7.364961537820887
7.377591643022019
7.445846573385861
7.382373415463331
7.452613176099967
7.476527943037931
7.435837352138749
7.295716157501824
7.233570972492789
6.862552217609805
5.628866670532389
7.480245655938683
7.472530466036542
7.471889138220518
7.518829607094493
7.509500356617168
7.524938029924472
7.526527004610864
7.525823804126871
7.527024494603694
7.508041157775738
7.491115293929303
7.507301444200184
7.508066735023176
7.530928805079333
7.538238288948238
7.438778349899929
7.410256978001549
7.341086241905400
7.378277513364575
7.360086963686836
7.396276530030153
7.356638210509616
7.286116996900312
7.345099272578006
7.424560160215335
7.454710357540383
7.316479154023219
6.722508888191401
7.119099971907673
6.759307894175389
6.775002773582356
7.498379809703454
7.502867173673062
7.523175242967370
7.514721738944071
7.527054689056563
7.526388739348638
7.512835322920234
7.509182904588585
7.522454110644520
7.503559341686712
7.517905548495591
7.510513327487148
7.473484606966118
7.471219275643229
7.483932842373305
7.380678242647107
7.350029265074646
7.349583231873332
7.325930245332449
7.343531273675093
7.390567764715980
7.374024938169294
7.371487341712599
7.367743081524403
7.413824648339816
7.344151383472455
7.311773899919560
7.011494814248207
7.199583360573742
6.506654803719149
7.252072215718767
7.270090923286771
7.525168541569736
7.527385768431063
7.490057804588904
7.506892769586794
7.518363180507352
7.511145818858895
7.485641854159482
7.508827092358001
7.480718278987338
7.495262001613964
7.460923614176066
7.468928536708696
7.451131150728189
7.467177498010527
7.397597799612615
7.382886874159799
7.366775813069110
7.379738755946715
7.341314411856718
7.288816325130789
7.329536618960798
7.404965320660590
7.432658860949343
7.397964846203816
7.317214876104364
7.283763413003459
5.309642614812440
7.173427844919596
5.503358678151390
7.355722419825030
6.335294415374621
7.518414442622014
7.505942192284100
7.516083573986025
7.502261520909254
7.480147383381539
7.439687720490735
7.437289933236574
7.468209828090088
7.455215172263287
7.454871913060849
7.471336362948988
7.443012470919596
7.464386709616635
7.430126997293160
7.384745626638656
7.387233292315462
7.372333922647651
7.348931108824948
7.258323736663963
7.212207778111118
7.331170736610824
7.392082720163296
7.380976947630109
7.347470007052103
7.314565419029294
7.278706956136290
4.716226806245565
7.312663245234452
7.265997470717863
6.392297774204290
7.482268710048999
7.517958366761231
7.497950981601825
7.499719013173300
7.466125885656998
7.454620410564459
7.407034020176886
7.417009480948946
7.420288566587100
7.462415041151742
7.439246489363104
7.448795066526086
7.447240623431734
7.432483006275710
7.439660358861847
7.401618884541287
7.387770310259586
7.329614567330753
7.224880122542176
7.317700771398037
7.431476504414254
7.389045688463117
7.370964691249821
7.383697991290949
7.314959202074598
7.305916810694599
6.633498427789025
7.292513002662287
6.828071004892214
7.176539547616199
6.663772426069409
7.526684386076033
7.515832297952106
7.474171939427560
7.494475064322949
7.501808788913911
7.392425618297816
7.334842516467010
7.373796407255684
7.436616409394592
7.448056859625193
7.456896777773295
7.437491367436923
7.414514340375129
7.418174111083659
7.436970310811393
7.328234994740406
7.331794493700089
7.394722657689899
7.407003735709696
7.370673634233530
7.231601008930734
7.351372695816939
7.348719061084279
7.382536937099353
7.121781856312992
7.049506214016313
6.995607396645166
4.690632137445726
7.347924547886401
4.958138511775942
7.495437530492778
7.506893324437934
7.540519437594947
7.483689166729333
7.483140614649990
7.360630252345644
7.306245794432132
7.387191349798577
7.460170485461397
7.502787284455570
7.468906464276856
7.408775253062570
7.360802433759982
7.465243892536887
7.437802521778138
7.349601314892354
7.398175178484469
7.430820004831475
7.404317532415144
7.321840724878072
7.245579560219232
7.212516391040643
7.380235202920671
7.394006227016938
6.456180850418805
7.288734903159771
5.748512007543334
6.929119586740275
6.915057160921661
5.206649743135047
7.509194901907067
7.487102265025786
7.506674787358646
7.465528293313815
7.377459296384672
7.441730443855461
7.412944649655833
7.441113503681319
7.476663716118477
7.420717227875118
7.387812962676198
7.488489532311105
7.396731063668696
7.305411785363452
7.272480169123134
7.462708520964036
7.510573845859455
7.323978373065024
7.287456944962729
7.234717996729559
7.425663620760226
7.387529688195476
6.958222573470915
7.095609308846473
7.159970450065430
4.172273607871571
7.367966759612386
6.058002409577083
7.465395490808338
7.418673810212113
7.389071586688668
7.415954351103157
7.471661567388717
7.479791490475695
7.456705422855052
7.477487239372575
7.349236250312154
7.432874061210427
7.410850263246086
7.327145345512139
7.281670125307035
7.442680354067701
7.492732402660395
7.468902581160378
7.296548801181299
7.300844625748782
7.420492845285247
7.426073020555648
7.083687297320841
7.085961662751544
7.260640295892618
5.156243698643829
6.025555291728621
7.397176117609039
5.879907112923507
5.295869751652859
7.378012574508071
7.419253407578433
7.468439257786770
7.499515045114894
7.432432181996202
7.021223403390846
5.803229601343344
6.831918869221351
7.242269024397078
7.251355091881111
7.197906884517326
7.358084136163357
7.417739368829486
7.070087948327383
6.948198045544528
7.226674341859553
6.102694672959336
6.342601178957890
7.340771996238212
5.127696316486347
5.797757249700794
7.437459697551343
7.517158653579967
7.292182031186047
5.505422302663635
6.205578172930754
5.820464911388371
6.735670586703550
7.413732817442794
7.288144473363295
6.823559682845945
6.646196371297854
6.641230861033547
5.753149151340315
5.818427876477966
7.229066390281932
6.662882911066193
6.562104478798071
7.183655649527805
7.239225523337494
6.723423661071629
6.983855140833382
6.839452863927355
6.043776203983366
6.937209481036409
4.679059729304683
5.873430552097068
7.111032247706875
7.312916970622346
7.222248533892657
7.182216572190461
6.939197960107043
5.005934715953360
5.272648844494113
5.339460061170772
6.539776541724680
7.337792368660486
7.426660564727391
7.264521185099024
6.642506736397761
5.303852164603455
7.100551671777382
7.170952500260221
7.226090407999479
7.393757957994939
6.796491755538289
7.032915771197109
6.696733332293306
7.416971007574976
7.514593131588224
6.906230401807946
5.450847731144158
6.370396603781471
6.604009988550143
6.634885817199654
6.755487549599471
6.842767519094686
6.769054037087683
6.478070861827716
5.575063738464852
4.327854640165497
4.496709558993855
6.595275971880534
6.952148848408220
6.970216718473123
6.933002925098189
7.022500202078864
7.055282803599122
6.748334200680777
6.911100249579288
6.835143787750745
6.857032612126693
6.625376950090214
6.253571220492247
6.529304698910266
6.331033369297108
4.435540394034328
4.410060993107243
6.068734615901521
6.612525435981151
6.807568066115016
6.979028541512005
7.042121160459635
7.001126951028489
7.007644564147250
7.059596821007050
6.921161362048299
6.966377040938405
6.846659516613386
6.943575602152614
6.672681888752557
6.608011661501141
6.700947853979873
6.798756170491755
6.996482049419037
6.565409165875746
4.128091420811685
5.692573502671094
6.349637593294132
6.624637571164053
6.640026608998225
6.782541466672049
6.872187335348342
6.965670121041787
6.832847203007886
7.102031578429500
6.995963418803537
6.946678919970906
7.030452319416406
7.022417966446435
7.017810361815583
6.615578467442363
6.650519744522502
6.764184676596457
6.824278328192593
6.887515023928030
6.901749778003956
6.867104730161397
5.647378905133303
6.228279765568509
6.629501953008409
6.566228817459517
6.746068148041962
6.636639201481477
6.745557255311218
6.809189233860129
6.890147380283941
7.030181571877145
7.022815527594346
6.921918747240635
6.993450411382899
7.083475575400723
6.919775893799237
6.886760210558130
6.892145571914077
6.827319987858676
6.846311833544132
6.787707471767769
6.660154563343958
6.876702251603079
6.853108425343233
6.839078430286068
6.055664808754722
6.306189597782083
6.348060606473648
6.712030765545248
6.488966277322515
6.748414090463408
6.744137386517538
6.948529109102284
6.955732632866972
6.958113248321878
7.017559625734703
6.999208297450537
7.023662107734559
7.111388047604176
7.054540547220911
7.021892647344237
6.977487171753478
6.734593738103613
6.612649188254909
6.847018117630393
6.701537222818292
6.605561958125387
6.809604516886793
6.859328644792412
6.907543547803155
6.861723891754260
5.104742214116614
4.826700335593886
6.815440492520803
6.622860567853344
6.736472691484978
6.796597257469204
6.759790148407939
6.701010812245389
6.552382476578859
6.975069177486947
6.937445023403344
6.937828689800925
7.083720439783113
7.070164033393829
7.063175571680866
6.999899162996671
7.082135090221433
6.839132392034310
6.715051436205242
6.517278040828208
6.633444412012811
6.802895537014363
6.865666622012550
6.835629787066809
6.835309864474842
6.906211207652070
6.739120632115174
6.526285127318212
4.635401833097683
6.346912530715456
6.734210536729438
6.712007192374215
6.829449311797313
6.764500948495137
6.733514573773351
6.950988361970704
7.030745426011694
7.059302505523469
6.932921968781602
6.987638294719110
7.026958419727654
7.091907869189308
7.083974291251746
7.099480953345058
6.972917462671367
6.683402462361334
6.534021807931961
6.710905830776539
6.715006021336847
6.634575896841422
6.936763858702755
6.748418262061424
6.832153538422985
6.866583332122811
6.818653097836124
6.767511762062077
6.783199841473809
5.199946136498081
6.459047165231926
6.750910373287355
6.781777141957535
6.820311569228341
6.751504478978896
6.834936147782648
6.751553087281412
6.915427522743478
6.927915752954842
6.743423699043327
6.867270373650040
6.899312884249205
6.980586394425760
6.982056947360577
7.050667265042649
6.877493780738302
6.662515749462477
6.718565827356808
6.756812631450101
6.803719071520468
6.780965661602696
6.754365821595019
6.770364607717491
6.838776888390450
6.588019491021688
6.637108300899857
6.815566385195795
6.940026459125632
5.910326437181710
6.387729220282265
6.789796022440791
6.749176157279967
6.701119329478860
6.850310266461426
6.836709146845894
6.911805195318511
6.858270767415615
6.880091556600512
6.844095237871521
6.907099404046181
6.163481155278854
6.810116075223524
6.883673892399596
6.767328109025188
6.744883188514993
6.699920492602042
6.764895171456750
6.812278240549066
6.834074219332340
6.825088095006253
6.805774267574572
6.764302663762654
6.779247540769384
6.835999638914569
6.663144011686406
6.633900724374769
6.791931698694085
6.959522907492216
6.817323324169385
6.697089422125083
6.698718455420414
6.851328245616316
6.885924857231053
6.806507259674792
6.727952929796238
6.886949208742752
6.810199015295200
6.894368975716809
7.009210268380849
6.968731455127335
6.886129432853840
6.696034136814799
6.654508208617620
6.520176635653840
6.869359542843190
6.685233276700812
6.744140963496806
6.669631053740019
6.849774114990332
6.870667611480330
6.843453604058491
6.881405414283908
6.818961874022672
6.890134800315638
6.648473685164085
6.586827669635655
6.658798563464004
6.903341912859126
6.865711235891109
4.856038221437913
5.002596339177630
6.686751849199569
6.963865962736492
6.965144340853193
6.989375662397780
6.964964958309604
6.987216995686286
6.915690863481917
6.952675735783884
6.927337709386345
6.948417751157608
6.969614610446307
6.757982231134242
6.781242279877161
6.713537295585536
6.618381824608737
6.896678312993651
6.823102607970320
6.689565272395678
6.532145043725732
6.773856743429675
6.797232799429848
6.727518547090819
6.962763150047111
6.892204104164847
6.919632499070319
6.598526561877128
6.534008073091892
6.579152079382393
6.736710857936874
6.727661091755907
6.061796965339723
5.758134582624379
6.793207628127659
6.901950233609710
6.968996350598773
6.922459515596367
6.889702527027717
6.911003890097367
6.931106576286802
7.048453848249452
6.968203004237569
7.016026663480835
7.084048215419470
6.715882728247998
6.827259805310803
6.841715661737185
6.780355039174203
6.959728052543785
6.842832711192274
6.589917270086021
6.834846502097909
6.735280199744191
6.836037537210220
6.856050995814565
6.984898365483513
7.015316635521577
6.895922323438250
6.700389294002206
6.541074790771637
6.593852157055640
6.683106693646701
6.651774569088913
6.498588043474895
6.296452322764146
6.687447913119006
6.657210459700650
6.764932995489377
6.873604719679101
6.955939998262752
6.911650535467482
6.875103838932309
6.996512572650436
6.920231856340110
6.864093711178992
6.504420259852841
6.626889647854725
7.000636353136128
6.785840451174270
7.015708758443338
6.992418819776495
6.772544745265556
6.783634675582146
6.847770812339670
6.887325036840909
6.918714122095185
6.875424974892434
6.848561368870343
6.882600515895740
6.953492455971205
6.753171624269084
6.586831424670471
6.543920130118728
6.785977470073091
6.579396404927945
6.556758114823623
6.442546374656192
6.755116608162527
6.874387922368623
6.652982511834090
6.776021815345159
6.940953343995260
6.871552251692430
6.937889148403460
6.945012733459363
6.860503038905311
6.832598994578972
6.502136150730399
6.502355601274667
6.898458791878659
6.853085635527307
6.893669265869515
7.017422056062673
6.912856659124657
6.881785068302049
6.882277264866987
6.958616380025774
6.810864696640992
6.920313475845609
6.971973251877307
6.730626394643149
6.961723269176259
6.822058424649381
6.496431082549657
6.533113628369570
6.545160835398632
6.491940683981365
6.614492579372978
6.257969502985654
6.747593910829268
6.674010987315709
6.765194296841618
6.803384057236030
6.836298300223337
6.816268540956666
6.804095339730797
6.708974762255156
6.648181824371859
6.787889267723688
6.482271528595387
6.596769103676129
6.443880754408312
6.756337980324529
6.733906476848409
6.669465112711247
6.837343876673792
6.861643391617136
6.944037048106973
6.974505100606379
6.797425427195162
6.861801141659102
6.953438704703263
6.884584635703793
6.893165994861876
6.908522471943255
6.489789050754836
6.410975957896609
6.486927262090463
6.516831243561571
6.235855774378777
5.874200413983949
6.781675060635292
6.692716413614177
6.642024973137937
6.692305057462720
6.888736267285747
6.834785556451267
6.462883670753630
6.471040983507561
6.743076479792533
6.848248365379336
6.816668921034713
6.499606189478558
6.580326398218789
6.834941922370438
6.861458407201694
6.755376055544197
6.944444944591877
6.843917005140769
6.918624133384119
6.828796102789481
6.852913935987853
6.908071278600943
6.861268981406031
6.840556360340613
6.951757438186853
6.992536514985653
6.718372849917519
6.440819869847960
6.622279009301911
6.645208790436772
6.666666021692074
6.795735981814330
6.666650579607087
6.766014320646319
6.858844110987517
6.740297573119029
6.683746444472747
6.753576311218221
6.880188722245980
6.820478288571746
6.630997610398551
6.704030525420166
6.656850242663795
6.417183587101828
6.580392175323947
6.814053921017214
6.931196873434910
6.807184930006150
6.896072489170899
6.871227354472870
6.828838824062776
6.805140579964304
6.839268562119045
6.897760290169326
6.916691149438329
6.921603894693988
6.873388468311858
6.479388716751367
6.560685739767395
6.057005522049640
6.739469578956802
6.702434005651869
6.592451732224619
6.710551488189715
6.603781260953562
6.685206437880031
6.794253552973569
6.704854573448447
6.803288521062913
6.635932108808146
6.596990051011305
6.451159434275593
6.247859783791604
6.541984600981724
6.761635189088937
6.937198254238091
6.954602354779642
6.692523690023616
6.686227813459070
6.436427712742591
6.543336193586299
6.756060732507534
6.793837744920996
6.961712280102157
6.764811256207185
6.856353953448570
6.847280007091869
6.521047036789228
6.499944509171614
6.398112812434785
6.672689619578065
6.703876627288445
6.757675811723257
6.871541087561778
6.816013350375485
6.693691810810334
6.606530942851515
6.558215415248652
6.696452162311536
6.553603601255936
6.501681156689048
6.481461992314339
6.786693236508073
6.709247287927003
6.766796168321966
6.717183728398619
6.736726649908695
6.749363573140293
6.778762190912865
6.715702521184745
6.783282293777940
6.733469697609059
6.841737777621304
6.761521198323228
6.815552562314423
6.822980195413757
6.720360261746367
6.055458432990798
5.006081993306376
6.767606347637474
6.748985180375912
6.724135540939227
6.613409101860865
6.630481645112155
6.723704555204691
6.532698761322852
6.416973760748748
6.552248842683776
6.647015052243330
6.632443119447019
6.483420036122187
6.642031003044469
6.866985122356840
6.749173958723215
6.545159175713496
6.619485284457978
6.780681244818322
6.832938619554442
6.698152406063640
6.738427490398145
6.835184540401791
6.875891881060115
7.053936109019000
6.789079328686576
6.844574585322952
6.601333026669787
6.656127852884791
6.833521989782594
6.698488636388847
6.789411182737253
6.535438015178546
6.735113071588548
6.624452886043555
6.677079575959800
6.610629457374630
6.694931865233329
6.658312682980419
6.289704153657059
6.466637914216873
6.880352815686228
6.675042443865454
6.519031939160072
6.418985020001587
6.688750170965846
6.547786931421660
6.747610859597746
6.689516858928684
6.722939452606781
6.890035198426081
6.922043768993659
6.829078715202577
6.546978450564000
6.172195578582334
4.940433746661245
6.602595701404736
6.886019213708627
6.943772188790169
6.837377290478929
6.815300025663027
6.412738374981037
6.190105483456442
6.230579406052658
6.586392496921816
6.737401681540470
6.602913858406273
6.286439155266616
6.537886645969534
6.439060023331391
6.653360233669599
6.614071653901582
6.728949179792498
6.543855627589476
6.680480836135668
6.646181082302343
6.787924783137486
6.894283284966319
6.907369986169821
6.800389128447952
6.498121480044794
6.021461759475383
6.657699851946161
6.820963548947986
6.590836035641487
6.544284451035306
6.043881082026777
6.459338939343215
5.946935538421561
6.460637344876134
6.761909161926988
6.689690626932583
6.443885528957997
6.520281085542441
6.575250399607429
6.775552870857600
6.825670843231312
6.852883877958622
6.913189736675248
6.975034656866305
6.976819687338589
6.907159335901268
6.882392845436663
6.771353678132114
6.674089724390045
5.771259073960628
6.601450326955526
6.730656475465694
6.598818823603823
6.721593860636972
6.588826386386833
6.380662377907836
6.266724099643309
6.698610865671469
6.712565578382339
6.855344757234203
6.780220721245359
6.771840399807588
6.769902948368663
6.546961191427085
6.756129358365974
6.865331940552964
6.947377521782980
6.867338934217843
6.861495861658198
6.937205250164555
6.752799445214768
6.619432428683974
5.607132557177353
6.708639193545683
6.827637761876007
6.759705885167627
6.340642187977894
6.487617563447764
6.336783911731100
6.304689502026100
6.670383351814479
6.704176008610738
6.775771503114630
6.847294664020311
6.889293735062759
6.991714610076764
7.015083824223058
6.800795252829636
6.881569725001532
6.759546638388414
6.804710310083762
6.818625122038222
6.498695018186707
6.171834588219714
6.692342984733174
6.456516289289303
6.375370790907905
6.122330085964819
5.973007429418244
6.452815430486536
6.385121543286281
6.295780405735268
6.638831086223965
6.776718888100886
6.787399275992022
6.875700483801560
6.706048065904660
6.740871521149916
6.590668892352527
6.824666320570251
5.859759043734384
4.675418917703206
6.000031727713026
5.729513900971439
5.270277391717093
5.636314532659206
6.612777125929847
6.744885355108551
6.808991604613593
6.681668535375708
6.798319797232386
6.865491855251142
6.800397127776391
6.333082577334324
5.444204480592533
6.098862021800407
6.344420659902495
6.141759090223192
6.335033769059279
5.855294196123561
5.329528660796230
6.414281074902437
7.198207867097747
7.185855616442978
7.154652551297751
7.105931512508215
7.029108189620857
7.099636971683137
7.203596748358792
7.183953191075940
7.115744711878788
6.273737223900204
4.606869597721715
5.245842731165471
7.147601365297524
7.124753970823718
7.141058729759750
7.223750167346983
7.229612362657235
7.088786557545827
7.220362888255406
7.183489695517209
7.227622238674250
7.221259297816412
7.062719247614872
7.083650887553552
6.962676325741813
5.133357152721343
5.666645029203197
6.234655467014453
7.166290020982450
7.204445032877537
7.256379387192374
7.280829530385382
7.209999822290028
6.946163897149184
7.126800614857560
7.205605574068527
7.266796011366736
7.315386915393633
7.195385852720046
7.164886422608526
7.265295949055989
7.089161534464182
6.640030966924028
6.525949798420595
7.269967145365051
7.273464417153524
7.205099683618661
6.920408278767726
7.151637970154384
7.177004133421690
7.284585772732007
7.194093006622179
7.278356561400670
7.108305598171759
6.768194312175197
7.252981422513797
7.167459643243701
7.161215144837544
7.291664137282187
7.204527852140230
7.122161233604314
7.181706307869519
6.952741420158150
6.891890107087541
4.653121553257744
6.915418781004529
7.360721313606600
7.334657951406902
7.283129792318285
7.294182137989933
7.169604078030978
7.181534357948815
7.137815754214035
7.102510081478758
7.206253145846397
7.189916590533935
7.222590287032869
6.809399268429334
7.177910673470249
7.181943251185706
7.178308904469407
7.208848315811374
7.310428922955718
7.239767556673909
7.245719434204990
7.182083150628355
6.911269857946372
7.219541326829116
5.396397959306807
7.268667776722451
7.320599837822066
7.311783426668940
7.290212221150461
7.257520190845694
7.281486082212234
7.301118876326478
7.350513964903522
7.257139310676051
7.254912452098555
7.179576840263054
6.925094588481641
7.045816821558108
7.063134791961657
7.274247229487248
7.154470975787088
7.181816456099648
7.297826992344675
7.272690248659348
7.266308664223514
7.133090191821742
7.239376605702455
7.157244416835612
6.963283105320054
5.680120685362153
6.530501878791177
7.082382923269270
7.126778472241322
7.275035884956624
7.316752315243864
7.287541662375608
7.289776503713381
7.184058397015767
7.242869790031668
7.302157911533158
7.080694049165380
6.930418736230945
7.138844510971860
7.035615999748172
6.821369586649840
7.003181469829162
7.192618654141492
7.023361278903851
7.299052118637779
7.319940272930049
7.300272601395189
7.252995739651020
7.203072463613482
7.256844833305301
7.109722175658171
7.074540386823552
5.293738174757181
6.567158410598266
6.193842783571003
7.167767964600028
7.267407163714383
7.306010090579650
7.338244038993765
7.294664335731150
7.169826438387059
7.294744749188374
7.072953159078943
7.076632792646539
7.231429355072674
7.129933244180814
7.043867494521126
6.857019173721087
7.089618171385878
6.993599732227138
7.109446265283557
7.045962732415216
7.146422144377807
7.176222870736661
7.175329538128334
7.260756402221677
7.204732853324952
7.173533715880158
7.198059789233899
7.264134318435847
6.832167290165119
5.637314086936435
5.534778366837433
5.934029034822963
5.420102458024139
6.155935961732476
7.119148876841578
7.350528153040568
7.289214173534239
7.367291275447795
7.242091568275828
7.321483986548338
7.130073722258769
7.072417527164784
7.247177897804073
7.220434187499374
7.105591848674742
6.431543710002078
6.965392082055047
7.135764900222723
7.057686182330810
7.076979247118468
7.115698423279643
7.218088861338977
7.092002754729004
7.266403567622854
7.284689669129932
7.266484889402182
7.303955318948154
7.183136622305470
7.031009363622339
4.695880342877562
6.477535079454793
7.216026564939426
5.583416743190572
4.513364029539629
4.564885090858509
7.339614747869744
7.327702542619559
7.340565205161629
7.350540538581859
7.334684228329143
7.307076035451837
6.888694534270620
7.040475152405085
7.245810562885021
7.056084137041772
6.882671631822329
7.168453432301393
7.194781150885628
7.154587942606819
7.067195234592566
7.077569448476296
7.138289024989772
7.139461670718214
7.203199727971442
7.264360751194798
7.259775501577056
7.234906934972627
7.233041225952091
7.152499442212122
4.872446674539487
6.465063588059881
5.570928661663689
6.135119376449021
7.186880104818361
7.292206909558416
7.039545826845891
7.348755703290472
7.267997902864908
7.320286710705442
7.329619512577668
7.221497268629224
7.099516581250890
7.107848970862252
7.187558895543272
7.257998608888315
7.107176409817704
7.122490182543172
7.240275366506692
7.266085745955507
7.277638221508681
7.145004639485110
7.233886048842897
6.758551722923806
7.220256540708275
7.227611942636339
7.232762134647129
6.933320179318526
7.236024659241984
6.689144270837532
5.490841000166442
5.803352680006952
7.000964454234046
6.127143661826401
7.254604712388472
7.459817622939113
5.278408899296883
5.469633838644345
7.335670836173911
7.303557356693205
7.336507653176342
7.348059343232538
7.306565010190073
7.225594267610588
7.061373526722441
7.201581063289969
7.233395413081680
7.010611494035051
7.239708379703250
7.224424211595280
7.227923271345288
7.258754239776615
7.242218982611644
7.226863561898001
6.963151494262673
6.983413690558053
7.041035955959290
6.944935113741287
6.835897984779172
6.994120387600613
7.105728073437859
5.463282251615594
4.871399163547388
6.778921952788085
4.437434670969156
5.448748983396267
7.324399562757868
7.400597667033663
6.667762450725116
7.373339446597860
7.311243775209962
7.265889050682988
7.365978902102812
7.320816595109079
7.194660462214507
7.274787366460600
7.237972754250748
7.299126771675927
7.183787323128216
7.169132776016605
7.235841745463115
7.291124143036334
7.255701685809115
7.141418155638084
7.191727502554613
6.985748572982343
7.103530322708405
7.161608661035674
7.214103989144585
7.211562662431112
7.115480324418224
7.128839947368721
6.518615666974542
6.782197927705280
5.434952673009046
5.217226538361326
6.435652601498881
7.065581425691136
6.310797830189470
6.761303541545011
7.352132372660709
7.324971694949419
7.386297516422457
7.322425021777143
7.196788525298693
7.189004194853227
7.223558418771704
7.161357684939009
7.143837614707066
7.036112059148810
7.216724897250725
7.101507502564948
7.125982494680160
7.304632994519332
7.177817139244515
7.052992213612679
7.175965649735549
7.082897559381765
6.753681372898463
7.154618520055221
7.041587654278332
7.149062259131203
6.814721582014108
6.817338337412099
6.168117895008944
6.604189144078877
6.672944201664498
7.213693914300936
7.161247508913496
6.857513344142790
4.909420732368988
7.338877079395196
7.355600016704742
7.394437096203901
7.321026727992344
7.250809632134932
7.170035227637721
7.145091613159826
6.956375782954561
7.004955347738829
7.245513719062648
7.302820246998282
7.245911664399099
7.170351836634710
6.976575308052757
7.115862580116755
6.879940786200197
7.136969380815657
7.214894528727204
7.087897672022470
7.249789000100085
7.169835027029949
7.204986101226293
6.417198272723867
4.576961149885765
6.830256245927510
6.636367058611335
6.474142682304787
5.596851904273414
7.436921687460347
7.308648183764195
6.840330792003922
7.280658996054195
7.356542979723461
7.343854093268043
7.322344896826805
7.309655258357175
6.941532404440792
7.119729948988164
7.185162893326043
6.828207821615061
7.241595630058486
7.143927061258856
7.048778247734061
7.133294972514813
6.929763498643005
7.003361169873529
7.206521293926508
7.210574522871863
7.252840322014968
7.228810203060899
7.280268777516923
7.272795644702878
6.951132605065336
6.119794720489545
6.558859838180676
6.528201720358290
5.974684794321615
7.392954678526444
7.366587639748138
7.130144003674360
5.417420891392461
7.291875818890153
7.357818586061776
7.343284931971170
7.268332788367688
7.373792236599499
7.251669578163859
7.141933771665019
7.045131575454151
6.966043310777192
7.212899511478825
7.301199810482323
6.968552910879959
6.868237096647958
6.871427430653727
7.216103169515160
7.147720458167110
7.153161235455516
7.196374414617813
7.048070282972749
7.295833998584031
7.225759245930869
6.136425905606332
6.199735470005003
5.611846355449357
6.026934770289028
6.692473471906813
6.287968457882076
5.748593876177491
6.164415309431516
7.396852643413402
7.195455977513888
6.205068717413880
7.239596516177647
7.377858502613409
7.325817445439919
7.349665448315639
7.269493506068848
7.146999143021857
7.176310774481862
7.155080558065247
7.217681583358810
7.251448147613742
7.260805214617707
7.121807453207393
6.865326318009411
6.898950913407715
7.182296016719736
7.181380352786511
7.174239728247302
7.133655103923063
7.248165397334655
6.966364460161296
7.149791854488605
6.723959273033215
7.194281290881700
5.091670522942916
6.757514959699630
6.745863982449995
6.602599798597783
5.595395387987089
5.113661723142238
7.068860607601381
7.320129599069181
7.333664694127503
7.340331982898513
7.258270842818056
7.260515441761013
7.182650451544895
7.250067231976121
7.202403606113046
6.960213618189465
7.224239931126807
7.137048229355882
7.041622226158974
6.801598197118242
5.746209788214753
7.115417630260375
7.057510365612568
7.253764337272635
7.115524418390944
6.964395702677287
7.095393837595610
6.674972668114171
4.886904437240574
6.474226578657399
6.684510899757168
6.254291342995279
7.369421785614998
7.299167158457739
7.369142172052350
7.298918846486898
7.320922213489562
7.176492919310720
7.234203417254870
7.274355814466670
7.217264718896490
7.121541442307080
6.924880871502645
7.190181833431757
7.095393178716490
7.236510071830699
6.087085356883188
7.075602994635414
7.229586013942085
7.183048969563824
7.238380095854866
7.111460630959975
7.084422873330357
5.593577915871148
6.428048839561415
6.462898074847795
6.658594989285439
4.451804732275589
5.670447257756171
7.152388852269203
7.287922946232909
7.329187378226328
7.303238557641472
7.320864954855905
7.305917693804847
7.295832266525330
7.111594279419691
7.123538925056256
7.291134339035581
7.084451518709924
7.063987337607914
7.057045271402712
7.133649315568821
7.232151738583005
7.060988728779120
7.014299340458035
7.135386954581179
7.160725175746184
6.872193216370795
6.685556028309638
6.203875462749440
5.999091381724742
5.205527204171188
6.042281985007371
6.406266173918301
7.366611027333129
7.354912595706475
7.374711062683009
7.328709037606602
7.339776082566881
7.182188719630987
7.102745431085142
7.038078792994296
7.224514748435915
6.908179628559134
7.050792518982091
6.711240430669587
7.085266668917473
7.158029484372726
7.157555648921320
7.210628073933401
7.258557604229969
7.285205279825016
7.070000046856533
5.775802839722671
7.253218136534499
7.307566938315342
7.352008286642677
7.260533312188611
7.223218305136349
7.204838207409781
7.014547938120293
6.956562631909899
7.207437669109944
6.816638987459437
6.576411233979266
6.789917854520935
7.084987408551084
7.065455204140056
7.109991048817310
5.159244141818242
5.944871260361304
6.610495216705347
7.215269891395556
7.224303304198896
7.218060983483501
7.200900932030577
7.058485276021609
7.139608604640056
7.275917213387146
7.146827337064186
6.857692018139754
7.196386884445896
7.068407846166259
7.103510412911017
7.187967795142041
4.870358111487898
6.863826846056203
7.172649103254722
7.183728283427305
7.235378962139006
7.113286521010299
7.222050666144233
6.742837667956226
6.926218022094485
6.958803125063392
6.516837466614845
5.919280247997889
6.613740791315377
6.887006563671127
6.875031146921450
7.295214773301749
6.059196016443485
4.770340048901540
5.786255022377189
6.474499067867063
5.584628243302216
6.329224738170613
6.786483233716009
6.924916224505060
5.420939687458748
5.642965100926713
5.903429093127480
5.405277466102245
6.327034638913972
6.389469549204017
5.749964896319925
5.682959770599231
6.457644708292460
6.594128465674692
6.861751619353342
6.960423798582617
6.233968376156303
5.710560626477189
5.681067234733565
5.314008538589158
5.290820864004246
6.256570681149930
6.328296975552125
6.117944886585759
6.119957110170448
6.140639543737707
5.529089533699468
4.892816924216721
4.465274960715037
6.226812133546816
4.649100174603928
4.313392581285656
5.999281508193681
6.531770870287822
6.524198228054884
6.483814778542392
6.232445325207609
6.250100251241884
5.010617467066783
5.950658035684900
6.286497185262776
6.761505634307862
6.692398232075708
6.707885713207554
6.479455358181411
6.360538812663357
6.303960480641154
6.602133183138187
4.377585802878374
5.525130530935165
6.165778588486318
6.567907823087703
6.126420168677541
4.986094422015455
4.580705239344174
6.468730770888958
5.886274651676342
6.212451374406694
5.517905288068861
5.754153281675413
5.941964098320562
6.606594021722367
6.387400275434991
5.629794067456286
6.151816645187306
6.622659945459108
6.046825580653311
5.969877966208665
5.541940910040296
5.767111209020343
5.966005443094676
5.916003957100060
5.443553296443576
5.906924563544872
5.739833579699099
6.074984377820404
6.178455091214831
6.139804970565011
4.758083955179401
4.405802563593788
5.697026648268970
4.782958094295658
6.049188666997970
6.045375618393892
5.817767602191804
5.266698220012042
4.807424920362925
6.345464740617269
5.571878108571243
4.775200766750159
4.598118202757990
5.787062895424244
5.515666493171645
5.582576429936704
5.425512581610866
5.191685297412995
5.316412879447959
5.020491288191019
5.816173619204658
6.284480020458616
4.747506604521956
5.596628860372254
5.442240253404810
5.574721759822621
5.776571446779183
6.519377613869442
5.409467774562363
5.452759702225904
6.180157119604353
6.565107552965448
5.542836148626516
4.985926734854329
5.583569741458199
5.667242168132059
5.806084299260068
5.681232799411938
5.497694183641891
6.540391587695752
6.772025540763937
5.512442391557690
5.701031450162105
5.715261520524026
6.255503099673318
6.746171321737846
6.385776373189140
5.728164493276148
4.536493221536551
5.534481168221150
5.966930863163487
5.915057222584780
6.025326706550817
4.518780592853979
5.179382404775632
6.264466923725033
6.796853119819650
5.975485809422633
5.750902903356756
5.947270907305242
6.280130546110078
6.506371418187353
6.681989789421694
6.683174672995937
6.007467340721350
4.617363673513541
6.148310786923066
4.878891862893052
6.148204403870618
5.908129803439365
6.123696062402379
4.774893409135530
6.019913378365501
5.234843151123961
5.564518031181192
6.361728680076641
6.244768226959217
6.316721057848424
6.729855416334454
6.614172880973689
5.813953929807555
6.178747093522163
5.660381175278569
6.050495376459057
6.115681527807770
5.865104068739302
5.864175393069573
4.950795607671974
5.148924476638806
5.835741979844948
6.028321550776945
5.706923742722139
6.299572618567089
6.546410125003080
6.347166906798138
6.515878505557853
6.336093622577142
6.131099328228035
6.513032442495081
6.352834667414395
6.142093702379874
6.325461583638847
5.066489784912858
5.747265455805270
5.299684251381271
5.772691264473970
5.088819365505965
6.172924189743597
5.863886942736125
5.385111986764580
5.860226454737163
5.546344614878685
5.451164899557566
5.380999013346917
6.570151931405409
5.903093697098869
6.329716574187500
5.972212710732697
5.710937756546332
5.314290738412673
6.021190607183669
5.985101109854760
4.788003793356820
6.182803638818803
5.348473475151325
5.305312272248699
5.082392936159501
5.937921004379769
5.556263288393206
5.587885337512770
6.040187907225474
5.782871777588431
6.166689770528281
5.919593322833521
5.794061457134542
5.872052679431862
6.060835132941743
5.608107118385340
6.092762554777265
5.396255003394863
5.174288203347688
5.922287289568866
5.658245511399899
5.069701095874082
6.092072877781775
5.671193566450701
5.800018305347884
5.778002921593184
5.710456560353613
5.533200543607141
5.693479364520545
5.697652979970655
5.815700865658912
5.854471713693443
6.173925570073584
5.688436969926031
5.815922515551716
5.615186956108784
5.246388280771069
6.447998786375089
5.942104971800148
6.065917932330819
6.021025810996028
5.963254583711386
5.998957577409024
5.944520442073237
5.654313728785546
4.696844370366272
4.866327763777983
5.635186686886488
6.025055893282634
5.849917221035575
5.387305308744739
6.260097701375007
6.148015833575173
5.989933722843158
5.669574611455753
4.763390731122365
5.319085139489824
6.021552817575190
5.745210305599842
5.451263493830508
5.672126882952712
5.371350253805782
5.903053416677914
5.901115843223968
5.961042617322083
5.457782118202640
4.910015409330822
5.754580892358774
6.232318961619471
6.211543437111985
6.004168807763511
5.702933533599143
5.128758603844827
5.942950901262524
6.353250772682016
6.265538368790035
5.233735545174579
4.671089307049840
4.872653164549622
5.675834129047612
6.562410913301409
6.836616844299573
5.877610638205849
5.969325661776876
5.795377147379698
5.459095639914844
5.618609440414637
5.632272410679344
5.507269917307605
5.694252045071666
6.128945151553828
5.949582700006967
6.184347832498007
6.238541607471476
6.474706333266735
6.200071417475666
6.299181942532695
6.406093125526666
6.400273964033602
6.550920760151870
6.056792733847605
5.770537157813648
4.517423323010391
5.358911247782101
5.954044585630792
5.948603051721153
6.176459753258309
5.477418147002078
4.977701228345498
5.581859604544893
5.547578690571179
5.905306411368040
5.425369256796188
4.716039772343420
5.771439869032838
6.099000666230958
6.527558490136323
6.697588745790960
6.469593048067376
6.203432072876543
6.018310462267785
5.685205960107620
6.173330714512330
6.197841618231021
6.557448328972803
6.618523508907604
6.255823079889829
6.331357194258048
6.098223192156151
5.979445927650266
5.835341622832324
5.247414108202278
5.514336695147365
5.450357095612035
5.657303606564502
5.631503686364745
5.732278026983572
6.437000546625585
6.338652759826124
6.137079537368736
4.991160124224656
5.486598118912304
6.190097690104222
6.418255323022486
6.864059013476436
6.479619340492987
6.264049163722007
5.965502092320912
5.442289392876139
5.042453835423777
4.984190019374955
5.080650080150719
4.977231685635166
4.619208747870951
4.728445483109398
5.034926864976017
4.876510105895988
6.287587616887104
6.639894795822447
6.849717669033296
6.560377386437130
6.362374934945468
6.186505863967217
6.040818167845984
6.090602804252625
5.517121113538451
5.288823632622812
5.637106434491145
4.956924920855781
5.172851849401458
5.841060270347253
6.062396238184267
6.228630156061324
5.980636404366814
4.769511867182731
5.846257396052613
6.184104981757947
4.801295301634847
5.945020207611011
5.388572782045287
5.879702739183382
5.205042347990557
6.093731931683128
5.248854932982284
5.163825897174059
4.633592988656103
6.758819048089209
4.630057595157531
6.274380801653031
5.910683324458573
6.154032443526802
5.740442152485932
5.823633392585566
5.752045972273733
5.513422917312792
5.876209682868108
5.568819546112021
5.994079157038897
5.217280483043300
5.220975189675729
5.014229288383696
5.464054481658088
7.191345452625257
6.111425991647621
5.939729720131584
4.806114570638329
4.981029001189988
5.416276321555975
6.022523419682409
5.643359144993669
6.080274042658685
5.328798296289881
5.246530116625281
4.997558928393905
5.722726713852751
5.612913245079946
6.664426618845010
6.520475921507202
6.776939450814004
5.149000981985365
6.363486075730686
6.859344997960457
6.188647413262052
5.965452423853913
6.017332825398283
5.904084915006360
5.357314681211763
5.725347472658626
6.523311621211926
6.341649670266628
5.264289462632879
5.486237913139560
5.501362649465454
5.339349531962320
5.282074017216760
4.762803393330314
6.534993967923096
7.194072131499177
6.817100914499915
6.227592181397526
6.458955166748904
5.288920704691513
5.729705757225749
5.943800631696200
5.518923726594045
4.983789097223597
4.742664708056566
5.517025898411290
5.155003704679491
5.487185720728180
4.763790724465933
5.049755336747878
5.449810677435279
7.148578742905356
7.198883152621415
6.992169058286354
5.940671581502328
6.471633106881687
6.736307510124847
5.280329280764406
4.864897919591368
6.521968204451717
6.613280896894665
5.955255429916652
5.156948451128089
5.059027973667315
5.440591774090143
5.926245374357845
5.940493253074131
5.172976045580155
5.783796253703176
6.305716276776590
7.254849965433444
7.099900829748435
6.876603586273341
6.454201001956544
6.467885830712156
5.169952011948210
4.988194991842383
5.666491471772673
5.147642089119721
5.802863022067921
5.511793460454964
5.980738610733185
6.311772669249956
5.923316835434741
6.014871070862675
5.222785326433492
7.108675733228141
7.300060177177130
7.295796479353822
6.931501915179107
5.513017260544967
5.007761371628972
5.479965809330361
6.014116968584148
5.965497540380138
6.421785096562959
6.149982011095825
6.036328595604359
6.054377029762979
6.582713855202448
7.201728443983971
7.414629652670486
7.277390123016085
7.087565127210352
7.168733524627537
6.077092632967894
5.525680583756292
5.710415508341247
5.638537688551637
5.806432427801536
5.895302807152578
6.484763718373704
6.008197060882695
6.906824143733846
7.069051413186895
7.276132919581034
7.317962108663976
7.182646379032290
7.122322185097706
6.236310007989625
5.850539372459990
6.225698448113483
6.355613325872870
6.453305368546546
6.440332135047704
5.808970158522422
6.986902570010207
6.862355775702011
6.886933083592376
7.231943889027591
7.088086793803124
7.074553106504481
6.798854831298754
6.507510113752400
6.184184852429183
5.203547182006234
5.469250717145456
6.624452622093007
6.740233995439729
6.616813652164468
6.280570449671139
5.166110048511636
7.050808874978468
7.017479924994195
7.110021229110790
6.908115249812690
7.029419931497076
6.902644632801804
6.469702237530210
6.980297851023257
5.208861070389926
5.266522505900280
5.623795959605165
5.082873610298519
6.124080400510573
6.280643446305345
5.244145541074656
7.040805281898487
7.116474431831738
7.062728838384930
6.982461087949011
6.818467046887632
6.780422169207310
6.932030544887480
6.620342089141079
7.131190531738338
6.200709349446922
4.935564908662467
5.990191701439334
5.527545822332577
5.053917206007563
5.143013615578378
4.866165774624044
5.258051684023730
5.792692257702329
5.193924501133098
4.858236493643833
6.885159973436580
7.040362369708367
6.973899808186738
6.998537444343034
7.050538058876045
7.026616369727486
6.910422498405627
6.915402247116370
6.967806252526838
6.254747744846902
6.854035363196697
6.852399002666048
6.244082060596357
5.635597697726041
5.449688660584079
5.589463929211496
5.792477088406658
5.760735595332608
6.021548563257912
5.915392469452258
5.907691807945509
5.776964323856314
6.892659928111176
7.191978826498238
7.003675393485026
6.724850871188650
6.716162094192273
7.000987182364660
7.083270269019704
6.992966729156594
6.846716692472491
6.352100316490314
6.342844411095468
6.489265617976648
6.669529216366850
6.873278814855864
4.979545053878523
5.537811270475372
5.776377697863879
5.764900927252885
5.504369230225186
5.745527965720142
6.016929406984186
5.860841049221023
5.289514396279001
7.086192183926562
6.849340382227671
6.781405228643813
6.997786988227828
6.872297805494055
6.849193722872220
7.037586445293564
7.047992482157445
6.747161298067331
6.668419270607424
5.376500076981618
6.720763026044751
6.963395812946168
5.392644844156309
5.624101125318558
5.536946519766312
5.575647103100249
5.429109892658598
4.684809859940577
6.553410726100807
7.140181997946307
6.941772286193862
6.812353538821293
7.001789733408549
6.851993274581988
7.099044538621229
6.777105794981705
6.761452352744471
6.875782994493273
6.853450923745205
6.582984222933605
5.084586859570189
5.918381628531318
5.510161500391074
5.805417134604600
5.488359163896860
5.387071465285389
5.315510213604417
4.715751062453267
5.036473415877541
5.983434179056740
6.920016264373684
6.877617416175457
6.996673998533054
6.766835284442857
6.753157949909470
6.945436262498226
6.729454287129298
6.947526885659014
6.022626159997509
6.754259356001567
6.965409922643802
6.988636376459828
6.846286756098609
6.032389424473982
6.194469130927746
5.544522723068521
6.907620024325437
6.230782228812805
5.647854182931735
5.699291842458718
5.483058531166296
5.342210647521846
5.240858740691225
5.787619597332143
7.071327387848266
7.094812619528231
7.156468356045355
7.078906215107631
7.225130511206052
6.510045151890661
7.068282941843271
7.012148948470871
5.898860456256214
6.826250117276610
6.760043430313067
6.888089787927537
7.010136202814628
6.861022348638766
5.775965687104248
5.147234242596387
6.894427247011905
7.228556655979022
6.322176786994168
5.598710110418751
5.842220244729011
5.747197706946100
5.136372162382139
6.076657679620769
6.862118151322959
6.765543858765526
7.008969347518470
7.146866667299001
7.211569067541371
7.178129805215816
6.986156195078150
6.671103142740982
7.108530583508584
7.160218121448369
6.966320633849993
6.662087126026896
6.645367122045342
6.996975805140802
6.362346524144402
5.218055878694443
7.145571570798999
6.570892400373322
5.265068965749062
4.462832407381352
5.597125265497013
5.329682077715296
5.738683462059751
6.133474324997029
5.829952948309891
5.690811910414574
6.214695619587522
6.747377105992597
7.086504586383828
7.237177829984581
7.010057527585685
7.076701623126262
7.205743629643202
7.235905841584678
7.098883188075340
7.152986317274816
7.208853730548904
7.321045065105650
7.198582468820533
7.074916856492147
6.830597815230867
5.063307873065568
6.444293694185533
7.124425457579211
5.289124759503399
5.215513837087512
4.832566771082909
5.664485516534144
4.767984419173056
6.234938703044312
6.884280683460782
7.131025740161371
6.236760703911765
6.665041648634453
7.026637719916556
7.242743837054458
7.256792041345248
7.204823073061198
7.077687637455863
7.310121044786664
7.357331334585267
7.159056663503256
6.651274408952236
6.719641608287334
6.325287847726140
6.841497431527690
6.159706946410066
6.878728861666689
5.042060273263207
6.725332246849900
6.809344371715229
7.126574525811340
7.138165848435226
7.224743839041473
7.328452119488468
7.271247110866908
7.003099700964250
7.133843152473068
7.169632335905199
7.072610926879602
7.118540957335944
7.100738418616065
7.003934636880665
6.811388450472023
6.780551699131422
5.085161148634723
5.360290293986707
4.867881960201900
6.650874120431970
6.787121337080675
7.291204553736260
6.124674716725897
5.836113508803260
6.898656378396188
7.002116221710025
6.872499074231571
7.093807274768820
6.931572416751429
6.988695905060238
7.327224953799889
7.145866356522253
7.117898503586676
7.118459550675185
7.162299364256334
7.098512114585501
7.262705914337801
7.268823938060141
7.198102275305046
7.319038755483600
6.935172390012516
7.048344594407493
5.718391466530899
6.706764707429345
4.819716687934795
6.208799034680053
6.524054960714763
4.886318768128325
6.387478521532779
6.847074814096219
6.329997095203016
7.107588930932989
7.010850124708933
6.469429497314519
7.119089529042211
7.271230867023233
7.303099646533010
7.172274634534621
7.057759875879025
7.104771390640842
7.147412130716029
7.308019748125725
7.410876336193192
6.733708431317144
7.042912309307144
6.708532306086051
6.306674073774816
6.415337167167323
5.590975636851070
5.042613085999946
5.534084955455365
6.164343473212950
6.884547926839355
6.645906587443271
6.850032412295674
7.074787002195096
7.056610425458565
7.006563769106947
7.229676653675831
7.274829414161261
7.311583242076266
7.135632499605128
7.093942214084408
7.100776883297502
7.133704321929669
7.113797267336153
6.734233310021060
6.957204953897149
5.244081499769294
5.648358962204684
6.620565357261293
6.779189750939328
6.926589706988342
6.395254889214846
7.162251734789027
6.618058989274494
6.851627891772766
4.878488895073906
6.608176749667185
7.002289657596569
6.965569059929451
7.059456887399274
6.885656738147323
6.278806059614551
7.318005640777999
7.020967565187523
7.227571411580832
7.372624847820751
7.188708432811432
7.162279899065851
7.138438261676900
6.751756291837102
6.622355392478946
6.259605326492737
6.407741185022231
5.180407616612426
6.628326563816266
6.762902980604039
6.066390045046032
7.072842877829079
7.044510392663907
6.851562082482831
6.832192325953209
6.979249648897088
6.961955731341387
6.850610302726139
6.693646190823856
5.484020965750385
7.209955025761458
7.358210001512866
7.089518859684901
6.991317379832684
7.125492361022820
7.234503652986479
7.085105200850568
6.968651672676927
6.561736319209835
6.751929635591052
6.629541634304090
5.613619041178547
5.946742409257961
6.122741570290254
4.698684296316039
5.868219803913683
6.468599706983513
6.936391144727747
6.965587613580320
7.149611245701808
7.162263293953419
7.000711272272366
6.727871260616412
5.675104651421083
7.222181766083192
6.734227760657398
7.145855419393343
6.974069359831629
7.215314534705412
7.015232461012876
7.068759361981433
6.787177313271243
6.447004891734029
6.330783834820812
5.395643638606662
6.586593180508544
6.385522353315277
6.835727810399089
7.032313975002324
7.137146040257811
6.664329031101109
6.416687287477118
6.731208385847328
7.027979655935425
6.856393114183138
7.171058390033648
7.107090222782096
6.828070391749400
6.811984786877638
6.546103603505760
4.999761644713891
4.863262043874015
5.783572475501964
6.757541275798173
6.680939384854138
5.598689195349658
6.989109798930673
6.482892008155464
6.880848858750348
6.614543767268278
6.799427564356590
6.685837069337547
6.823713285817261
6.942932198313207
6.840783903140775
6.570518892703999
6.184151295962026
5.328440167278032
6.439780089926318
5.684941467606817
5.478152570781456
6.197125727483161
6.416646210523022
6.142017958116026
6.264448217414269
5.311213527787488
5.251369324130980
4.700658505646283
5.503831474700622
7.034949637021187
6.799563475389953
6.925397447423588
7.203299586114796
7.145631648586146
7.006757934048641
7.153774934387825
6.430699018316750
6.359542355641358
6.588733665298053
6.139963684865752
5.008481847877810
6.146135619177805
7.141304976009932
7.117006544984298
7.141494083340421
7.055437088703976
7.196430426607733
7.276315138718168
7.291695870959195
6.518681683470860
5.897194573896893
6.600952312068546
6.684227098628175
5.657302984025804
5.684753296626348
4.581862458535388
5.960420034233770
6.699097683785130
6.962572728310633
6.657248539787428
5.708791973027497
6.584376656669575
7.023217888774182
7.130428187791935
7.268514032667714
4.907194134009197
5.883148914142048
6.644322623074844
6.690906530179507
7.177968784418803
7.154082414986978
6.087772189096573
5.737693892147991
6.156449303161512
6.139566557783772
5.087937209196070
5.714355362169568
5.712336404992490
5.994837031733987
4.845056222221270
5.736081758582623
6.127912826390553
5.695647207200155
5.870708062888077
6.692958427948319
7.006864285968108
4.893910288229008
6.084896900981507
5.984065911591092
5.719355377583420
4.475175908539114
5.014991218955025
5.279983959102075
7.028878951108840
7.202083043120533
7.244996141701250
7.268441560383156
7.229716659797530
6.512800833111228
6.321293056053324
5.449126503152495
5.354557974126184
6.481554265550481
6.817536553180497
6.436000036257350
5.364361990567810
4.871227632395422
5.280037634882629
7.051291406537031
7.100750035636255
7.176348614846426
7.095836651123186
6.965351649043003
7.137994282305566
7.201718385861688
7.024145939649162
6.813935586540673
6.424434084309469
6.559402256077658
6.046124623823936
6.652611303270228
6.341131375920670
6.261662756407443
6.582003721653862
5.251319898137513
7.055459139888260
7.213132342816881
7.002992625707098
7.048037936146542
7.058297465265452
6.934866269968152
6.946467537325455
6.786570255308155
6.921924267251827
6.954498703650839
6.997619427224921
6.916424510105760
6.857175610183594
6.809490565591952
6.743843362140272
6.646301349209555
5.003590891531550
5.788418607985475
5.750751893022659
5.437129601409636
6.152988116718179
7.070524482000186
7.123895002267354
7.130946872958356
7.019103291641732
7.238570457482054
7.198499257218048
6.970955320323442
7.091437789262378
7.061581966411413
6.930431520345856
6.921875939750404
7.017948934743274
6.519107759113411
6.215311466813763
6.661835417987986
5.747656476214643
6.668395023675664
5.459469265030712
6.049752143952881
5.898756126832545
4.765776985490658
7.072763183992745
7.141198028301696
7.190437602214260
7.114778221685356
7.114142230155977
7.103374075620671
7.186271010377832
7.177960439492568
7.187250725749005
7.182304650387022
7.108895083877028
7.031036154930205
6.790146394933649
7.013407116979586
6.621724273005150
6.508488542763197
6.399685844047024
6.281460134871852
6.700964867009928
5.108969048528847
6.942758918053918
6.962403713545658
7.106699667751317
7.275901134829339
7.151319935994328
7.151230324762469
7.163845625154185
7.213562828146793
7.197241599521732
7.164856289389617
7.028848336608041
7.044511988500924
7.114918979360416
7.037498684558323
7.225455815716538
6.956345191345120
6.783835294827771
6.653817642351475
6.810816268492870
5.914103786019512
5.105059028091143
5.303844528872230
7.164920152980287
7.198873217750839
7.029262164472760
7.077633442897288
7.201171161871326
7.190716577811121
7.227224268029364
7.090010155561166
7.165264171677124
7.177035980137162
7.194991252233670
6.982920079225473
6.909415359225067
7.221092277048250
7.041075678243601
6.975459482113860
5.875599525329465
6.758144003989688
6.785824848200691
6.718705293424636
6.028254016813071
5.204379116202245
5.340761337894744
6.778088097677674
7.092975838172808
7.132693006650882
7.203302627939069
7.125816513292605
7.185203580184499
7.184568250354214
7.222167743458513
7.073327476418192
7.115540363248934
7.194410479627683
7.268381657458910
7.260507764427404
7.165652122178845
7.315894135908938
7.211059446336865
7.052882595463457
7.144669347443524
6.799869623060466
6.769533716408866
6.184849716180575
5.804520947736350
6.491060976452283
5.541437009721498
5.841702604735265
7.156672671832427
7.199597458183308
7.156891896802750
7.176858960909402
7.263033709878602
7.246827795322782
7.274983082177212
7.146101957085746
7.203968502634209
7.203656708326303
7.240430462974112
7.251418685063310
7.269553913109664
7.277357694903678
7.141675402654449
7.304252550778354
7.269531363513263
7.266304273962826
7.251953233408003
6.889692373186547
6.792617929903408
6.071773066402080
6.354313168719625
4.695363834694536
7.090261070708689
7.147313538364779
7.137702857898238
7.170983785055845
7.214699020312319
7.210625732262444
7.205378220869189
7.167799260456710
7.104483427711644
7.222060660943836
7.190154470239226
7.163814561066614
7.255920650687300
7.232037287765839
7.192441893534625
7.201392134000431
7.202943770449917
7.222116026218249
7.258748522234412
7.235960407611953
7.116445946527165
6.733564358818851
6.626069011804958
6.683033869977949
6.309530589811247
5.659713498544281
5.618353657991136
7.175977448812567
7.154556979092805
7.162078856736063
7.144376276410565
7.155409009519984
7.210614074798295
7.257545778194083
7.235805673904284
7.177758896919954
7.213003046629603
7.220031604881886
7.206684807947264
7.089216428355232
7.212042845417874
7.193013848397293
7.077236117985447
7.108295298466615
7.165062327084806
7.183037692179169
7.232210486240088
7.320454171494637
6.676420788211608
6.653489493630212
6.627033478084932
6.043248297563257
7.120385118379854
7.206536997599348
7.132953990446680
7.045327089811741
7.027978845095021
7.102578885003210
7.184694870122119
7.169930954241554
7.084195421135655
7.111905474770426
7.215269824006226
7.118293062161868
7.218744009166654
7.155748664828925
7.223189502455592
7.124595995511846
7.202540360476986
6.740371508790812
7.242109232027669
7.187284377598940
7.302824943736862
7.215731602274612
7.118553081495380
6.423837700908002
5.692884896765087
6.222281915893863
7.151388983503038
7.140332903109616
6.797392388107579
6.761845601660148
6.384247626842904
6.491816739669802
7.113187147963679
6.989429220899116
7.108697131428434
7.114256577480836
7.127809125854299
7.077028729487304
7.165004816499456
7.087991751247678
7.127612766638034
7.173892893268359
7.205962785104013
7.187447146130860
6.001220739239550
6.469706595989074
7.233946505545728
7.248385684002973
7.277348548319747
6.782076435271506
6.426585360735592
6.557488900255668
6.537221243357174
5.942969766576510
6.169707364723996
6.966605957766051
7.130482566510461
7.157744572433434
7.019114379657272
7.017115729424481
6.971437946462648
7.033649297258452
7.045720412155531
7.137149411979021
6.975868306423202
7.028175235080657
7.040130362536917
7.196284494166571
7.230510842797740
7.152909139240597
7.149172204676059
7.171223143034216
6.328900971572983
6.463215360664353
7.356282043667788
7.211166986732446
7.329045636672198
6.186169146486066
5.612426014659357
6.725901513862377
6.680808944444141
4.665046396470115
5.423686073009140
6.169332168118498
6.852070416083307
6.727812861447775
6.869004969155204
6.908430464654931
6.869620367800175
6.835236581666992
7.052871306860125
7.072597960775352
7.201742369978097
7.175671584002618
7.158385704567890
7.135359926895567
7.093031923481341
7.066684928087380
7.063668938520292
7.158151653626209
7.159413981933903
7.231648953585822
7.270281329584313
6.545740496548338
5.507465166278254
6.963053738950215
7.108399354815819
7.179117726692876
6.694581639076846
6.738716705782796
6.207458027673571
6.811070219667710
6.670438991058423
6.197415261084563
5.219575530904244
6.849176363786069
7.038659715168432
6.803486103403033
6.965473883296230
6.870800401992152
6.839262999129833
6.861877630413858
6.945281823122217
6.983538380767335
7.087929724901045
7.186390754003664
7.144214558476800
7.177207576271424
7.199813429849748
7.128466371716661
7.145159612141599
7.293289874842645
7.278203540143278
7.206779649358272
7.304610765817467
7.283719415925860
6.925943491603294
5.856288806265342
6.862499296147382
7.274671534154725
7.269715573750641
6.985751156276113
6.093463212083833
6.777041495988168
6.804808120416628
6.325338684269951
4.626315043126395
6.545300512291673
7.192175600702314
7.045560012422047
6.971479003011574
7.180465971541678
7.009816139795577
6.862129093043990
6.887342657512327
6.905955096821632
6.953902553683339
7.000837257281002
7.100115766862172
7.154306394703551
7.187127779702142
7.179221118476413
7.157751481092966
7.204250390548571
7.224670578301351
7.250780318260642
7.276248469439004
7.174187626846065
7.233680778136915
6.607636200472047
6.643952064950099
7.244080826520463
6.950962944001759
7.093338775372449
7.094239393007668
6.842738473669571
6.859569838171119
6.829882191261108
4.433147130663222
5.643168305990245
7.122714257817703
7.197863213945604
6.907457746822545
7.029486301295712
7.098694031257550
7.001572988003970
6.885290707320300
7.058687919743496
7.017455953690268
7.111080105904906
7.173123722254255
7.197589810644665
7.145659995264353
7.185193927479245
7.122865587383032
7.074210686072388
7.261524425548041
7.235847068883535
7.172373793393808
7.136102464389195
7.269971643118246
6.291585683642413
7.327778780354758
7.188242899482100
6.675335491967672
7.189000064076810
7.247159785817680
6.814194313015270
6.495770465985301
6.149759275909434
6.634290379474921
7.153107599761217
6.946317332038368
7.066129959895546
7.187732413771863
7.081411593897811
6.898488980748008
6.969939947526928
6.993465065707031
7.096644674702639
7.154624458759133
7.174369919979657
7.105228821342274
7.146482407382805
7.198950192694436
7.145950832071053
7.041858115653740
7.088881067986861
7.197772941611901
7.188408226549221
7.296484996147060
7.163790891784520
6.493836976804480
6.878936832638519
7.173450269319842
7.014207759206601
6.978924058827688
6.958384957752118
7.348723845272286
5.535155902161513
6.114431625809117
6.281144434961901
7.150283438591970
7.185331970150123
7.182678630418870
7.184372824649364
7.168270570568869
7.143345637966440
6.909776381290550
7.101118720052886
7.123999277033774
7.129188818940458
7.107833616926148
7.147405747350470
7.153795215020947
7.194967967466422
7.172891165953235
7.094300106406387
6.963558171199383
7.254163878710876
7.306360440382818
7.242806542136247
7.049235509966104
6.490437566073082
6.515300955329129
6.915181389568740
7.278964509442167
7.321572681572269
7.254849684149919
6.597207508738130
6.730876977048833
6.356843255733239
7.175935089435177
7.170728822814386
7.164609517660031
7.167994850549758
7.182065517152239
7.040002630085983
7.161136876540618
7.189830000228488
7.136787261293235
7.045984021534871
7.188157388685704
7.073462326475864
7.163139068539468
7.173712716445120
7.184709495025952
7.015434106747444
7.189691940582000
7.311057721687643
7.226724129962922
7.100944123770795
6.061870114159268
6.639253174098345
6.663425869173932
7.285598912519082
7.518376576388627
7.049290864296810
6.443016496210856
5.950978572473359
6.315870234381349
6.945344342117748
7.200556772968186
7.160773015878847
7.154821167761535
6.924238863429394
7.171046395096319
7.198918188386515
7.188598076768948
7.179238048411110
7.148715004922237
7.197746269561366
7.178830569875412
7.137784201787944
7.152254850710751
7.064449429196027
7.024697241344640
7.215414757900520
7.398139750611901
6.865608022231415
6.398438871417663
6.792417216363686
7.018302181178141
5.715280103121107
7.529087628816054
7.122049558021729
7.191235759179229
4.803403672851555
6.423467347743987
6.448639186113676
6.563479078889014
7.154259623528237
7.200353074755240
7.129109596001022
7.140746113497917
7.113566196918643
7.140022128366731
7.168822306819052
7.263565952764686
7.273926369108245
7.191100355141788
7.046634778986130
6.938215737381778
6.935619015504641
7.125066117625552
6.791753550438766
5.506937265610297
6.768048197777030
5.522180816327217
6.509682276436994
6.811381486484047
6.322788723836969
7.267788324382192
7.327656983861607
6.918033744632035
6.671088964331476
6.590368462403850
6.241323667127529
7.192091974834145
7.194282939767517
7.192428956368905
7.167278215356930
7.190080711686185
7.228586329613249
7.237942521987799
7.248797712887868
7.279601796181927
7.232315557234360
6.976202931742824
6.895489901251037
6.830648041986141
7.032489012750789
7.198873909645955
6.443961719848398
4.741002774123739
6.751781256901008
7.059656294894039
6.587715951253264
7.028605269457769
7.040555234515534
6.779719609900378
6.620297810257416
6.137162466876225
6.891470644119432
7.176258702168403
7.266422310907074
7.263432036947123
7.365903963005747
7.250997687501719
7.236223257641438
7.290791666996759
7.268713495264873
7.192672536098925
7.151275576321245
7.194292509828867
6.965938559880028
6.948276615794460
5.759840757059671
6.988267268653255
7.157713654410333
7.043858187586601
6.874369576230688
6.455424479512916
5.956068000140177
7.055686757612932
6.635577197736698
6.886067438713649
7.205953454875676
7.274530010301218
7.286690893818013
7.240551715179577
7.279520512791231
7.192683245144366
7.199319403699300
7.242787153024537
6.498771711413205
7.106822458240018
4.822684150617978
7.256356566849041
7.168626620246540
6.988959034491862
4.781938814193010
5.431751287142852
6.326020272357043
6.922398633680940
6.856366212462576
6.248857177386251
6.592429700496683
7.141897549804330
7.262149671447031
7.218827475478017
7.244292886943567
7.264980905999995
5.972288110261345
4.546699197998123
6.350351083898770
5.877743054089558
7.148690210587333
7.217432180933276
6.757562828012000
4.917962491317210
5.038696937385301
5.746365041201743
5.967129435133105
5.639411688120530
5.579259940689179
4.880489977993142
4.815184496719140
6.330204220651371
6.434666070737006
6.674850268039723
6.600100446310848
6.246294072811245
6.392926087860061
6.486407130606900
6.547227415993466
6.807790417672392
6.728272340495263
6.562836813376052
6.502026342937381
5.362222254754003
6.015678325599525
6.897040300345251
6.961827513494326
6.943562590180646
6.786237662956019
6.642059006978183
6.460396950191930
6.748896796602174
6.807724772078904
6.474186600339302
6.655790050126551
6.784234131523485
6.491395575278419
6.840777593317379
6.596101464586863
6.580816420973427
5.231948615643792
6.238847960726122
5.904429330712277
5.647155297203669
5.698911237245661
6.369329517400071
6.000238313576973
5.411567044044221
5.253737062613718
4.952448812705422
4.995485224818013
6.509513175005713
6.635891247629353
6.876049353740385
6.863521528012378
6.767540255295369
6.896200162564071
6.562502389747457
6.467008544278860
6.734645432819866
6.897906832049825
6.933257268680221
7.010968333940935
6.741969670532113
6.707646800267967
6.594241855416737
6.507094978263755
6.787385566377250
6.018866650293967
4.731674302222634
6.367788903369369
6.586605055256304
6.705609250296053
6.933026087800275
6.910169317979520
6.985704362806449
6.673988067813862
6.818959843769698
6.370944511058738
6.592916391919637
6.499367105925948
6.995139121439065
6.890779127607571
6.857907826805045
6.452906054255436
6.535130138302403
6.587521937639527
6.521090499239627
6.455816906061825
6.367596828153599
5.414281560810135
6.128451742805034
6.786704517637792
6.447339236872610
6.343929695437479
6.633089789326849
6.831633991299254
6.869115394706522
5.794458501384323
6.482209097184436
6.528506049611792
6.683772330710535
6.397822280961472
6.645311266867671
6.957900304796741
6.688732629918447
6.867172382046610
6.567464312033605
6.714618227040402
6.676301088805145
6.732562604216431
6.228438121416493
6.280896532183257
5.991929474430423
5.346616443286985
4.898311850268579
6.591497819488974
6.562313378418487
6.467513281866633
6.457412479288408
6.639010457578400
6.620145741362948
6.556280672707166
6.517618103437353
6.254128648101974
6.640924258590775
6.591735197232474
6.771071899921305
6.879585517465317
6.797038750522368
6.616585159551556
6.947623124202085
6.849775592104344
6.645666912936659
6.648507476944736
6.789895501707958
6.724550744803747
6.561731848516579
6.131125682989994
6.155483138717007
5.698327103220620
5.839671042654627
6.147371696501742
6.387480079545121
6.230514134907644
6.744503302364317
6.455479702263422
6.220972605435256
6.795992273584329
6.529800018232059
6.180031838361096
6.874174864365004
6.680441168429286
6.974179694738941
6.860760067108650
6.681696519674498
6.514801986955520
6.710736953124716
6.826261752459621
7.002226308942591
7.026026256541253
6.946442302075615
6.553711560503937
6.644045856108680
6.440073851264496
5.977282715256631
6.102964121170253
6.482361328431173
5.190565257785336
5.312228234823278
6.071870034413028
6.047010702464481
6.467587439645608
6.965921648253928
6.775743402863201
6.263654349804068
6.831238635864850
6.750968758247516
6.772415325863981
6.525626422890300
6.811370763240421
6.854551503406606
6.744355604827490
6.561737416824614
6.781963032438109
6.882089878129044
6.727759753810305
6.898066869474748
6.865516701379446
6.779105426125818
6.882065491478983
6.775699898498160
6.206901099317090
5.689892530804610
6.389715894601636
6.407731966910467
6.425041696730241
6.327260225875915
5.868562225429345
6.023877915102974
6.162415414802685
6.439866731529491
7.034251832795890
7.029107025873003
6.595025471169492
6.635575304352834
6.316723520129951
6.827347691910107
6.942305229178515
6.656364529320111
6.529874201725322
6.764681349211441
6.618329707103934
6.176094478095800
6.691721073915438
6.690406441597649
6.751899684331439
6.906059724407774
6.767482924687815
6.641382464033448
6.748268679160713
6.680086738323860
6.280329415352474
6.408060710086625
6.613555171690711
6.449269492705758
6.526412570913481
5.875720247797529
5.855241801618008
6.197768878793955
5.527473067931753
6.234872663497559
6.919062672967147
6.635279872067523
6.306480036590393
6.857011736492603
6.939390676601520
6.993117252918920
6.950787056356276
6.530478121531650
6.594204620199224
6.758334297123862
6.768701894482717
6.891657940420289
6.649515812911003
6.537516852977856
6.726913248543964
6.846952292741791
6.735017370035967
6.718401915507699
6.673118802198508
6.484572638761876
6.153106209651465
6.414798192156930
6.334671369323892
5.966363870955361
5.875074502431273
6.324834245969686
5.825795151459923
6.267328787623617
5.448588272509635
5.863657745443409
6.723341254317114
6.453320813033082
6.915979638667205
6.309888646514191
6.628860358892875
6.754082351163726
7.023622002785926
6.753473102968291
6.251304842072074
6.582983823922789
6.394907065187682
6.620746438781862
6.773045570822970
6.527864401415923
6.853137259541302
6.943207949155290
6.952665176339091
6.617527909195017
6.683252415726024
6.438795101327243
5.845661664986816
6.706462926597236
6.683751594174368
6.549756654598402
6.299933999844643
6.298694839155559
6.404459051739424
6.332383751579058
6.585033599928912
6.656569293967706
6.730666279978847
6.729331445886846
6.912898621454243
6.502656986202502
6.528907076067484
6.749807015373256
6.836003097062214
6.727283862059938
6.761735962506460
6.351936931074712
6.353610983002319
6.686501519671599
6.836335510813515
6.558142440977944
6.797674821277617
6.810678686919329
6.815301476839002
6.258601327017814
6.303726798431919
6.762395855564022
6.870042965836923
6.381835217852609
6.244044302576341
6.626851511456830
6.207897945931504
5.692664699029982
6.094522830265097
6.057238655274259
6.761927130060580
6.962236182858682
6.822059867964926
6.356155827728313
6.550811066679221
6.779132372263138
6.692333877543449
6.828263462705120
6.824579605557413
6.358478552351084
6.343180884991371
6.641194110631816
6.507461384179390
6.871349969495905
6.699561583708741
6.817725322396734
6.308005591232166
6.757124043205788
6.626796145470893
6.624590264666468
6.544400154063063
6.615045594286293
6.356256029991259
6.766551049666421
6.829262134536416
6.600602489080770
5.931243004354435
6.255645321981241
6.468242680793141
6.276666427531463
5.133562012427376
5.419555137846793
6.584942511602421
6.741866171057454
6.816189851135196
6.114424460749291
6.595029058806560
6.797330377394597
6.583359466014445
6.424972506234118
6.680707483968643
6.711991326001950
6.296175468152303
6.660018486902946
6.304421059791355
6.603542778042652
5.834115174163256
6.397924493917626
6.518378843463485
6.745170597208473
6.587125263291085
6.148582264034676
6.278653924305218
6.601667390058672
6.657389882902495
6.371534122724811
6.952201212518883
6.586522629519029
6.422091947161610
6.301964351029223
6.026606569607393
6.415473020971055
6.455490022078409
4.984849590775972
6.661371789484434
6.687524514727108
6.289779479557549
6.857209308496826
6.566721890674945
6.929400984976287
6.865034601578134
6.540654992041613
6.776879242690916
6.442764479122005
6.438492123396978
6.662365908779018
6.016771263345408
6.206083810561289
6.068979840194609
6.406224340362914
6.615477356354780
6.866424406631925
6.539350685283868
6.088379855024272
6.198461565816175
6.461841940298161
6.402543883721486
6.487759508074921
6.668995756315891
6.833162570141268
6.659061638947856
6.193354419482261
6.430995857899015
6.367194416803519
6.657398368248169
6.265907587168969
6.447953158397699
6.611676658797226
5.141990187148227
6.868853495929819
6.834194906256048
6.878221181029972
6.817822584548630
6.450674610563635
6.139521554754801
6.340140929652838
6.119496790040419
6.910359936928196
6.669828743995332
6.178404228402260
5.770403614630153
6.450111626825991
6.539343524915257
6.606141745651427
6.385132771661112
6.546020211678577
6.365508516009645
5.807863186218425
6.634130725430518
6.523080534855142
6.876504340389658
7.019088574058129
6.804082855129991
6.164443679595049
6.497669418499547
6.371203635363813
6.716565801068311
6.606064978175462
5.928215923514033
6.664741421882863
6.204674152344685
6.590967088283808
6.699601965593198
6.714422889723982
6.497030901529751
6.080874856669506
5.292356405028261
6.290533093558141
6.128790125610598
6.405633826801739
6.276602022369127
6.193431960417289
6.228746676760363
6.198342579083879
6.763806906460447
6.656782685748237
5.991322451859455
6.729445424124329
6.419848625264459
5.661636516675979
5.851653275728813
6.405776136351381
6.638286725521681
6.862642316673601
6.801335159860728
6.530125433499289
6.529017682324726
6.826440999950316
6.928432904197266
6.935419284313818
6.661444333468911
6.413015748969066
6.171179315787446
5.677959048636920
6.706371647834852
6.908175651186822
6.985381020906246
6.241481182759705
6.479023314542004
6.096437223466518
6.187777989601871
6.470305953514945
6.546240949159870
6.605977091444863
6.481567805761078
6.790446723974993
6.781439000617292
6.828762250486289
6.520386365880632
6.920461644958087
5.915954486368673
6.325073590512662
6.196434944594406
6.246665110705547
6.746705466562246
6.934241065706090
6.629005763754453
6.555731360342380
6.530158573501572
6.890427502599464
6.951837761471818
6.205766731539642
6.709025689109069
5.737217904304768
5.957658058775983
5.462314465043073
6.308816723913914
6.599342009052608
5.719066215639927
6.725390860550377
6.580560255949989
6.178893652194668
5.948764904244451
6.247726050673803
6.493890545895402
6.262952508052098
6.815896229078267
6.563361158734868
6.954965935785225
6.807530847154682
6.551217664159689
6.725870221084110
6.989484869604979
6.356547650276206
5.937794157453649
6.208530100345266
5.973500580848849
5.681142274818195
6.611671675002384
6.928211595150112
6.637189863860331
6.687816272210944
6.259106894871927
6.865613753847160
6.386485140825153
5.403622654382120
6.365610810140729
6.066653288763187
5.229357484944425
6.755097749914960
5.310651131784710
5.425833579395024
5.931667989836722
5.473342034575804
5.223371489813074
6.177939077947781
5.904880313494771
6.687741381906791
6.432017063886273
6.827645993051537
6.923016963862034
6.910788663524713
7.004602713830912
6.917139683246045
6.203766307713682
6.949525686070271
6.769229936224583
6.136566668643398
6.274887195744689
6.709273006428485
6.451850069156992
6.547352589910475
6.831161741064438
6.886450867818358
6.933867414033125
6.843959707188768
6.843322205773169
6.320782973999065
6.496298548489477
5.836466450987239
6.483466314972983
6.432668098516755
5.157986085215621
5.465834554882690
5.841023790480697
5.815977104847891
6.275841640608597
6.742594320855834
6.993014820960722
6.937427267667799
7.002249172603987
6.644500892538511
6.227816623266560
6.820448480962964
6.973947644694003
6.413310029529351
5.740697210347003
6.213443916770151
6.037933027831070
6.552379761103058
6.769610177930731
6.670057193217437
6.684737250126784
6.752415602013548
6.685422769760209
5.686090686834277
5.781639239757994
6.291797881354354
6.447114015476630
6.035670904923439
5.426626123777028
5.924371774891089
5.912696810875930
6.389386527866366
6.092134425250949
6.373793101625067
6.658711589884582
6.874793899319671
6.733888349374175
6.527228076816749
6.555884393520162
7.173033585738192
6.738487368377590
5.582722180751116
6.165489814785793
6.399984062329771
6.166787547599399
6.285779362766668
6.644014517962054
6.174561569962397
6.579704645924892
6.407200264461205
6.242517670869239
6.611026858639635
6.204460966540472
6.351933695655648
6.371133613717035
6.231629534354077
5.417843086313566
6.409478135396277
6.901718582038365
6.640761877864519
5.959558706744206
6.605892723440715
6.926401371363461
7.060652845069937
6.168215516251848
5.886882656151576
6.571991873859763
5.945197152710492
6.264525154973512
6.190357154653624
6.276567013670032
5.208607878502923
4.948072377472615
4.866577667244257
5.408286343953423
5.155958210247500
6.027496821592395
5.930153035500155
6.377172053006328
6.356002115971840
6.112889027263428
6.843031314789472
6.273359650834561
5.894418545962271
6.133091866580433
6.346746553581962
6.226782481996053
6.237555140231748
6.380064649066804
5.728967364621186
6.228587487193515
6.449673986572842
5.317659979559451
5.220832460236830
5.007723065203557
5.950370664421936
5.588332990922070
5.169280751318819
5.643329893912210
6.020734886791675
6.179119604315043
6.433966742236898
5.973198722412704
6.142461329232919
6.485095902038490
6.145017932770285
5.985983608114035
6.325565206430668
6.814862597009613
6.102455192087824
5.432878953130500
4.803419072329138
5.090018374360847
5.798441510068110
5.920514057264381
6.026006048566241
5.093106495808467
5.908987297117983
6.607445001913639
4.904949964571317
6.215470405687635
5.616446214006007
6.296746495698993
5.778063386542632
5.932118438092770
5.229320053973492
5.663634885893209
