# Supplementary material for: High Histological Entropy Is Correlated with Poor Overall Survival and Death Within the First 2 Years in Diffuse Large B-Cell Lymphoma
Source: Cancers (Basel). 2026 Jul 15;18(14):2279. doi: 10.3390/cancers18142279 (PMC13406279; doi:10.3390/cancers18142279)
Supplement: Supplementary file 1 [file cancers-18-02279-s001.zip › DLBCL_others.txt]

7.051407483699709
7.241107259354357
7.460139189158338
7.434622870381990
7.439840505578982
7.421541851698302
7.513410901669923
7.557164331324487
7.425739906459102
7.201025419588298
6.708000087061723
7.410899999997424
7.525812064034758
7.503993446224502
7.555673765361077
7.559791791582592
7.605308953363787
7.488242431330061
7.558695596832390
7.431839851037671
7.522611045556299
7.555161073489290
7.276698965281147
6.923864933523324
6.993302797855913
6.546359051959705
6.719424526352860
7.007562140997842
6.163945177319341
6.714219791388322
6.479477839071263
6.811780508827677
6.323685363823375
7.543808944393780
7.627899894766156
7.472777193888382
7.303554499805541
7.429391335418662
7.587943691018161
7.579634762766334
7.599309928802875
7.330737834454434
7.263096710214758
7.566308868822906
7.587498745328455
7.549308340091686
7.539860873275290
7.511912162139716
7.529905059487592
7.601828474778912
7.637995791980643
7.588322586203995
7.595298504178546
7.479320600736483
7.491168688383705
7.548894271995631
7.546684676527066
7.061080271118267
7.512106560434159
7.369894731837269
7.514407478519329
7.618017686026557
7.619676529057946
7.594953425160869
7.634356645556853
7.669940470551209
7.651496652918240
7.625922398803795
7.608896449731431
7.309545639043783
7.090889068747260
7.591157420206517
7.631063878686383
7.329248122304721
7.506209218388554
7.509734625903075
7.450281968529112
7.000766748522238
7.423200247860315
7.554432948472928
7.615140433341023
7.646356508577394
7.615644753988394
7.665981002608211
7.695657530637678
7.330700528065419
7.581172711575487
7.303492185348236
7.320112695070780
7.353372148718274
7.299742451236637
7.509674059500243
7.603944013620875
7.598251674970162
7.549861757130470
7.599621835769752
7.619920386001828
7.616504923889135
7.667267649333604
7.639013153921379
7.627011480874726
7.617255092509675
7.477523435428351
7.166614294715849
7.453952664256614
6.931554361108606
6.641374700657381
7.398825289764368
7.540006046486731
7.202568400563590
7.536275280486260
7.567206072880250
7.459474107855151
7.542424916870399
7.571685456980212
7.621616600528600
7.639183290915055
7.640743595973392
7.629689888885580
7.589398208894820
7.590451270986793
7.608226120783270
7.469592328092351
7.364119372783377
7.712036659265221
7.234933740416250
6.911587518901881
7.443026352639937
7.490155373302890
7.524133105553693
7.597211585660197
7.608771458179239
7.576115091979913
7.564788453820707
7.629260164059711
7.635834301066858
7.656819763788659
7.660034316859949
7.572792340194690
7.568376256414084
7.535536929997964
7.537730911382631
7.610466705707534
7.608434709915841
7.640752886247845
7.181174610126503
7.484154479109397
7.333115473777275
7.457491553337119
7.381329931665367
7.517318785386932
7.550565041199548
7.587569181176562
7.594256262372348
7.581047635978284
7.559143051040132
7.544169893115520
7.584008434495535
7.561383055925300
7.549697169970849
7.537800570271195
7.516992970535060
7.158101048653311
7.387532370865365
7.613215099549749
7.650058336664444
7.187417392524085
7.548782843772252
7.128181393339968
7.532964719225439
7.576687135191086
7.503494717808683
7.537145767477555
7.477354377127746
7.534522671993014
7.593633637933283
7.567502327837299
7.571619913392577
7.539220784584541
7.565238788710742
7.547700154316611
7.441114804435166
6.883673978828395
7.374675210880182
7.495440641078341
7.654191452331034
7.690675382631036
6.888726631488698
7.347848948630955
6.821883217361435
7.292910056622460
7.061863578451034
7.371551830877594
7.424854309718937
7.608019089095651
7.587363423864872
7.537597166620284
7.557501124917092
7.547823350633516
7.550519340653460
7.542930435221249
7.531894073761189
7.565919533006110
7.605760974899097
7.550809359993620
7.645990737841428
7.219141943545770
7.136973153750919
7.447294939580917
7.348228449906760
7.500753223454026
7.557832161763713
7.588162229493438
7.537255638976475
7.570188684846193
7.561453066532380
7.551274916165899
7.612064358223036
7.618168189141555
6.469617922477041
6.835790772896312
7.606101531402762
7.626785991833184
7.140546119864219
7.139003045553878
7.307268766397209
7.317098657063196
7.494954172286159
7.606708694690661
7.592077965682796
7.557253363872572
7.576469520381110
7.576871385483033
7.556417543703457
7.637127420641546
7.599042218198103
7.263962585209434
7.255146895093175
7.298315241518608
7.518911015935924
7.375612294330097
7.351519608188657
7.554094104934380
7.624705802765039
7.530427423089629
7.516854001262143
7.488974305323379
7.472624868792425
7.510734901972562
7.647620681586890
7.218320313479920
6.590957746951240
7.207052103855363
7.571317308679506
7.601697459137017
7.464296942004231
7.549554462638838
7.580943131659923
7.571458808563550
7.481981010911443
7.508374928670371
7.554474908272113
7.641825670467384
7.566772142419501
7.331562121988641
7.598427920696349
7.602099419826485
7.322677737837795
7.461627190013528
7.561912249590351
7.576516797918170
7.533917524315439
7.552649814249923
7.613796091894920
7.242099205810565
7.551410129239601
7.482365363114142
6.694530733825639
6.813421128924723
7.532900648257991
7.274617157504412
6.975752247024566
7.368231574189063
6.527163467904237
7.101373878121132
7.373020725155408
7.095264671798007
6.861522072488006
6.564263215041711
6.711980593364862
6.337187897243485
7.177597161389523
7.241300351486603
6.984169180470151
6.728961642292547
7.145677683557359
7.307911971571157
6.838858726187035
6.436528955909393
7.366007672509832
6.281985526267040
6.862567732781093
6.759701654302248
6.480274235560813
6.187454178852974
6.746168903306646
7.130371655288501
6.965431641643260
7.033404875780239
6.909590013339775
6.894778573657468
6.631839108497475
6.712110287713602
7.279353037727757
6.972424091892326
6.277761851971616
6.916663131370547
7.119042827009594
6.534653898074788
6.492427051351687
6.802413393197340
7.088316083947317
7.376234594582141
7.271252974391262
6.705166689004637
7.327139848741320
7.002592318457348
7.106257182738609
7.104106103377527
7.337007967175763
7.263010790841207
6.820414259701059
6.951262225626525
7.153773322095186
7.171602923954385
7.312028346401043
7.251615369543950
7.285069816509459
7.156689407562188
7.110822604927701
7.181836554770951
7.003367223235315
7.373072160905381
7.297402644538651
7.344221121395988
7.073397894943398
7.123146823423594
6.990570737221622
6.948334073811633
7.328277520213735
7.206755463239110
7.404458354845939
7.318798567181184
7.148759176438489
7.137563791398797
7.197484944946103
7.426276806869626
7.324050637410931
7.415798196937114
7.177653884827208
7.315649637589237
6.811693285369000
7.225884980095834
7.057169636458887
7.241531884586943
7.207933945542921
7.340766388251112
7.300513662993110
7.276811827362215
7.298042996190067
7.384679884121124
7.329372168248129
7.249336257761207
7.216670133615739
6.958946120612563
6.517438730304990
7.154124528549654
7.358122524198238
7.314293632579153
7.379431069810818
7.415231643243388
7.370378837583584
6.536729038602058
6.252272808600898
7.002224954659851
6.896997836984015
7.075606048128359
7.128088050484651
7.160946153502364
7.445107310958957
7.410480796586417
6.583668630454492
6.821278219218398
6.805289193504212
6.290273920262262
6.267584921990867
6.924095135557224
6.627551433785447
6.371552483768681
6.779227519772921
6.894849128003622
6.439361034587542
6.899977052931602
6.543479973946582
6.708165491922976
6.298147508862605
7.181563760254216
6.969311690234974
6.447803422307695
7.030227211533319
6.746054166754036
7.043387885583043
6.961989354424089
7.255271008358806
6.889426215524441
6.989615115992009
6.940168515798569
6.669582112339999
6.535674395388904
6.636505206226372
6.608087779904986
6.551389560257086
6.623077649719720
7.198341620402575
6.912456352234936
7.046370336214224
6.942369496995082
7.311566743320416
7.092848021977138
6.756097204732908
6.724033476572555
6.440651663243901
6.063191594312412
7.228139096017941
6.794350987072305
6.761009908354636
6.724861013935278
6.609531861627725
6.873783511041365
7.002298836764679
7.244832846193786
7.150867360007268
6.850365203035699
6.728288537627289
7.289012254818282
6.398119197466814
6.427879688479842
6.938386546703139
6.054838708725702
7.183075822168442
7.201022158012237
7.229711751812109
7.025786631874618
6.867456874817729
7.202431101696081
7.104583490325555
7.244592423815981
6.972230324030969
7.197999829239519
7.178028427567707
7.236639467339554
7.033011835975148
6.587837661371450
6.604506004391276
7.165264177185662
7.083413835443862
6.667977353448028
6.481825224735203
7.190366851169996
6.612730718651177
6.703051058490670
6.775396971639966
7.169403059267935
6.339203688133597
6.869989750275922
7.102759505900725
7.046272489416765
7.176306764232725
6.232437288055257
6.742393710444302
6.929798782394029
7.110512875604383
6.511263418404770
6.925380856117674
6.435904902333760
6.973503947820618
7.339678775191235
6.443882428923980
7.083875542155589
7.089037480685083
7.056535709443155
7.035674756948747
7.145334335589601
7.060514434684841
7.114044953690829
6.815272672302039
6.521379219611696
7.159496531075330
6.474201680594799
6.781904227199412
7.259773537226356
6.676845790063164
7.376490479921646
6.418892713935548
6.932315596381810
7.023169570341746
6.737124498554652
6.429464782163183
6.514453616911657
6.490878313092114
7.240689688951158
7.000476371554719
6.856302026305262
7.131573704642890
6.075180342241634
6.208989406461207
7.069519863480187
7.221153557891233
6.438890026036482
7.202364079855290
6.908133499613591
6.510288196421492
6.818174744927585
6.562683286381203
7.278106635114355
6.869800858288064
7.338478982489093
7.236933799890804
7.234206080296874
7.128140954734958
6.709028171839298
7.055701723067621
6.137051540750200
7.324547147904088
7.216657440664310
7.207350211597125
7.334998078747323
7.324679341956312
7.199259958142897
6.683256712041256
6.765203090465116
7.162422847819306
6.572752352161203
7.162851394564720
7.193927810908752
6.994751207806948
6.379230564098545
7.298822000707365
7.075228271916937
6.786230364458341
6.342367253541500
6.056603051031368
6.536344356579219
6.401752360638884
7.357986548059352
7.423494475110448
7.064764241545131
6.998388054563393
7.173224220643290
6.967078960482534
6.619195802542172
7.335762710602179
7.062350115717722
7.144963096560963
6.439520888215449
7.048830142603604
6.729265045829076
7.054804548764605
6.673105955116477
6.630265837783774
6.485555750181910
6.565568597782416
6.988335778948125
7.064050046793808
6.932717969707931
6.936339627311369
6.732562733649314
6.770786686637176
7.045987790134999
6.799923590023547
7.259777794967288
7.294058059669309
6.071006222617110
6.366015554342141
6.812694254453271
7.280739580023596
6.490746583155523
6.589169134911975
6.018962251737829
6.523864067197132
6.835921738976155
7.000203302990508
7.203419324510617
6.947853498936541
6.874711580471637
6.964503873925421
6.843576125102535
6.492712971064657
6.464404481178208
6.755085086948814
7.249743302661036
7.412019045732631
6.602498515313421
6.537930466800829
7.413239659961073
7.214553313618199
7.398972045998883
7.277791732511322
7.039071361372358
6.748596040917217
6.832580587916286
6.490738923123189
6.549671754150600
6.405907392194377
6.526754017192250
6.552690584995658
7.177645052856433
6.913720457923564
7.161988369136000
7.304113733070917
6.835671470070064
6.858432183397387
7.014217357979838
6.927119656066205
6.299310737211693
6.539962004764000
7.337096278649932
6.196740934365493
6.934931566119861
7.193807873675542
6.972976201209664
6.415042246559431
6.304961136818392
6.676728297731026
7.173987566998131
6.817831789257935
6.451091463866248
7.563188181106328
7.290460286905581
6.556343090259455
6.542596205300605
6.682681183689698
6.640777464506554
6.746328976793747
6.480394085916918
7.407043733319162
7.191341562801043
7.152924954350814
7.207771753969092
7.349816581773476
7.339021263622977
7.349613412189322
7.504598941676919
7.407068835574060
6.993065259359179
7.190301922827256
7.434101199062675
7.322364412946289
7.307585351411271
7.277387884602300
7.398389020234513
7.545875426612469
7.472101859419494
6.947752114315862
7.434272471109233
7.269927093526102
6.788635635289771
6.980312622137498
7.175003384195495
7.353451159299515
7.520780152637744
7.474255728146422
7.290274897986988
7.422129923619329
7.348483586287318
7.595436747256697
7.672883024086616
7.357845040104626
7.717114997922945
7.539903219969530
6.953197508636288
6.616891263443931
7.370245751073086
7.554979635798636
7.559010144420047
7.488631468672574
7.492034664239381
7.344484683048868
7.422754721744747
7.545030872630290
7.551980143397246
7.530771830588389
6.856788859240824
5.829638090331786
6.493388718477773
7.368331518136170
6.543872155288575
6.959048283894159
6.156005575687121
7.593091338263667
7.629688045537031
7.549631402298155
7.541972952968503
7.598483101725579
7.397520061504825
7.491452370339032
7.453507739318399
7.547807985791988
7.553389820064476
6.922933264491414
6.885462423358077
7.497554988460650
7.377578771282631
7.380077223408542
6.762577017333329
6.185938255236446
7.526371499254682
7.496796048313335
7.385817032987232
7.568010660862674
7.503243195281096
7.437612508779759
7.379956386244566
7.591671394567701
7.640330428427650
7.206780290642410
7.120071062633629
6.895267919530512
7.531320229618022
7.379400386925967
7.425111812674430
7.496436560740273
7.557254820937915
6.417751721672639
7.274248528795280
7.475673188075130
7.551344532745135
7.705846707660238
7.534647672750467
7.403750859594937
7.467512648340941
6.987846182198878
7.467827722685811
7.424861014283679
7.421189680014727
7.647157147129607
7.672421881817055
7.519804570223711
7.219141246074643
7.449642988207335
7.267793332785286
6.877080936647440
6.677580681717460
7.414653914863306
7.077618367587054
7.684095704477436
7.610128695813643
7.668592604734306
6.989651729358945
7.637226618833995
7.099580193004866
7.710094166707467
7.516093999072744
7.333598573109578
7.410536954211110
7.362342222361911
7.517603107625391
7.581538127447118
7.339171384306639
6.231602423137629
7.694055019598634
7.115628047676805
7.716444775415006
7.373042888081940
7.296275524185610
6.713313600033918
7.206097223603789
7.304220427605090
7.181432999746903
7.623583157644534
7.435803739001714
7.362094738406789
7.675601921535523
6.998800838526058
6.317580716725337
7.426364161634768
7.408988868151526
7.065720876828634
7.415710086969170
7.324724150450250
7.742465861116267
7.567646397651302
7.805697735849338
6.665888430138692
7.303190554103026
7.586050793077076
7.651407771642215
7.214355971071457
6.912140165202439
7.658346766181538
7.410773738732005
7.520251858059799
7.354936233031580
7.225101315675856
6.820177661194634
6.839698678929167
7.487586299433857
7.337752868235249
7.393750051896184
7.729933082958855
7.408454495007309
7.116397059695427
6.956850026225188
7.581502854763938
7.774868605710875
7.262901578311471
6.874622915036623
7.421577957373201
7.134803377631319
6.056994920159751
7.380042711851495
7.522319971971729
7.600069883452786
7.675331893718130
7.401052327414283
7.732039722783666
7.185117666205961
7.211292335496015
5.836194097373165
7.370446919837249
6.176619760773580
6.308259311460668
7.736061429028901
7.542029727873434
7.507419441855529
7.666860517537464
7.772050525948162
7.780759134509163
6.955627518585223
6.825698445032246
5.971575993261580
6.702494545378265
7.210169851866526
7.723328357126182
7.665649767144510
7.278188152435783
7.224680829366413
7.024102581240039
6.619638291362039
7.647183551276238
6.281436585442618
6.338851232917555
6.289626148380158
7.622811017583409
7.672110540811403
7.602989666610216
6.683551664024875
6.652642202918279
6.887745495095674
7.022674458468285
7.328622558825192
6.482873614206691
6.980690954196978
7.479462032913440
7.475893776355586
7.600453988087090
6.601704468484880
7.035443811087260
7.034148912910454
7.582681653335570
7.572688044605455
7.679924300204379
7.483845833212153
7.235347414525910
7.003023924999495
7.602918556421351
7.652006459614010
7.648072891299549
7.666952908621889
7.499768778560604
6.845803559991317
7.517038946042984
7.639920653212222
7.072792631596704
7.408885768190116
7.207481724112119
7.357979426339757
6.192111405113653
6.945312560741533
7.050907396407098
5.815156912328134
7.247374122719179
6.459127748329218
6.363433056891360
7.105346387422867
7.443968591643524
6.500052121538594
7.336706130279210
7.394088753880143
6.143083200827242
6.414061991594076
6.618115695821126
7.328979017434693
6.975098091630995
7.443848845829273
6.617332841502305
7.412584112735149
6.977342172436916
6.908545733071088
6.881362143387793
6.969377421000242
7.133074786559596
6.997058930498635
7.197496835453753
7.142845389969995
7.173131829900828
7.273003642225230
7.234845693566257
7.189214687186096
7.311210073085296
6.942046159979197
6.957531808453014
6.985764236842469
7.206081313431646
7.239025842279492
7.294389111470086
7.044216167898416
7.196513387299472
7.064368471404618
7.315047466338013
7.285320611490595
7.288409600681241
7.094178279364726
7.117701576178912
7.165257493409350
7.079694559534757
6.948137931749364
7.154436069568160
7.224346680183514
7.174244468055731
7.218400700466800
6.924667555729798
7.266138012261573
7.415232460703995
7.432234439795121
7.376143623732618
7.299000426863403
7.116733004911038
6.993697258827951
7.199524968543371
7.137388290400800
7.044791502720300
7.286841097006221
7.281680453828260
7.222835892445286
7.096738078185923
7.179272525190507
6.953869316532094
6.838933291261235
7.325399590852795
7.285687104511724
7.321099901732358
7.390614277566033
7.228755871384201
7.225192767948352
7.138820787636956
6.907368332444860
7.115763933201698
7.356693302505937
7.012222814905543
7.206641842200752
6.993910833910896
7.172084495387866
7.157897510723291
7.181676729602866
7.082860083104827
6.768037048520280
7.411220641566715
7.328947839746025
7.366125589115053
7.211157601335895
7.335168620232492
7.371947108943081
7.314487695973330
7.139004532371510
7.294071926312202
7.097721084814388
7.179651959884608
7.015751225896015
7.228856562226195
7.221847469631153
7.184657021144477
7.000873843556780
7.173623456493963
7.002981044839979
7.379657406095102
7.344729736747116
7.380714258070462
7.433696201774547
7.304346150021030
7.427081008601197
7.294798206510249
7.223127158360991
7.299251836393828
7.206404306945125
7.131978290921235
7.088015772370230
7.230300080408925
7.182571208357738
7.168984500545586
7.083041878690764
6.990225300776007
7.055483227188005
6.869727709544503
7.050880279353125
7.388005675911996
7.317529587856379
7.371473028727356
7.356189403262944
7.388615100509105
7.251450535309817
7.379012251008009
7.215618077471127
7.184700921084094
7.344948752701933
7.108179820055421
7.109598710214740
7.086960757434641
6.877916031375127
7.224550620349396
7.210435439777834
7.143494372228298
7.219392820494416
6.948868395072134
7.069292683253552
7.332759915032552
7.304660691219324
7.352443429888648
7.358871550007546
7.416031675405488
7.401449734682570
7.319399689998671
7.247583954330671
7.003750191714623
7.262239602767085
7.162213011584449
7.236337445757689
7.330406657590322
7.094043966682907
7.087796960478016
7.129987224622488
7.025911173711208
7.056524594218731
6.881821621382509
6.863638316292990
6.911316303357666
7.181143904277357
7.310619101675603
7.404282336453081
7.272718627154795
7.338581729930549
7.381525059219630
7.257076925313948
7.343743734904074
7.295663704173426
7.171230587051593
7.230788673129174
7.064055794897990
7.291459706415877
6.988587740984949
7.280697404542021
7.038387459544456
7.178775226247152
7.178689627985924
7.019419455914470
6.459463897312803
7.325962980695479
7.233535635168084
7.217057519883200
7.295447087710257
7.283282967194583
7.422124278419189
7.356666884842925
7.340410006652203
7.181869126504666
7.228294504690846
7.149451196062135
7.201058223003884
7.144161808181449
7.103619974071615
7.081578764562646
7.264812807517319
7.084774318387494
7.318079641927892
7.242984582195840
6.799689301756707
7.140379599099624
7.388209845414012
7.399592239896059
7.255568588965533
7.238835783626683
7.288403965859818
7.434924321263510
7.374359287323113
7.252259373276689
7.258236537142722
7.269456954430866
6.919491045875056
7.200166339821256
7.102136744727702
7.085701112968657
6.981743228993232
7.112748319509453
6.689707246337859
7.144035831943804
6.693969765922900
7.215819792288526
7.317195946362946
7.311724539233925
7.231367582445696
7.117010634398960
7.287131242348776
7.329338126030909
7.261295587764389
7.410694481751635
7.280196128680942
7.220983462249894
7.141698529374567
7.244523938224358
7.275170828452992
7.035893594321277
7.089725646527859
7.109149330414941
7.001731566384173
6.671891471632307
6.937471668596511
6.578670458690598
7.044785200839758
7.239186334720971
7.060541169500406
7.265373298907303
7.342268200144720
7.462193741761455
7.314334593936074
7.408446146545586
7.260889880922689
7.315558434956897
7.070434056240905
7.210420656550045
7.129258441289032
7.236442305664407
7.099400446137333
7.157724975716611
7.046901670371374
7.078928231573985
6.751938225975161
7.163360711741299
7.272005919291479
7.234861928299020
7.289585938751776
7.190304435193299
7.228401528929273
7.433773843499909
7.246484742759771
7.131569694229555
7.204901468910327
7.119943856594992
7.023264346039030
7.173628356478968
7.166893783884221
6.922967803884541
7.011255293631843
7.242670946679029
6.756383898270468
7.173307341248213
7.372306285125614
7.253590587516229
7.295031746822077
7.309669186917267
7.335850139544362
7.321029609931940
7.300538251250094
7.220396505427962
7.221217877946922
7.095522731667895
7.285766194968597
7.294212422274281
7.181246578627868
6.810344784933770
7.037088341825211
7.312432608397460
7.138257980259795
7.278938011347531
7.300255931851529
7.288261495824852
7.249384521101470
7.382000179460761
7.400370612892512
7.128298349584078
7.115997194551293
7.085170824870721
7.161368273595303
6.586024991642332
7.062067764934070
7.337364608332086
7.293157585618786
7.255063572181131
7.127427923181475
7.232959330542411
7.189876345774884
7.226850117121375
7.038213561763513
7.197331970919212
6.948737030183692
7.021583468252224
6.866826503300187
7.183522965943447
7.127586123037500
7.316985703759263
7.291834048915270
7.088022021565125
6.929426587137587
7.026846131833745
7.129138451121264
6.868774854339270
6.285954386251865
6.744842234063995
6.793923678161606
6.404651109313506
7.373221074590608
7.449980042585021
7.377631416758463
7.072208450575641
7.360548049408152
7.372490151762452
7.221381357678532
7.364147399031509
7.379387948183783
7.128947080841094
7.327356939616640
7.137150523493530
6.083401282287964
6.679251218350872
7.346952433748720
7.503231681895266
7.399685987351433
7.375407082253738
7.312297093534537
7.327801200768893
7.192544145442555
7.124129854969099
6.236352917534667
7.283283680207707
7.187915420328082
7.346580361510602
7.485172959568118
7.325168019343780
7.356329739772782
7.157121796122726
7.130487410217205
6.255390767268533
6.670866208084311
7.143713988631582
7.388764490920748
7.108392429932346
7.434458791779782
7.418987239943244
7.326018935322119
7.242921337898935
7.290719335751393
7.284732659321785
7.265178957233023
7.170588419276939
7.200517500322418
7.122350139994236
6.598137159557192
7.275619344017024
7.311588055080541
7.479564208892103
7.380052103481168
7.390731420617197
7.029105251060447
7.290315034258189
7.097092428537416
7.265856931340053
7.205231265025322
7.301110886773472
7.257658162837023
6.783654552754482
6.657015436633256
7.260842114957654
6.870057253616228
7.167546072667477
7.185994906631868
7.271067531616241
7.250709965532589
7.259655313457229
7.231953733582935
7.156663121738470
7.052850434688680
7.287385796530479
7.245694938318309
7.051032829063431
6.360767253086381
6.911098048602732
6.788111345405776
6.823194784428063
6.923988094733561
7.100530744169527
7.267206129390672
7.238543172549248
7.123386985982922
7.142725802699802
7.120991851551165
7.238751135959698
7.151609186062823
7.220033625987766
6.643692720715837
7.235858644191436
7.239582425546713
6.961874372503157
7.139077081770286
7.148063081959648
7.209034671342758
7.316781505830707
7.376378130501257
7.259099588190044
6.901562921666029
7.185752658914529
7.013905471184073
7.201996862406046
7.221759347633568
7.093687037012560
6.909124724178393
7.207304959180511
7.018063635116347
6.843926377655708
6.754598601023668
7.190212981671670
7.259609510582155
6.986050140344412
7.290897123996703
7.292684541956771
6.928901250437709
7.259979536824161
6.879586717934791
7.148268512287214
7.176779016198731
7.121048289281456
6.159970316950520
7.036678921705571
6.953919957008628
6.918402573574669
7.010353890991483
7.024748683541873
7.244250299505868
7.233730617715221
7.199686502670001
7.362687885045872
7.239864445037370
6.936372506267185
7.228329074804099
7.040245911271224
7.175901100787756
7.085792184783963
7.183046037336179
6.633067341781740
6.946199695345712
7.019508966671662
6.669093774093588
7.299529613435872
7.182965408319660
7.041693231997200
7.223951206560921
7.209652426144918
7.129274030608772
7.146777034977783
7.121304877742466
7.267226480645682
7.165851133668952
7.002385612942623
7.095469431524665
7.188316632549470
6.045636821217871
6.610166982702625
7.090595821778225
7.036278907526523
7.220355685674858
7.236348019006839
7.248749716455100
6.970159027535741
7.294718312901566
7.252666638376779
7.207649096683247
7.183645181013222
7.251237976828588
7.222934605044236
7.043326606695681
6.956278114612081
7.093891717349923
7.151950167591117
7.153505333362965
7.064846637169873
7.241993303175635
7.136974709437432
7.133349965363390
7.037490182842071
7.239418150059433
7.182129306117234
7.230720928089063
7.223714155571974
7.249343536861995
7.158209911771009
7.207286762619303
7.230018703388323
7.090477096290006
7.026064672621794
7.117485921827928
7.183132602364353
6.932312287115484
7.286423556646371
7.212347339168797
6.836844607863718
7.065742383442235
7.146986959220867
7.244927144500471
7.234402499460592
7.221746820279192
7.200215430245683
7.268350347631998
7.146043864736796
6.997537195079907
7.051033432815747
7.039975261946523
7.056425313964083
6.594404468179187
6.294314980093387
7.071480549533018
6.929297992089348
7.205153248568971
7.219011927594245
7.194432004715091
6.839393755620737
7.175640599085434
7.240365559814031
7.315695483694067
7.267644963822182
7.265539717457848
7.221023320171904
7.220351382670300
7.147519708048828
7.061847695255715
6.985141204630199
7.116051519409627
7.006715054154089
7.227404475798474
6.708986557129508
7.251034608353908
7.275212556778003
7.072716804659731
7.166927664637118
7.171986744370358
7.244903187196375
7.182277102325782
7.240255574293230
7.198449964327542
7.187701926977655
7.112565422036524
7.041026435813811
7.069054888733969
7.057456665945946
7.103869945369272
6.572572424809209
7.117730503606374
7.157038981655200
7.085908788521024
7.088870595726324
7.023699544568782
7.018750652341156
7.235907074394182
7.227322058520820
7.185216799290307
7.146790144733917
7.108842670647867
7.160226835607334
7.086540438034418
6.478785822424450
6.942341940673519
6.889697529424067
6.405032472504580
7.073907415775421
7.194827069017491
7.103459954596348
7.164209782998451
7.111464616901073
7.190946418525763
7.137352640440992
7.110338417468694
7.098853624640024
7.034099884116049
6.819769278822207
6.976003181215363
7.013862177762442
6.512433150347992
7.203751417844822
7.214329911823030
6.990366386083183
6.885516346645115
7.170989872443052
6.621787758561426
7.126339997423707
7.048446346375349
7.118243541635818
6.752935433931903
6.886435651297319
7.063751815812478
7.071973014658370
7.022991149215793
7.163086477030697
7.354620408569172
7.066104253799056
6.345876523787197
7.365885548430771
7.263434058697237
7.299680745982255
7.351770501432135
7.234219146803347
7.355692918564825
7.260214092028550
7.379815088195976
7.401662995230327
7.243585540568555
7.340774105582666
7.367873334356087
7.308904779189294
7.400763607007985
6.938936823851752
7.363034154744616
7.432219991495014
7.452380950501943
7.353911869205292
7.342516672256875
7.282685070939685
7.341774641046105
7.298926631540957
7.362645120179887
7.361379389253603
7.363837749586900
7.324251917420571
7.412305405748999
7.402365821502433
7.365570600461067
7.259170039607414
7.322580960224829
7.407183893103541
7.337585837628619
7.370867431624849
7.349022429543203
7.305040950296279
7.362445043651104
7.443468729578600
7.227995947470231
7.286638392298752
7.348586666135533
7.376521881824489
7.376357177307908
7.378208021733696
7.314914161522215
7.304014705095362
7.371333233349269
7.361153589881215
7.313446175839852
7.396036727636273
7.299589604006556
7.286479801998111
7.369501250716860
7.408743663421649
7.282828295998470
7.152280394783935
7.244891930650982
7.325901116708597
7.225367413624627
7.230338531830732
7.248597947959334
7.197987531475613
7.364476478767305
7.308750090084239
7.315840490454635
7.352847813054664
7.256774279099775
7.248499754716608
7.266008813353591
7.277791340462517
7.276266879294022
7.350420655455317
7.382114179988722
6.834592447653121
6.635367694880778
7.321932593329171
7.231884898801519
7.342954467403082
7.338963465656517
7.323733992707867
7.300550438335659
7.259174832998852
7.272744032479631
7.311210228249574
7.331735365824809
7.377600180276822
7.301697236209833
7.173899002352753
7.297162036380346
7.288939680341424
7.389122808965400
7.244515669455216
7.441527398693458
7.111305209927695
6.542551837572866
7.168279460359964
7.272436831760093
7.185183587911266
7.283042828861833
7.007523327126539
7.168895393018111
7.244107143962369
7.274995592531560
7.301749036449642
7.274947167750391
7.292505703601058
7.315064645217823
7.355699869967170
7.369756892440344
7.303338229230941
7.329878086930388
7.353715875203317
7.307937975072296
7.347719971197434
7.403789718429580
7.392197297827908
7.359188447901570
6.218424101103279
7.080131717435831
7.078799053550587
7.070458149115467
7.106685254757979
7.289456595495732
7.209008819100381
7.225236081074057
7.217395621472821
7.210476020075737
7.357940855438194
7.380141545990146
7.339556163260165
7.265624190150214
7.352386272630261
7.373165295987845
7.342939629162215
7.348147658536478
7.358070299040886
7.327225923249476
7.394202148227536
7.371100567893057
7.307041032500737
6.912099278094015
6.978129475105337
7.034566667145896
7.085660714538190
7.128461686285740
7.113855565856309
7.036337504058421
7.109832500648524
7.120517702735842
7.139325655748110
7.238795882532468
7.341496567915231
7.353348212754955
7.337890878189917
7.320966348794443
7.322514708645609
7.360985055248468
7.389856971181817
7.370980668429985
7.395264357467498
7.238111963854966
7.184693220057019
7.229917072913731
6.837621971128877
6.921648170201948
7.007747560445669
7.048322663560585
7.084474932748079
6.917071541356130
6.955349363870532
7.193195628674244
7.184780035277003
7.224261695760728
7.247043458254266
7.274129937383999
7.239614272532455
7.250425076097850
7.329825787768181
7.329298078038726
7.347828523939977
7.428197140974865
7.451732897838639
7.419616528931167
7.380836104839977
7.363470539993319
7.257902111563160
6.947821292642029
6.724576674357098
7.018341178585386
7.059656284813970
6.981362305724939
6.954974194201042
6.979074882453270
7.044877373477125
7.106708618589552
7.251862382422215
7.351515644766199
7.344232093917745
7.288593670618218
7.246316901878131
7.245384912744560
7.224650872001810
7.359488714329400
7.431657687762201
7.407189147685374
7.410090012636699
7.434278474249792
7.439837993912960
7.470821430114235
7.459930805406623
7.291359108135353
6.373986031147993
6.767888534684508
6.913916115809751
6.801568342630275
7.168234723266693
7.161119826680364
7.096566529209694
7.108698380769400
7.111050437426855
7.180667269816663
7.221362290744367
7.308772386135372
7.259724233688678
7.296291317779570
7.364101442937782
7.307501677462599
7.254114550611578
7.384374735437536
7.389588926744131
7.386509736224875
7.480305316647973
7.382568824670432
7.433989005757619
7.437712983381479
6.840157928746046
6.804764910531139
6.925645603191897
6.947771113602339
7.065309078054996
7.054025598153658
6.876130048553502
7.109316195195568
7.151551945989446
7.278132877342154
7.265559573402806
7.293566221702544
7.248343134165449
7.295743060451558
7.276938739974888
7.277851078354896
7.329145203319919
7.400173796543555
7.413634777599476
7.456023674585406
7.451816304327118
7.481538197637520
7.434968742066535
7.050739124903926
6.870195573334774
6.907280903100370
7.006353373921148
6.897585991915317
6.799771862577944
6.812621011264184
6.888753763437641
6.883405624349558
6.996369864253136
7.011198099314280
7.258306994504471
7.227006574658513
7.335971931488454
7.241790245518514
7.346470046579137
7.318408733063546
7.217358019596686
7.319971224789532
7.014328513371515
7.323901453912514
7.463816962594439
7.441795809718401
7.460238207972725
7.445065351904795
6.520549409121235
6.941680291444903
7.025703581569337
6.905104101929159
6.738134567615128
6.795332561450934
6.731449894400352
6.950000261397776
7.122656118628208
7.170596824880325
7.189487364231828
7.217917973800384
7.338844635925954
7.274033247392174
7.275696180279491
7.253477865016409
7.137069780601561
7.297337885995463
7.220233905287834
7.358284286837796
7.371296135499199
7.406410070090523
7.403665135905424
6.655458058863117
6.469198523787438
6.435179966461996
6.774611155635388
6.717338484136697
6.802543580305535
6.864671720813520
6.895996133474794
6.880261411573846
6.835002624919909
7.027885463997478
7.061991215827376
7.212518101503885
7.214165532005440
7.178572754956313
7.236403826130446
7.235586242110907
7.244786039219853
7.196254328714884
7.376259274366463
7.381051880368030
7.351000929650291
7.372076240778359
7.020295958496375
6.265545998027525
6.584323220303956
6.862336318503822
6.943035480168735
7.003561711215291
6.888751901630601
7.023396885470998
6.857890512433922
6.918480432621744
6.992737568575292
6.992786764508366
7.144589117105817
7.239686896024380
7.160354019105365
7.205921347776529
7.195895175763932
7.326629006276915
7.298749300319739
7.244501543396430
7.297835395435461
7.379492972127247
7.329197761732043
6.698007099727165
6.929493120964663
6.903373670717845
7.065508453445407
6.956366718696049
6.934289741144479
6.914820269092386
6.938688338387164
7.011022427167397
7.104554401481999
7.064691481245481
7.197780074282822
7.220436322421703
7.183996432315194
7.266503467603147
7.236429057764820
7.270810610016055
7.273360733070581
7.234461133766957
7.312592117846449
6.329307634917366
6.914245544636560
6.992913771708730
6.937757851409165
7.021917553389896
6.917814034351366
7.006986750508045
7.012534833351806
7.034455351115732
7.056854439508895
7.054222819638483
7.109868861245607
7.219324269575536
7.252757459892231
7.244920906436805
7.249506703888639
7.221254709785409
7.204250933150477
7.097498018830738
6.490873777185563
6.526523124799162
6.762115287011081
6.835320143944978
6.993513411295515
7.070437633852781
6.635712448260039
7.129654808782590
7.141012800150663
7.175108850829515
7.104068550156844
7.172598098747216
7.248772932646027
7.147166341482554
7.196048238279587
7.230650115348645
6.656239768928016
6.682633627144307
6.638584115258867
6.864165019293729
6.731901478473020
6.688814021779739
6.924854133959559
7.114004586609779
7.054602486632799
7.179152938887151
7.131687825563708
6.485355481352157
6.762377037588509
6.679954242757410
6.276016226501498
6.421969028782386
6.261545422199307
6.844667490320301
7.029073847004077
6.983614310988709
6.920301882108802
6.897250376213667
7.033842661264032
7.163234711126104
7.069811634946203
7.152984731300468
7.102126554987345
6.879824711574743
6.949976537251118
6.937570268279998
6.990594067980202
6.959239149256875
6.935557122301649
6.883198016884345
6.764158843466410
7.104257999347054
6.810526101137463
6.973844258942171
6.987796046405485
6.922299076970772
6.902253313809085
6.900582352117191
6.863788454270070
6.959897998566343
6.930328686185191
6.714527045030341
6.951067320732179
6.888213644931281
6.957828407630216
6.979596983779260
6.733199695610289
6.710625604604269
6.813954957272231
6.385576829521019
6.443190388817250
6.315921534564932
5.945590250509069
6.182903552737470
6.212156443411653
5.922515094270986
6.540443292036231
6.263632028142948
6.333765757138083
7.135562566270051
6.597445949647259
6.466034468435272
6.895169319316642
6.925836061495288
6.466534763583320
6.289847378183522
6.512491266236197
6.558621686437871
6.716872246798076
6.256560485573452
6.753249297766274
6.652405478450491
6.748836994601938
6.498696089946297
6.330329659304394
6.184980970170426
6.556537990254645
6.059376610896502
6.255956720999140
6.542807367841513
6.750244115400086
6.786594534103640
6.586176839679233
6.374221010546722
6.732729423750398
6.657536075780424
6.400084569470994
6.540469599146896
6.330142667797271
6.267335253464966
6.812824395524357
6.502044431869987
6.862724028048949
6.426703791403753
6.307056150740366
6.630060744203845
6.375144029831961
6.528582834883467
6.420513485750222
6.391898980083702
6.603796157978215
6.276949911812019
6.596399638426097
6.510160996139071
6.283120388857252
6.760109431267670
6.145892634343121
6.942119072972604
6.347754565672007
6.397372483326050
6.140584935180216
6.318770983577176
6.791496090008952
6.204781691254348
6.715617649244443
6.720471175488552
6.293114864058119
6.499098722038759
6.684707010330601
6.330125221781892
6.343130891707988
6.061262378090678
6.356835772405715
6.555609292591024
6.299282363018226
6.539811299060357
6.334042637691787
6.785279946043325
6.443745777660459
6.418046206881190
6.216310460973286
6.538173802578105
6.363772898063154
6.360894622524865
6.525104567423124
6.366232847802167
6.662250687690563
6.761723473719250
6.550077143953114
6.066861121870526
6.120728757994273
6.252887828358832
6.825768063508036
6.520590407345105
6.877940156408976
6.557168663666436
6.321761914022193
6.053556189445634
6.574119680642501
6.288604055518411
6.332714293147721
6.523056313143786
6.350352994732432
6.607830551973427
6.656138220659466
6.662983065075947
6.338750640633015
6.342977880571508
6.372552187230570
6.530839789746786
6.594995303178971
6.589741022784413
6.380058655654579
6.768838786831698
6.823285332583967
6.577007562140347
5.979754381011109
6.304965602608550
5.942477804761322
6.162256220159879
6.149004861171350
6.262168040223679
6.246993205754737
6.441487416551176
6.530602986233784
6.290055833219409
6.399176600914785
6.444780152720932
6.138622948631295
6.629496449929421
6.162775658586741
5.971937746155223
6.766014445019294
6.351173613526932
6.577050727541737
6.099482826698177
6.682889547111142
6.334445562508320
6.634016355543874
6.524877981831719
6.498452567766737
6.357982156885642
6.476145843402363
6.736831405078550
6.513606372850772
6.187378137006911
6.539918156026024
5.822582157710068
6.288187610832007
6.419023418011378
6.126121210285749
6.329851311718670
6.151105462063962
6.334968996400164
6.222210883653047
5.824699272590820
5.855780557753151
6.560570331277972
6.362543948979921
6.443888872461303
6.037064460037467
6.324995177388912
6.332635609350755
6.252438504963740
6.728309507113567
6.133124699300566
5.830407062592045
6.347812499649264
6.571665679990110
6.978522103272198
6.508773856098544
6.556950739279175
6.263901333347184
6.142360356435957
6.023478735970193
7.163348466073158
7.204489212846615
6.336526951971599
6.735725241521610
6.404296541394037
6.300262325450785
6.313357399857692
6.605091114813595
7.288604791262388
7.257908923873388
6.556774675226566
6.105672115049439
7.099459255203800
6.979617724898372
7.419658287782344
7.003752379328183
6.621029955491486
6.955800814018413
6.214583866911006
6.388124336763565
7.128899686061978
7.427327159485056
7.067017815231894
6.441181955375115
6.612861764682332
7.143387959099487
6.704776126307788
6.150677778480308
6.795221760207524
6.365493657486855
5.883930281777845
6.574056189702275
7.108641800285766
6.999194000790352
6.818750728777152
7.001512394694625
6.247333103147467
6.255019515042598
6.825663725921158
7.001030732865170
6.413001530703884
6.745720461017932
6.719192125148336
7.133078499229099
6.894066224436186
7.221615340207478
7.093480486769290
6.603619378238371
6.961906625594134
7.149212323175526
7.343928285833513
7.418406325840786
7.081213042152656
6.158151474316073
7.273260729061580
7.317516183301835
7.268349318090105
7.152929886636116
7.118136603536547
7.155987569706022
7.141561843612143
6.743057802418216
6.803703770021580
6.940444410634377
6.732916703755404
6.723552699654336
7.228307620592509
7.319582534610932
6.850481192111294
6.596031641711413
6.898662568928334
7.114237879210576
7.408433741401747
7.449989365499945
7.432500968272111
7.165821214990427
6.505953666184120
6.845339246280058
6.713770535627633
6.946306086995702
7.027984003700396
6.917792826628597
7.106134026216378
7.037969943352580
6.806267176584096
6.530296110924006
7.316906901865268
7.420093789862369
7.642611214262913
7.475725900971306
6.740180406324161
6.577014261496572
6.793188464029910
6.599168602407838
6.582276438537722
6.957298302480210
6.919437384371575
7.051681971092133
7.062054413073136
6.867622677744867
6.629754005020565
6.463739144392640
6.577390617574755
7.375797759732315
7.221931315331735
7.384142268686142
7.613998749460587
7.478494490613263
7.209048803607828
7.001327247780957
7.049192008630380
7.270711517381440
6.400094771048204
7.376336910321450
6.568485765421656
6.931724112856311
6.892513002365615
6.672613132549344
6.174549872701783
7.434602099015699
6.888615846283182
7.279420207964653
7.301141384377927
7.626191102123368
7.508370884101319
7.345235380444578
7.246244658927131
7.237510677300865
7.389455342268087
6.540482327284653
6.256599936837130
6.680750296598923
7.089206387205681
6.898095086198067
6.609460474544444
6.742867242708980
7.169153592170192
7.660986682806898
6.878519959108589
7.295070992880038
7.395780540691319
7.505132091197363
7.541852858700981
7.454667156789508
7.399641363079940
7.366443966073435
7.324457677912655
7.164716387315814
6.984308573645157
7.083809120220056
6.455398216872410
7.068139620050266
6.126205108838098
6.400006889262260
6.870626317579817
7.342483695514535
7.416421781167935
7.174283971587757
7.430330642785209
7.410695211126873
7.577142132776733
7.488951688624221
7.396410890572511
7.409710018566795
7.347296483094014
7.048357643466041
7.239232726954892
7.252287499977331
7.335984115049397
7.422869545237354
7.202110901196219
6.738198806479313
6.508271515150389
6.823352712683555
6.358122824146165
6.573187626626982
7.426264448326267
7.006671278240484
7.218738925789953
7.098193745197252
6.710101606891683
7.405706613725135
7.394273318742168
7.326006299484394
7.332406733965052
7.385285248603404
7.291224188455736
7.112087857689598
6.753802108521771
7.203041783267950
7.054714622270843
7.336106052013758
6.987849572696956
6.336759752726600
6.101448991889361
6.551867126305458
7.305618636594034
7.359332842136936
7.153451332472418
6.992033456402586
6.678297669038422
7.250685403838301
7.087472866522555
7.181125648196897
7.334041486913138
7.182786075255469
7.130716678957631
6.943404026700332
6.822797546751022
6.904210160116606
7.229171974131957
7.201081918768736
6.849732337355412
6.302745439503292
6.029000951391609
6.803844000164053
6.961642416457442
6.882031248106344
7.083699491547790
7.385622953971217
7.348282251869223
6.488872038249699
6.671701994073707
7.264999168456260
7.334984775683112
7.070173904828032
6.670779418581441
6.594140158588220
6.378575611402514
6.438726944424928
6.434648892786806
6.325935274301407
6.232252536271657
5.999054035203466
6.326006611965541
6.564321922356399
6.881574690364094
6.953630396647818
7.249142494874861
7.148458965793567
6.982142007738127
7.209115047569938
7.082679295281872
7.166250491773764
7.142141068495393
7.207528265523273
7.224443259055216
6.919799405239761
6.528576158416751
6.497367772471240
5.983568796317279
6.007731854835530
6.815522181289771
7.113179141574379
7.190524043144549
6.904291173115871
6.955946089739563
7.143118986317680
7.225580747949484
7.310138042922725
7.341378238842879
7.027732021419157
7.205446902239554
6.856238295522210
6.427785401849368
6.240412459641273
6.152574764369971
6.202132013566962
6.748553250705035
7.150940624474090
7.038943390562504
7.187974425249024
7.190884878858498
7.075907627709839
6.892135573597178
7.169922017066136
7.316396775648555
7.227881561555155
6.398195648895832
6.559285515659111
6.498993948910398
6.369765552504643
6.030831412461335
6.524420793041827
7.002396371116146
6.856951476887329
6.780097037781879
6.785993211732103
6.785162147311301
6.739984593915165
6.815143460748745
6.446317587139850
7.110398424821327
6.974667802745807
6.794293512653494
6.285505067725401
6.604778001504388
6.734969562650208
6.519950533064376
6.661578616469434
6.630663891165942
6.780092743205477
6.589898690367338
6.409698158322680
6.227521332794300
6.917379510911475
6.757159584897348
6.555508967096782
6.446100408057314
6.960624146433698
6.851134581882063
6.891922476565076
6.744691615833321
6.543883210048903
6.459056754760875
6.554239474337172
6.362772809450728
6.798632417404218
6.585427054705025
6.399244408235732
6.774911525472743
6.632174942257807
6.566364921743878
6.682354406782520
6.225723720771377
6.373867908439594
6.791617022272038
6.706733111805510
6.030899929324934
5.873358972104678
5.897406810821420
6.147402991381171
6.071388532566220
5.939909160922102
6.290863846003820
5.874772093486552
6.095276203392933
6.092559139769259
5.965837896051286
6.326200380323552
5.953978900861301
6.354737445399510
6.320726999009286
5.889180666447089
6.247087186233379
6.158763909626527
6.281503365409559
5.982802236397301
6.335361606597839
6.149632349700060
6.098146967712625
6.426742258875716
5.937457836370014
6.043445947043129
5.912457093777554
6.552037839606283
6.268329227663041
6.293275784669687
6.608258587286271
6.233325942639029
6.631253280580859
6.137846182090639
6.354517036347975
6.749779815896813
6.028724273268532
6.217462463425602
6.314155919809204
6.243100672956660
6.048271180501006
6.447477425299915
6.645477579571563
6.661505975020695
6.134003300720281
6.840554167681375
6.562206823556222
6.742529184234746
6.457725030882850
6.769189261019774
6.329437054799266
6.317077646987665
6.300008215757652
6.271023854972879
6.094755310881881
5.899610733005576
6.467589963431569
6.310674849217417
6.456995093217201
6.520008626850594
6.479521779692559
6.728345125885518
6.720886845142578
6.589046666504471
6.501708409596119
6.525134060069568
6.457776813553382
6.297239351490048
6.255578714586030
6.238181223736031
6.411720785005468
6.452570770249013
6.231288780937600
6.332725941714973
6.361359536655157
6.508995223790059
6.511485880167792
6.751627609115973
6.822129870312639
6.526577643883323
6.798893518284297
6.484941467077984
6.515993889694485
6.100730077637767
6.208099645714307
6.195464662924032
6.194679477119015
6.512062553817915
6.552568609844665
6.485852054356821
6.304201895222834
6.243321191247876
6.532921230739879
6.412667345867308
6.696312747440511
6.494448806448656
6.342277438876867
6.455973375785125
6.335795903321969
6.242432987830372
6.080499001012507
5.911415691481092
5.859553095383020
5.793909453271485
6.074080779810903
6.367483641153585
6.349003045336908
6.498044362208025
6.339891660630879
6.671753424208239
6.364368392665362
6.455108096779329
6.178184157724818
6.518449893391147
6.171800342954504
6.411876382716404
5.976677559400759
5.870292311901254
6.108457350967313
6.265191011012877
6.244151348494132
6.102481838914468
6.307823229696134
6.103060045541208
6.519633197550114
6.096704571934789
6.460412237378612
6.493706606839870
6.342781195876899
6.442311599958003
6.561728689611979
6.452547285126839
6.382968248269084
5.912648989425108
6.210905471238526
6.121649730417468
6.092657994392289
6.167613837425772
6.592095638343162
6.067950505004269
6.143342338054500
6.372668901675841
6.308042015255850
6.205387465691911
5.968240641902040
5.928651221603464
6.445307606100595
6.154695446608022
6.299797310705923
6.377616400215530
6.162953706369221
5.801740205355078
6.110448669052809
6.465453856878441
6.266186092141835
6.115681190758023
6.284046357348152
6.432100824907895
5.908860435400873
6.566126229882669
6.447329312825142
6.803603557792634
6.361627175513768
6.257867048077193
6.421312041352971
6.546586726947463
6.377737952412402
5.956578615526774
6.132431725763962
5.974468093089145
6.157565946840441
6.501389769631492
6.158904944022225
6.201323009813144
6.626329678852311
6.261893144814889
6.179116148224046
6.446778344043029
6.378200151320892
5.999801979769233
6.137225362299002
6.429018153866931
6.675259739742114
6.654022668637558
6.257449807478334
5.858948504919324
6.395869206725366
6.310520740371565
5.920558650865805
6.179947975092617
6.217602019415992
6.654819225893578
6.173780249487435
6.090802185437224
6.343147797796830
6.270219431576326
6.406680449279194
6.041055792746172
6.053098655283441
6.078619371017583
5.889765329364218
5.820359671702315
6.002742873856620
6.085707956169037
6.008131786766380
6.337548224360686
6.167834058834775
6.044257914021348
6.281126385815133
5.937720320526177
6.763732174402410
6.431815834580728
6.544822518060836
6.264909171693175
5.932319290511940
6.419393108333665
5.804071357582700
5.974099855695568
5.905111683875100
6.232028777235522
6.189994627324971
5.930407002438466
6.151143188731345
5.930397781604832
6.041498057249473
5.977683012646165
6.198709101545909
6.279157487441339
6.265543899818464
6.306423627355962
6.384360853463390
5.991661887708443
6.004978241237904
5.884995714151300
6.120041635605372
6.275572779612189
5.959284970547793
6.232191532660916
5.904217716094494
6.142384675611694
6.197569848225482
6.352504199580921
6.091191078181552
5.941899476672988
5.895982385477458
6.328206404937591
6.059383514772620
5.909320874468856
6.060481341776980
6.291144946586597
6.003462661657723
6.226353986252848
6.227361961772464
6.055995162999183
6.168569990611606
6.193926488106899
5.793613279751572
6.147962411653253
5.780765906907466
6.161038939588646
6.057365152226727
6.191448231735489
6.019897949918311
5.799734568881451
5.989006582821679
6.093007485979024
6.349047911958221
5.982457561717325
6.278141957393412
7.026785130344032
7.587620614006053
7.494295800874628
7.641992711307065
7.476495386971058
7.579987257515628
7.555025492415016
7.093420825425802
6.753705097317940
6.768144094485759
7.311994658841587
7.647507529664797
7.585303869516258
7.519618253658387
7.602532065853329
7.605540131547468
7.558339377512366
7.591254298698903
7.661772016101229
7.516336301459049
7.383607926319907
6.533937759694270
6.904117750381122
7.441252032081989
7.619956235007560
7.501065781537270
7.561885395906701
7.599599169565632
7.553416626002379
7.593559490785951
7.516502929105329
7.661768996775153
7.642157864832305
7.528796580115221
7.558261366558530
7.400503263414482
6.629509639105912
6.990629974751464
7.672173762584745
7.529894277648559
7.665660230675967
7.695335197320293
7.603473072392846
7.556177730689265
7.412451219815967
7.575382277279418
7.718929003174651
7.663998689965063
7.643900156206745
7.638458942575584
7.529806017946781
7.498854622662764
7.264848748099887
6.853483148812693
7.481797106996126
7.558888445030712
7.644714363564998
7.420120941434037
7.688304663696385
7.614353868183908
7.450514377262062
7.579631961690177
7.424726831979115
7.565085042529681
7.600963931092983
7.609300514742182
7.526805648064096
7.665597901389352
7.655778896466860
7.369445180619669
7.437648152991622
6.735906220387663
7.179390122583762
7.420367469429238
7.578856108980911
7.308996609973285
7.585517210024644
7.519828484825418
7.300979264168324
7.552961714694514
7.501504899575296
7.572011111923414
7.624108314732250
7.645853329065806
7.571478782809466
7.643325042413223
7.664403793046119
7.547071992615256
7.499647971931088
7.396144699629435
7.119586766747705
6.570601659979092
6.957065148595109
7.218926061458009
7.225337717678836
7.279802525128885
7.346050955519262
7.395458077298965
7.548548212997706
7.470652529378821
7.570595724813470
7.506412922566627
7.534780203114666
7.577680767736572
7.635351629775085
7.667869379672707
7.693924032792625
7.620426471554595
7.606465166488750
7.571441312721270
7.392170909238777
7.418269665578786
6.695000685536000
7.587348549336688
7.552804763269590
7.330785037203342
7.440689013125517
7.421259028024076
7.562851688461260
7.526864904231889
7.570414720919687
7.543788581160103
7.636016956135817
7.651738294914449
7.693088917553943
7.655591657473989
7.667167925136818
7.531698424856917
7.571678581834238
7.494286346933082
7.313223320864976
7.491408962297088
7.030973479282890
7.530015796212688
6.417028600342729
6.229591641359886
7.285423316232723
7.459935765828404
7.341370451189645
7.477486630821549
7.382598438298317
7.539971568563816
7.631456438972427
7.614300985529374
7.651064105296179
7.682377614042455
7.665671651984044
7.644780119562961
7.551378059735557
7.561079821268228
7.276461587752721
7.131556734442961
7.582612749906758
7.360882305819502
7.272841889962218
6.619638923555975
6.612171120207507
7.220652242779200
6.842965560030424
7.252140012421968
7.452951706954396
7.350180352877756
7.538070841003980
7.482154413844784
7.500626637580364
7.619623632479744
7.613832622436068
7.658654126427995
7.624698044404391
7.630973786618572
7.589664266004684
7.621163960292638
7.470450333427366
7.254118722972406
7.292064342818887
7.546554932556992
7.443538883834057
7.264813780927533
7.086931822966662
6.004686992294665
6.984229495013047
7.248770138416918
6.876096294279267
6.951442258742317
7.402834079021535
7.495262796907720
7.561803293677101
7.495643539938560
7.556172643444515
7.522085873211088
7.559635512452062
7.628122699153498
7.535426477293312
7.617783822981394
7.497559979195481
7.446697549160098
7.483624599105329
7.477348818365230
7.486577629464152
7.554126454175949
7.444079194100252
7.058975987099790
6.991791478921145
7.070466680499139
7.036901268913933
6.687861473508788
7.457495271746264
7.421231460580288
7.492610409639833
7.351981599420084
7.432243409635667
7.476650400726482
7.545635108644158
7.527507704048285
7.542272340330267
7.483354122569347
7.585832751748651
7.506289151339066
7.521019416306285
7.494669494454118
7.550693050713899
7.525283708418365
7.359230365467418
7.485289501857999
6.700421277620237
6.615190447086061
6.973770103144110
7.329840181343555
7.480619114229594
6.874518449987855
7.417152506520953
7.522453495575605
7.510824851722066
7.483091317010459
7.494211993165070
7.574345719108505
7.542414765597068
7.506990483181717
7.563315386174369
7.517531891495185
7.560789108027801
7.509088879573078
7.609964294845181
7.587645858414768
7.561706325211701
7.257273644141758
7.477627621615268
6.799696833192089
7.468224176561167
7.470905771150530
7.336708046911663
6.816506258216025
6.231503212054637
6.605843718528520
7.377019167032187
7.518112582160691
7.621286062642703
7.523391229143125
7.552369048538608
7.547837222055662
7.509841451198154
7.528295657271148
7.558689859551190
7.539253917831207
7.543628507158894
7.519778304034365
6.913319993541223
7.415922320914775
6.868220836002891
7.138373165903499
7.084485173490254
6.174090111715458
6.798380757897037
7.614830011961919
7.449336449815325
7.174545010746006
6.542492611469167
7.613508751411091
7.485607594699850
7.565557873283457
7.603234808102355
7.570094330643387
7.566899657752936
7.575472534905487
7.542595294469929
7.542656399129175
7.607547934466430
6.246819273815043
7.348188855978684
6.818938609735879
7.034149234066831
7.597220520573983
7.499583150985440
7.676386535545724
7.598315483737314
7.408255075987652
6.245630250768754
7.484387963325933
7.595112564578963
7.583092489387271
7.577614013242861
7.516098638708945
7.590126141325598
7.570889040819470
7.553017175274872
7.594932905864692
7.366198893492696
6.183076144153048
6.137423602097267
6.296981950495359
7.142610212661136
7.368562537943625
7.483740789540742
7.589277337660682
7.557876455141830
7.056268981450680
7.150251368659552
7.525107063997270
7.553639314174001
7.602846545593534
7.540421968707674
7.607761390875837
7.547541359433588
7.607539313501761
6.978277479556190
6.501225118636883
6.396772958739020
6.542907676798111
6.662499290346888
7.458108430294070
7.528803836784528
7.565932865321411
7.286219880288646
7.487332854571251
7.384730074916995
7.611429032705550
7.551609113848218
7.568939641459423
7.607815832927733
7.578821337333917
7.314060515910257
6.546919358491746
6.739818162619573
7.017358073849787
7.511830833449357
7.608432517912467
7.414400177327321
7.185731940313028
7.267041678117703
7.584395233598427
7.604542634455399
7.561263117237925
7.447243223504514
6.956286842997566
6.717601150346629
6.902228606033558
7.250601903374205
6.731872423860602
6.778496625040360
7.255263786635151
7.194612677703302
6.044283354145954
5.993795780520206
6.940432622218471
6.857873640248958
6.911742948799704
5.653816444384050
7.000541337929228
7.228139235800622
7.073958351460351
7.051196138888427
7.212576732372233
7.078421901164821
6.582901418057846
7.209442741500327
7.362026259484336
7.314606331228450
7.215038500845537
7.073156285589445
7.135878528281180
6.875924552002226
6.414624123278369
6.667704824914004
7.383053633230196
7.384279115078360
7.372909599616171
7.399887024901940
7.188075096860616
7.129359341052749
7.083668526041887
7.152440310847280
7.165437737471895
5.751207775917756
6.920469864182471
7.180941269326213
7.254324023660076
7.236595185485908
7.257500052494415
7.024625397559476
7.125004355848106
7.148481281625248
7.022714044629198
7.032527280837730
7.178307422275197
6.222976710386996
7.214311635335292
6.895407437910706
6.802289449192275
6.638817400231560
6.896866040397453
6.932684105740042
6.989007859933293
7.157523579501268
7.041704421827880
7.183336775895403
7.114466409321679
7.378344630601305
6.467863204275059
6.637074126352466
6.492737105293361
6.301592921721855
6.753143573636642
7.001599196750701
7.156241036431909
7.111387274040015
7.136620007574407
7.174617659767306
5.763658379886547
6.660420670352654
7.295750167012114
6.359532659699585
5.597440584064099
6.622890048272307
5.932734009464318
6.446953750531996
6.770902424598143
7.118383554011879
7.135353335082785
7.184412261818282
6.121814793614078
7.096319670483539
7.262110500201176
6.890217809910286
7.239006722546105
6.820412033317215
6.192023778430348
6.874826001751601
6.041614226072935
5.850553348478583
7.159889611217178
7.208965905682447
7.129300755289263
7.243979314730225
6.942433515299679
7.121652686596315
7.069058558775457
7.315949372873511
7.297858506185770
7.294456870961905
6.872752291239804
6.729375520657832
7.072769529666205
7.108460405928258
7.111698704699647
7.071543465331842
7.116615737644329
7.112094916446871
7.139881905669874
7.190533312231457
7.101923180382544
7.377790349922956
7.322226041391882
7.274582049994438
7.202767069487145
7.030557459617933
6.876065948020935
7.128517973303595
6.953660597063712
7.064172449894068
6.823545290514955
6.922961423326152
7.087281774842423
7.098369925516651
7.072232130122882
7.133572376975057
7.304888802978064
7.317436118083268
7.155924110196930
7.156683701942038
7.239950533341903
7.182953725175151
7.251889388467578
6.932661329360242
7.040658854701663
6.935401211277227
6.824119936244654
7.012437787752608
6.947929328165834
7.324787845110670
7.235711296672221
7.190528074175633
7.144411615517841
7.271270662418281
7.292416771749759
7.125237439236643
6.907516571481181
6.933228773391601
7.015048666304815
6.867840992091323
7.106616763080324
7.122815129567423
7.327162689730779
7.178688088026082
7.131089829367337
7.054160154055256
7.129122911284318
7.283654670182135
7.083113431912706
7.111967074943991
7.012496785012725
7.069213826600437
7.202708877398673
7.210098835573514
7.061431978860817
7.131949870622340
7.054561461280310
7.152148321381047
7.215949418938325
7.118406955865257
7.027313898936280
7.116046241351090
7.130740004366947
7.221303306808282
7.171677636963762
7.114966344168423
7.162940798235266
7.208604582684158
7.079433633133432
7.125232397473598
7.143843619211334
5.816421835799838
7.240931770227939
7.111069819326564
7.125235910900988
7.009715656238433
7.050904413527421
7.135232637670575
7.095766128261979
7.170420882146821
7.080004666284230
7.156563014459607
7.276196310136282
7.131423241585525
7.092965249019521
7.092602306205344
7.068672547298382
6.973089424117654
7.157469981661829
7.198746648361342
7.112317586379511
7.188255167851485
7.179616215928587
7.201834754727678
7.072393648684760
7.117749983228412
7.143988517478412
7.123198154368335
7.171549704473148
7.180237436030223
7.144217864400151
7.102028048352123
7.197827403388787
7.228786546826235
7.170968835503889
7.034269951206349
7.109546375763296
7.207033723446315
7.072483584352422
7.309631085013904
7.111606198619591
7.319162872450393
7.218348082191010
7.116964523482700
7.083443628061431
7.083977452605311
7.181527123355104
7.254198040733374
6.058489353987413
7.288131292810212
7.216017439306133
7.266581064611146
7.156747680930920
7.143404146677318
7.175624536126492
7.229811192323970
7.255133424572756
7.031532572940299
7.301068199303343
7.320738695633735
7.337235930325451
7.322851308467500
7.196305712761790
5.529294861646618
6.968712610080550
7.082841078797101
6.853255142127104
6.812726952550888
6.774468758165042
7.368434652409469
7.220561310972876
6.664340702932885
6.921657697618770
7.385850406726605
7.077142277928087
6.574722780680549
7.458356840169430
7.245340372003118
7.193815503872298
5.981773023714143
7.196532521871131
7.504271000395500
7.324026782146359
7.143624442240250
6.726065860356652
7.361245395030691
7.364158370654057
7.039967754728976
6.895876183626160
7.282168473385520
7.463884060270027
7.376300424808092
7.323743193889594
7.462600410197013
7.419919248547716
7.464302985673530
7.356351014599225
7.145445452387449
6.953285817799701
7.099536428721493
7.209011881984742
7.402746458949282
7.487065252284360
7.470448257295975
7.447474339153572
7.412999375385198
7.478826284205406
7.361972348954766
7.159287427052826
6.979164829190571
7.063265352917531
7.054202775650123
7.299939528673836
7.439457384027127
7.543737848390702
7.344670734597933
6.916026457712547
7.470455922120419
7.465377503275776
7.412494720418929
7.312186372611956
7.129816980074841
7.021813048970643
6.739099287128600
7.162118374221088
7.310834385684838
7.544486852059443
7.277513910683156
5.344552671719656
7.300506097906590
7.435670804054231
7.428691081686945
7.297983464466367
7.132644976615707
7.274744048830373
7.155446179810301
7.317895246264239
7.509009749806196
7.473493813146819
7.433561124149346
7.228905488755489
7.359035167754882
7.453320466336655
7.438436226372536
7.456379916323334
7.273402610219518
7.097266879556213
7.311721897214517
7.159761640165964
6.890059117411168
7.068574843348983
7.199318283936361
7.419680165217538
7.540456487838222
7.543060672381959
7.305309847101570
5.130395103914862
7.467313819171996
7.425058082973585
7.529261813197279
7.401983456276501
7.379965922039472
7.312505309138402
7.286258275373737
7.346315284359261
7.045576109055579
7.079019186030059
7.142856679748133
7.246682714598888
7.472415748661802
7.437577902425446
7.403233530000438
6.758130107223834
7.281097040818294
7.447805230749624
7.330947829194188
7.479416115692860
7.328258020532253
7.367455980349874
7.451567890254360
7.157096366729999
7.240189866899922
6.920253752800829
7.205100447441761
7.302816031126003
7.435795196202541
7.425023369975692
6.343244126394395
7.111554866771829
7.380106368763533
7.470642402813411
7.316471945419212
7.428611199832476
7.342327654352770
7.179786411800594
7.257285382843704
7.184586024759087
7.200423513525111
7.303301613480779
7.475212148097500
7.312687308275112
7.274844967970996
7.304103700741592
7.180093993800508
6.950284794943283
7.123071614246647
7.046609477861006
7.311105571191439
7.361804163008437
7.426884094849592
7.374460526124507
7.389273034109536
6.873838430063790
6.756653104659048
6.872246877363160
7.198821011338490
7.297356119540478
7.183585198960351
6.661779189537017
7.121348788437343
7.296439090376642
7.402606124212895
7.527160465529441
7.424847285010190
5.405294764652671
7.305766879680125
6.986421994610937
7.320875419036037
7.404072221737119
7.018014979350784
7.036322584496446
6.933159383456111
7.232656446205624
7.298964855475905
7.506450928653141
7.513245138801265
6.236086870655062
5.701694103506407
6.707090791829829
7.254734001921941
6.801689670161547
7.252327018225751
6.934824254690125
7.241791627932498
7.388011145123000
7.518035388740033
6.529805485927262
6.830247464355242
6.876715484102840
6.473459988029267
7.367406333823048
7.317466497695413
7.144070189451487
7.278469736278456
7.409216639818384
7.419603091614660
5.123791959202378
6.257439773097916
6.922583576783058
7.088449537632743
6.791417135826677
7.197076451166032
7.225266408794892
7.315675125866398
5.461314347679734
5.828177454282033
7.121511461539228
7.147159810433565
7.193037226228579
6.540253370583843
6.718943017651429
7.034664581278996
7.246847714477219
6.591499109066483
6.494486133622387
5.720577141649127
6.379179325289800
5.894587921010935
6.894678503304139
7.290998970153044
6.834432199705087
7.178441838907089
7.325742592197320
7.268346907820506
7.289879777721196
7.256312542861108
7.357848521268872
7.340540077046528
7.355768053969822
7.374330930529246
7.201041064817217
6.132966295066286
7.176894372977783
7.323257618785692
7.228377892556184
7.125629281726586
7.253859623538868
7.310700639816337
7.337514974976626
7.093019694962975
7.206880307425450
7.383742258998695
7.368501653639823
7.271526395587308
7.281863241456508
7.303863820145301
6.785150894325014
6.516904748413193
6.659863684895583
7.235553357500921
7.094257777286916
7.182452032589884
7.287983557202675
7.179743658384348
7.297439120189223
7.370995468890759
7.168943525864528
6.902299329988932
7.249010656289893
7.224405752765231
7.285102280765742
7.182223243162165
7.174017274685045
7.290183288379817
7.006796522481322
7.085332720954609
7.309855066950329
6.870139802643445
6.978174331226372
7.096347132772330
6.617368466209710
6.964939937938665
6.800374549908424
7.030994053347321
6.848875984260431
6.799825891744645
7.048012878510174
7.051876269662424
7.155497293773350
7.113345461384204
7.324028140359147
7.118282013047056
7.197285068155703
7.162605121800985
7.089560264816109
7.083294059948989
7.058325876235307
6.847226018104293
6.690681441780270
6.629366855473513
6.758225785441111
6.851780045732875
6.805691754498115
6.803910081096198
7.020271351120378
7.043894431462438
6.982955387739976
7.141426092820341
7.150691149754453
7.231737470274247
7.027093731683310
7.032263297439865
7.056779014449599
7.121021010672656
6.994042553231075
5.410750847480191
6.636320552686408
6.656432464347637
6.438734420149493
6.539577094600515
6.897581418069977
7.131946843506280
7.050193193146900
6.917534304543882
6.844289139647904
6.295314088355926
6.588097129115699
6.893626887720731
7.092795549849777
7.145728988035731
7.507013936747061
7.243169525813410
6.955430046560359
7.105007816361399
7.268714768219074
7.075226801410444
7.025326205824279
5.774181559046392
7.008390532660655
6.451811364447274
6.117447011816328
6.563000021438869
6.929678038705738
6.634807477201081
7.135271110075157
7.035946155145305
7.078578670504182
6.875299903234711
6.792843784867244
6.694675674849223
6.915836774957071
7.228457352419658
7.346144801026691
7.542110438261018
7.251038976759292
7.133332953420101
7.150336973464818
7.047860739301747
7.107808487713666
5.550209087779211
6.738367144446285
5.926447767862530
6.600123839418427
6.940972985486177
6.822801892867179
6.914896225948983
7.085458212944468
7.001844172464753
7.033376671982138
6.782056498181595
6.761268877424121
6.643354647994467
6.945755693392375
6.969062705438655
7.145070033881941
7.512324134084133
7.495041509522332
7.493190345865653
7.269352388299843
7.170960270632301
7.285349558022212
6.577465479596903
6.702088322356165
6.688306688041853
6.728804609412099
6.714380718009398
7.057203137793377
7.268044609467898
7.231387545640358
6.982190242085059
6.952894615422593
6.963803385790053
6.718651811177031
6.861519593042501
6.809547564508575
6.729699326811455
7.337818465513801
7.519526110889304
7.540897913355089
7.672411504061584
7.444820512237635
7.374657942789639
6.499214190311076
6.741329964779434
6.877801012003879
6.959553475825229
6.872657081145925
6.806817761641183
6.978124546968058
7.015208528504431
6.980792647566783
6.921134768724762
6.648346899426710
6.569219861993278
6.736427425245551
6.656544122748798
6.984801496649206
7.353008400442941
7.570082955338732
7.481343018313826
6.322600952802704
7.206447694008475
5.890206085528680
6.683947548232775
6.394724549222567
6.928958594447199
6.957933842045677
6.608876658073329
6.890585691287400
6.872869187050406
6.753742613305699
6.820481511781009
6.709551835689068
6.516990033629416
6.800883595871870
6.720423760128657
6.765081066069356
7.057684316215996
7.298434258760209
7.528845734631897
6.703620209595821
6.484722628024107
6.458360477338365
6.577632955592297
7.041047805305815
6.944155934329178
7.220474539262776
7.168474364428290
6.879862864720113
6.728466578888469
6.768827873694314
6.805883123394533
6.269663423513991
6.644355943429537
6.638564980863249
6.739816924098956
6.902499269395793
7.085035340606293
7.184226258955494
6.857388811227714
6.207756187360419
5.268529395620433
6.842200029074156
6.864078427544403
7.015698558857582
7.031768075196174
6.727928567313235
6.679629088733390
6.387913176100218
6.830656656217066
6.546172646421637
6.767062225548703
6.668083881755503
6.733596060995188
6.446069463265050
6.947614864027190
7.022969294235573
6.919144511108590
6.605624847100174
6.272513080616632
6.636304822539971
6.578682055743390
6.869223465350301
7.130744031194661
6.781806445410314
6.936128799282573
7.005427139666008
6.980612548708145
6.747260740742528
6.897579717012692
6.589250969834685
6.336421850608865
6.398322192283147
6.755138301284437
6.626712364086878
6.046562641592629
5.639696968743401
6.255571801203921
6.741949249376827
7.083436869384971
6.959213379323518
6.940941033154452
6.647581819954509
6.822920082972047
6.760376559237221
6.693236857885299
6.572863675469786
6.385297028670736
6.008241952934441
6.037463336566681
5.989089469000004
5.519017164125257
7.042847723524633
6.831580809572561
6.801552010140480
7.042701059131538
7.004812264896404
6.811785618324598
6.633697286564415
6.603286631914938
6.242845626417026
5.958036791127144
5.646517122175659
6.472576263530806
6.585209075579151
6.572161153125320
6.539409954523997
6.007507421998248
5.221724205027516
5.105115671275389
5.246505555326819
6.574947086106926
5.635914851686136
5.012865771780375
5.288916904074988
4.840025638160656
5.287335407409271
4.802980250167219
5.165773361145317
5.345851208702163
4.889114170330728
4.906479246348991
5.213682344742928
6.044782774806401
6.095241773908957
5.927517263516598
5.225350736618336
5.753470179400267
5.372195383546021
6.126870307367151
5.407699432934203
6.295293286454405
5.567826009327860
5.307978596350052
6.037550637587543
6.259582764100140
5.670098937447362
4.997883529634110
5.870123450209740
5.499801615401967
5.005628437455755
5.353910325871934
5.948412299556924
6.288569970659859
6.815532567792112
6.010900082224710
6.253159340659639
6.276861717723984
6.264671904606123
6.377494065021230
5.478320717372513
5.453145161976138
5.459979920971890
5.662049579515640
5.825563796534481
5.056201193607568
5.168611430299254
5.889993307799328
5.339654978798215
6.646309938695972
6.301881773322627
6.094961755822888
6.568295103760542
6.206187670888169
6.296255660242862
6.026426695670162
6.095986272760769
5.755317174536277
5.404671430203654
5.782509443093406
4.998629133043219
5.059426250667619
5.953276766814606
5.372793793909035
5.959770308677816
6.920900593505342
6.334017709875591
5.708681423505602
6.003282159570761
6.035963416840570
5.967788696947789
5.392937029022531
5.521748537869954
6.169170732695392
6.122058882261899
6.199563344196870
5.619794493284927
5.529163476270151
6.081616483768268
5.693424732309133
5.762701370466212
6.285086644610820
6.039726910167380
5.934464000756468
5.758931357897407
6.296980675553272
6.327968598069236
6.668118564763233
6.196593983911482
5.866127140634294
6.049697428680508
6.002596075772258
5.944919876842761
5.867924338221655
6.191129148986942
5.636299908187814
5.894002741105584
5.911528906008189
5.281326214781755
5.983671975525636
5.692231284365123
5.537876435361924
5.693003256165042
5.914786665682851
6.110683238977430
6.048267557668879
5.651126542061860
5.731581944718751
5.747854996596249
6.011621398142636
5.708478163790212
6.444952578587810
5.680156780780297
5.833073411045537
5.789317089758879
5.211129109866206
5.445614376673094
5.040952134060083
5.441055174326795
5.414381254860823
5.177709357639387
5.696684867891650
5.154546387046486
5.821375110253614
5.074036715317111
5.453695339316615
5.995996109539736
5.527376087657457
5.670992489265256
5.978077815503092
5.824409867984237
5.939800237194763
6.096922492089283
5.719360295433834
5.817852169358548
5.494992901021726
5.692711465156489
5.974193710033653
5.414376106838306
5.497807256657955
5.939792383495892
6.300532061538330
6.232304998547906
6.107939592064422
5.796234837055110
5.399882490569722
5.216163135325121
5.227339034489122
5.432209700645553
5.774044174258622
6.084806151081151
5.999501491302438
5.723800523034005
5.274849707113905
6.294374601524639
5.602774778771972
5.661541363328148
5.216096243696319
6.069837385899381
6.053257939516806
4.764887645626882
5.693213674177604
5.355210598854861
6.102212426160602
5.735380620774727
6.063096806951691
5.847201643392606
5.434020318156196
5.974074908175131
5.518950398535633
5.395848330121995
5.820937645026504
5.643987870506059
5.974265437722491
5.677611582904806
6.009004380955947
6.775025155141527
6.034947127955455
5.487694085613175
5.869871622516070
5.917944588832526
6.247111186060339
6.227932478257403
5.924373171823093
5.767324758965268
5.757380345299772
6.224070275066033
5.745708421059734
5.641526187790656
6.135527529151535
6.330227210113352
5.231928286354291
5.073827695416142
5.441151604757861
6.065518824070931
5.601458323053422
6.574973028681435
6.488073946326248
6.252815734429868
6.320345872167368
6.447541686844916
5.215656617732031
6.180582420085232
5.822805372602717
6.603389249317584
6.006991912263150
6.251503250468665
6.453067894957796
6.452170513507107
5.844504850069460
5.944537012837838
5.940004471835971
5.944146686557269
5.470786075148424
6.046378115720335
6.073752477792484
6.031430735167332
6.406613101077316
6.611850020641597
5.845908160500894
6.067846720442449
5.625232846039411
5.779780362725345
5.743357803381047
5.980157378378016
6.112694040657477
6.221448324589383
6.279189381732110
6.495475236743935
6.604277870015201
6.630527436949133
5.878623949292633
5.914033957546140
5.375723295990137
6.506033736580884
5.530003635763345
5.795215604814302
5.090338898786095
6.186059352459443
6.032191831719716
6.150698197442321
6.452544001251273
6.025435016447578
6.445306738197331
5.879244063439945
5.129332229841630
5.823503008095665
6.184131275855336
5.888922210734293
5.987020816809710
6.154712452963985
6.712471884929698
6.477977424708907
6.248213822793762
4.795726685809611
5.569832521894549
6.001668753644135
6.133900099158515
6.322789360591836
5.646123663253814
5.476474203612790
5.084626314551474
5.543834543466119
5.260049602899069
6.043888618852083
6.310536736618833
6.720741978668423
6.632597098728369
5.984895500920370
5.242465162213573
5.983634261241959
5.722247873881599
5.743376690689627
6.075926541673041
5.814107682533018
5.785957974919334
5.994833787246454
5.804431873314581
6.022894178361349
6.343123097731836
6.215712152133268
5.949965886660836
6.702152370780216
5.950264521311778
5.203696007971031
6.234786701508536
6.362967842460152
6.493658647511309
6.188228689570243
6.526306662242746
6.142724232854700
5.445227163559902
5.996447091250461
6.251191499712763
6.075986530214030
5.515058649801968
5.550198576611644
6.023844291614030
6.023990339126852
5.985653798092182
6.407604021922809
6.502963684866613
6.037426728098888
5.688867862744220
5.533238378382558
6.185199848059918
6.062520561876060
5.924095095349811
6.286902317215068
5.965365183688456
6.456498224174346
6.143203604321048
6.600017662055543
6.661273798704698
6.037712738025109
6.270159415993872
6.012827586747906
5.630197237440104
6.065142582271994
6.690583024766109
6.495234077603000
6.035680717958431
6.606639157951467
5.589680766803765
5.932860728000545
6.310374332929060
5.270366035220219
5.735399902692436
6.439742594221972
6.155699548472366
6.677067854170636
6.205139508145925
6.324801380301253
5.813973033422934
5.694063507158304
6.070084630981277
5.243209867974366
6.088708721755117
6.971138064009994
6.563624264942871
6.169611487261460
6.473263794807014
5.729934840201528
5.106458351438885
6.571870931676726
5.826002464547501
4.817489398789519
5.630451648293144
6.247214605436396
6.807988496865802
5.991437876609673
6.260525746838341
5.886678840937485
6.283859701911217
6.314753399834787
5.916652729091201
6.133961887417764
6.478016133964513
6.311839102561850
5.620555811710449
6.016580078732407
6.416753743291384
6.571066176875181
6.413071394319575
6.310704058245689
5.933290227421615
5.653632257728412
6.041995858825481
6.342159083369192
6.302795780881185
6.505615929995051
6.190263469339854
6.568078455211627
6.253533158080645
5.415546866038501
5.926406047811991
5.590769309988592
6.022544243842103
6.447303770990484
5.644690905267481
5.009644562629365
5.935699554975863
5.937333263459736
6.138026428404839
6.359788033002943
6.361706186230966
6.145541293662882
6.252528854703872
6.262556543563899
6.443779102926520
5.843548788372525
5.895464030630541
5.459944773442478
6.577991550539510
6.006696638298311
5.583141788822200
6.363677274236094
5.950534022632534
5.867897155364213
6.168860379508409
5.881408326151515
5.884915675844747
5.623079558176263
5.706840170783912
5.836011980860537
5.989167140241747
5.941375640479876
5.431017148374995
7.106810452908962
7.484443073351293
7.503818992889251
7.584237703839073
5.461567763933489
6.782323932587438
6.438785020422499
7.457362235940954
7.395997039007529
7.464423223147491
7.410043062804760
7.287698569205015
6.985254771466367
7.374554808009723
5.238001305812655
5.970621575241647
7.010010939507373
7.316831664098487
7.367006165620843
7.376234244422984
7.429322448705448
7.229777940792869
6.395859437090786
6.488686392916880
7.352221877425304
7.263866605469220
7.302232821749692
7.399785842350177
7.391749205753817
7.323370379978517
7.330433385577263
7.400162784089156
6.703504175549455
6.864264139627136
7.133318606361331
7.237949816106243
7.327256156555074
7.279952236223886
7.337725211174668
7.385575513664806
7.261177012379792
7.282474103162349
7.405766615746892
7.414975499046149
7.163583380034065
6.303479506068579
7.055798485849671
7.465107180332715
7.168479229262779
7.266321960483137
7.203297355491568
7.319672937861471
7.280004493269312
7.330983701557095
7.394582877783859
7.377573542659340
7.356763380371056
7.019971884773323
6.870593446670731
6.683973541163710
7.197054732684268
7.375589992957068
6.764889781235920
6.749697525419669
6.670550120628375
7.311041130467218
7.328420967165897
7.353416979095304
7.400546670348282
7.330252411701792
7.355358284222705
7.365341417754826
7.335434394550528
7.444914225879198
7.452241341183790
7.443070560630900
7.341753849080035
7.340661593808303
7.370069259997047
7.436969510699750
7.467720404171226
7.490319282436068
7.154444363376724
7.459268702351443
7.199340399902422
7.320531072817128
7.295374343711690
7.337837439021319
7.350059113401395
7.331979260940881
7.353938154824638
7.304836366833626
7.352203814827359
7.456522917387429
7.399017273852639
7.281537159987474
7.372217015870682
7.254704513827094
7.460244059881257
7.321185786612336
5.688255513988784
7.355054561498974
7.359413029085536
7.376937509624080
7.301622672375682
7.340413384938936
7.344998597692522
7.311062284270471
7.247311986385491
7.277830944404051
7.263100047043247
7.341488300557423
7.404352526526920
7.410255430064762
7.389758248811016
7.287759287643071
6.951086603692606
6.618831634369368
6.638595944342219
6.268847382884693
7.207735322573420
7.362957008883374
7.378608339126314
7.372421467544295
7.320756847959871
7.307369408540944
7.216614294985681
7.268521831191199
7.301464044404942
7.388287077854352
7.415225263704257
7.477001210541687
7.490583069499165
7.433885870040617
7.435943730613570
6.839567562790883
6.592256483963329
7.025449921769176
7.408324266181350
7.279622340495086
7.168521189392664
5.234283680334323
7.302905683094419
7.278252734736907
7.370396809578965
7.374250796500704
7.307947075474344
7.292928108067629
7.249037183297244
7.198327657750904
7.286955541239378
7.294630026634346
7.352085016997997
7.391663195713673
7.459392027106958
6.928724332516304
6.701966643638642
7.321759695390153
7.396382642558366
7.414844225349088
7.373923847209495
7.444410440333625
7.426360297715862
6.113748539827816
7.261738092015809
7.298915395884718
7.305417308299575
7.315112409322134
7.284209530902172
6.941677896588336
7.189502587319378
7.267161232350045
6.581744924528055
7.151072085589160
6.606289476085331
6.736281805964774
6.511347823099642
7.433018602668412
7.160899017246577
7.440865467606158
6.867762926673121
7.256466978456425
7.258436682034334
7.282134000368250
7.176442430612928
5.863320363344675
5.501588334947141
7.413014425847036
7.131239486616015
5.770115116588244
7.098274116678635
6.891061495436297
5.362226163124136
6.244989832977831
6.938205172320542
7.032584987745708
7.036766037397383
7.189029177754222
7.167800094306856
5.944397001549937
5.690032495774049
7.113231925827141
6.963479759749841
7.106555820370244
7.119805391073123
7.043394642355224
5.559482260397059
7.121210041124975
7.108712688513102
6.790145497345585
6.983570200239143
7.132250058878947
7.038618859348869
6.856829725397012
6.997026959986794
6.225959905734188
6.331931788229295
6.968704257835078
6.880813809137326
6.687753606656529
6.789205725961535
6.418279878040032
6.388954852012334
6.978853285217599
7.053368326250373
6.824403302586317
6.032700481643452
7.190765365681328
7.243222007909303
7.218618960171447
7.302730757791745
7.281835653859504
7.310870900005181
6.821321253804056
6.842251986690155
6.426292209862315
6.865201686211423
6.896854513831999
7.015238885271671
6.598275171538939
5.658867581897008
4.983310171705298
6.554107412324345
6.331373781402792
6.129591510069421
7.156568974034645
7.049526987078258
7.378900351555515
7.314191009594550
7.248996491841777
6.966649788664943
6.743143540187960
6.753172222774198
6.672443762816521
6.527562925392845
6.477554359711608
6.414947894138997
6.356856453086696
5.861901467149591
6.511853817029028
6.365279930913305
6.131750521750327
6.236387752812875
6.929756374980411
7.040681082563771
7.291388149708987
7.400086764786438
7.440742123140776
6.252396369704700
6.569052686156001
6.652528998883419
6.751115099469221
6.664782775832323
5.570986849184232
6.732299250216943
6.986400847521212
6.903500385101270
6.800807625935643
6.614005879790568
5.782278037232790
5.238500761385916
5.518885009408552
6.399831860869489
6.911470624455925
6.978363193008279
7.378654893859310
7.161769377028641
6.760503600543270
6.980156586425609
6.725646658394488
7.020150108129322
6.316528681304899
6.901585503259199
6.435232702089357
6.794844263904339
6.779161607664905
6.512150194034785
6.354282236946250
6.259297224369393
5.893460213335079
6.532867847940134
6.987063017535659
6.992728617211858
6.708240865035504
6.819736172669654
7.067059530260249
6.275205636693135
5.972956731160634
6.206698606048120
6.928594918582305
6.789591200368418
5.370607557953280
5.919492805836744
6.241005664622214
5.564304597208102
6.313794172412457
6.538642500503711
6.432241953644001
6.520707520352540
6.180842294904768
6.201477926358963
5.957730470877234
5.845049774161863
5.374613644618999
6.050228390286884
5.535440653523966
5.718267292841594
5.853662749913701
5.230104083511844
5.663267210500321
5.298705700084206
5.246698436637081
5.372092470034143
5.130045905283799
5.221586170498418
5.673926247001679
5.712323997985748
6.341699764718902
5.840808332476207
6.152785293863996
5.754326845655640
5.731172659680626
6.072993621313797
5.607892378839896
5.172122793166406
6.167413510952690
5.240510096048837
5.797125259906730
5.325522429900322
5.264851980629244
6.100771815793371
5.226599870797173
5.211222347258154
6.081440041474846
5.883568164166118
6.167420327156963
6.895556921325945
6.021386674194442
6.103501502501715
6.299480829283842
6.954628006314930
6.901501634223442
6.781602746694483
6.694855053341537
7.211333729248631
6.644875649696036
7.129547813591642
7.081711465933155
6.906915012279887
6.659183951178052
6.247978501351243
6.590850803137402
6.819181237704695
7.015996875093995
7.125380250140127
7.165308461596773
6.923039997769278
7.157267917529530
7.163458745582640
7.058686121070538
7.101056858349573
7.191223703746155
6.899691170783322
6.711651843014653
6.763910838929792
6.940278205828200
6.979186179839522
7.167161641758359
7.286464424343403
7.253811361769902
7.137593726241726
7.285684292072143
7.205838677991936
7.114999951571223
7.141863879154776
7.122207686921305
7.021293041251105
6.955312089660927
6.298134331936701
6.966105712460195
6.888273250130020
6.864757014838140
6.848729398593093
7.113150018194668
6.973566431105561
6.926369933221036
6.972636721154717
6.969186083820184
7.224563093929888
7.056658997617309
7.110461420688726
7.337727242323763
7.214095804666785
6.019815815186048
7.079985844899078
7.202859962453676
7.126891074894542
7.081030996980599
6.965366730238925
7.346340709265849
6.843716642509010
6.936189613148305
7.096907333495192
6.896122424942301
7.109992832857780
7.007340878315242
7.075079273140933
7.240460358330886
7.089582617206339
6.499306531008911
6.946972062499732
7.210114332334790
7.010126301876357
7.063242176489543
7.098227781275429
7.065712105233283
7.143960990060434
7.097468076708212
7.042434595893701
6.861883445198374
7.050069704636507
7.352693336890954
7.022405316049167
7.081786305866185
7.054059558159982
6.693241833492168
6.691255784682047
7.248651862607128
7.126930672141084
7.175310562808220
6.996370339436879
6.704917527090940
7.081930466636677
6.942928503333714
6.911781540305943
6.930905690339227
6.674710710373220
6.912760819722637
7.138946847786824
7.040997348677718
7.230842551131889
6.976089865482825
5.553442774926705
7.240225082181766
7.342278756109700
7.220498129360460
7.086390250634308
7.151075191006743
6.927564965412853
6.936126100620578
7.013987552765831
6.954806745121550
6.306891129022287
6.889318958370326
7.151839525529249
7.121178316594902
7.060655648843586
7.274217589804363
7.093286979894483
6.453470482074431
7.235745280788851
7.300017447441978
7.270508899733555
7.140180040323427
7.062440631433690
6.941373580255843
6.940983385119352
7.042693532897943
6.941296621449130
7.078547103626855
7.237644200608916
6.821343747204628
7.008019927821326
7.125915746024134
7.123325013855947
7.020034849754213
6.602603325489715
6.988833683444241
7.115464535095850
7.187757350411312
7.200697766950879
7.148072253045465
7.164244642662227
7.022433835850339
6.774701435379894
7.095262813153465
6.928414684626741
6.752530068208305
7.112169975754712
6.818153623933674
7.080176497613526
7.009965399162210
6.049767786386585
6.931336333482146
7.226173509332393
7.146207638478570
7.094235445138578
6.997159051953833
7.030012290302581
6.982425365760921
6.847010560072194
6.906078408397149
6.792109723882060
6.932842512964363
7.071196579648370
7.113929780464466
6.910790282503048
6.814306739233865
6.691285764556238
6.521899662989436
6.647730734009484
6.954747790419047
7.052586439806501
7.145161688315389
6.816238606972209
7.184277073314473
6.916186473989330
6.620664009457058
6.643294891749319
6.848453346388505
7.053225140059988
7.050069106700786
7.075945786645935
6.947287099890105
6.103247204316571
6.098761538533441
6.834760680424416
7.116649730346735
7.079606127408881
7.124757488628585
6.990870543108642
7.033494392165677
7.084293858127185
7.010273374288751
7.127276212336128
7.154114030784351
7.168282261256359
6.999650972179002
6.939117778568446
6.942440007820955
6.530935725939798
6.082505845421903
6.948745998866146
7.093389853987286
7.147133851442015
7.041568267885282
6.795333313077603
7.042067420062473
6.810847158187201
6.851131267256616
7.264774053280443
7.140642285524369
7.123448927427116
7.220579565425930
7.037936824101644
7.084389212834256
5.919894573316564
6.595216674806681
6.889825707386144
6.962693154106994
7.023019536433955
7.031110186704018
6.936082246205362
6.873168907962996
6.936973077299092
6.992649449084487
7.164724736572734
7.226349149274335
7.149912280171268
7.202768170474934
7.130682813515103
7.066014961949815
7.135968236269174
6.350558114030541
6.709795389087965
6.915538105637400
6.917742876977656
7.083355331344204
7.214109796795274
7.112266649143971
7.109942977970707
7.158687207616612
7.093199056881155
7.146627915966473
7.197636733984545
7.147742259937390
7.113470798689995
6.246014746094291
6.511261474084345
7.061454988160158
7.116938573593954
7.260036946592549
7.064564221184694
7.195962166181145
7.125449127116394
7.078754007380692
7.328913917066050
5.688291105368772
6.993357005857519
7.237514382213798
7.260056751097675
7.185373122184908
7.214997283345444
6.942162320232557
7.164155960485993
6.652608905369148
6.968090610485426
7.109032645969531
6.758154594426930
7.169304689631605
6.002133695006818
5.931319358209653
6.302803317107772
5.598492893094153
6.757266743486780
6.274951871321285
5.464325953458593
6.241939937305149
6.221036840507492
6.555962516552999
6.614498417499169
6.589444588298486
6.949235950846788
7.004228716627494
6.366797215659963
6.762916264840805
6.055336479380227
5.947903387371615
6.744466200610609
6.335204418103015
6.496104623259951
6.637347216656354
6.786098784827871
6.736364931044449
6.691579685892375
5.384790802015931
5.638922543726359
5.444268539965814
6.065766183334458
6.562803230071935
5.039778617714918
5.534202455388469
6.287239214504990
6.591911191948271
7.049012878784101
6.642252760157294
6.454499980051652
5.490460253828606
5.353277931381433
5.248208908548825
5.993857095439594
5.746353711076175
6.784909547858170
6.539894048355116
6.564030572255363
6.341990284936581
6.713390663526307
6.603233341989053
6.895810305481156
6.604572942518449
6.460828592605347
5.664711936656572
6.020392659840851
6.328814452911731
6.258253516358618
6.424423717160951
6.600384460005159
6.226686225874666
5.452338086861514
6.185017683160578
5.610898322353166
5.319759457992497
6.758638856710727
5.468512017008787
6.064050450690008
6.150227805885380
6.297085090430972
5.483790452060420
5.526834886267458
5.123025058901621
5.767811768383300
6.850580882986019
5.780505177053731
5.210040622791391
5.318930180847521
5.800731396384760
5.924146522761667
6.132739608270732
6.460588278106373
5.974414276508810
5.512683350615568
6.010705094104240
5.276027803415243
5.540510639303891
5.739488824479933
6.348933832015166
5.430417417119936
5.487491952170549
6.181627756032800
6.583902185780317
6.334278551186674
6.607174477319360
6.530511868310094
6.788887150057526
6.398028711499581
6.856721098894379
7.016377844696076
6.628947974543703
6.775318359099991
6.976099024043708
6.973356263979141
6.258409539738476
5.039457224535468
5.457252923582945
5.998419390768623
5.826247273710143
6.664231059705821
6.406036328499626
6.383699259385684
6.607710306290845
6.602746691958481
6.253254803267842
6.880440675932733
7.031171943466682
6.799513516017560
6.587034157255992
6.509681365567754
6.962330764077942
6.616713542167084
6.684859843049241
5.788885005733649
6.052622622042144
5.984123905598087
6.445986017879505
6.547087944899368
6.786710484949964
6.388655098998657
6.693552405983404
7.119156384537330
7.123043242054403
6.897521959522253
6.565431074047006
6.796634846136594
6.810392337994749
6.635787500886365
6.076763240435583
5.811318860995319
6.179638354579064
6.554336989490172
6.509518226684600
6.669137827231123
6.811943577149972
6.967545620615700
7.013943690071102
6.885368409097534
7.022425356624972
6.960844687476796
6.862806759453873
6.871805461227355
6.774031915778918
6.989261947282111
6.125082916742427
6.508407298514007
5.904755371087960
5.487702057987375
5.696774502757217
6.103942298636924
6.237390584972709
6.900519572229010
7.105355294974069
7.013771549293123
6.902430601174018
6.783465350426040
6.965428335533901
7.032135081295106
6.918137880710978
6.644614412276171
7.121650968182562
5.592355411072578
6.208398590640955
6.312392890334687
6.170499385370027
6.235876069288273
6.458554531313057
6.559857239503117
6.904598132276750
6.827734240736566
6.431104064649722
6.890006878895470
6.896909280112983
6.661112297650190
6.810673268689517
7.005254995108173
6.908751795390355
7.319028410979864
6.620117745458037
5.623972514916167
5.794750825324273
5.671918251481243
6.408554539010618
6.439187872483894
6.222547261598656
5.675750945624319
5.456629594101388
5.277575676170592
5.543948766907731
7.036850357696459
7.099060151261443
6.102251536370151
7.283322683251741
7.385633798179580
7.097648571515214
5.147399589647429
5.383485142089029
6.329963797016188
6.379739061010719
6.103852926668517
6.690307962731270
6.563214809743457
6.305239483262628
6.273802405310091
6.850001422330060
6.464068372762297
6.841421574783173
7.259441059436663
7.318658926437922
5.988153412167924
6.636478301063894
6.556649683930079
5.686616135363520
6.119423033892199
6.293921400167211
6.521436463270501
6.306678097608306
7.066725289338075
6.971897297586237
6.797774748061898
6.950120748301640
6.270572302348235
5.328550032872874
6.075620412988531
6.014101571922889
6.182443908804708
6.219938605294902
6.340210486218324
6.465037888526865
6.114315447486749
6.468256572734870
5.729619130680399
6.631922222787124
6.593242442678797
6.369935402312924
5.598993255164543
5.960758370288092
5.258127218359217
5.805855474554267
6.672619413131805
6.813553329607668
6.597537339720471
6.894957664471350
6.931963153512506
6.820136888237524
6.601194204148857
5.356081314722239
5.328411277456232
5.429893715364665
6.250026403493868
5.797227884529615
6.827998578213290
6.560879004811682
6.292655873053180
6.993040890197664
5.750627909873399
6.601126465878405
5.299858105304812
5.495710744129669
6.012390503973129
5.791262850178038
6.371643163124443
6.469944920340629
7.103122457517862
6.473847785276271
5.569614717905905
5.553904748487777
5.751804074990015
6.644418467999397
6.094074280503590
6.866658717408075
7.325163668213293
6.880169686756947
6.609874896468922
6.639358908733816
5.737636730354091
6.906928767877855
7.162733005925459
7.400848714120803
7.109168575759496
7.372833992837725
7.405948545189385
7.236629953219042
7.131409275296503
7.085912654809945
6.981465828273226
7.219645140552500
5.880493502417876
6.660368007379997
7.240432384518373
7.422849706034627
7.365153890841773
6.972367834730552
6.680496923696085
7.149168980322913
7.168148895536211
6.975474327028670
6.990562060633427
5.939751496080052
7.272718123230086
7.345871449688515
7.088997312101292
6.619823831532298
5.385481589876634
5.675147995584547
6.608940639311719
6.936800856570769
7.039410511816933
7.169480521407006
7.125302097728714
7.179767659556917
7.306885177548319
7.285684923200533
6.234691961871540
6.028294215073585
6.460217498805357
6.866627372434745
6.922064725755392
6.941989462393594
5.936166069722748
5.718212957580918
5.541603312433948
5.519318573792938
7.128233864950405
7.361515866689246
7.233835073369698
7.154194055035077
6.762058197427235
6.920963568377712
7.238098554132558
6.999454944472475
7.231880357707817
7.172025744727121
6.790001284267213
6.395208237638386
7.249716710526203
7.421998648558183
6.592125203128776
6.334730259696164
5.997442613412401
6.559351872434729
6.528457022457882
7.206020550049343
7.259312650145204
7.241122997108820
6.848733639080119
6.571772401181514
6.996226679385559
6.642482331073148
7.089642207489501
6.736383502732928
6.991645561832279
7.150227328194742
6.921484595123295
6.462543472607293
7.073736229119677
7.143999675905603
5.986971853298877
7.010994565461599
5.177036425154822
6.934947932262512
7.147877728643278
7.186673598548094
7.111676387030869
7.130543828192502
6.695611034279193
6.846087455310746
6.832307440823921
6.978096390055656
6.972342577792861
7.073267634360311
6.866982537151019
6.925705528886125
6.856674906614179
6.680596138994890
7.046689578444868
7.038753922592803
7.238383549466408
6.213164222767306
6.206771844755797
6.023920621496421
6.976371541677680
7.218303520003602
7.237520843649839
6.994968375481251
6.199156110541285
6.868478730102682
7.193554146029369
6.987839230166076
7.183261010970770
7.064823522130784
6.881425034023621
7.047999488435549
6.785840695984957
6.857130392525645
6.729872975099047
6.885911271641330
7.151984562853174
6.441364251473811
5.855155963513592
6.063635804056120
7.143822326274910
5.411060391425698
6.793138444935880
6.789116193685302
7.098423973363315
7.237204311294103
6.940088005278584
7.167810470094906
7.218255939099897
7.175848912399843
7.206119804614127
7.057645403355007
7.051687716823118
7.131593953454651
6.998950080787629
6.910359376034020
6.529779175859211
6.682194289007807
6.596349559545388
6.606152174607383
6.236022238186365
5.687523779569075
6.021573166621575
6.017541638580346
7.121991009408005
7.142912207999554
7.371394061324555
7.205816016215655
7.019516185805543
7.322711352683938
7.375397914447188
7.332650936509580
7.062138755532327
7.338706713282108
7.043056666099446
7.022350948121852
7.216403952646188
7.339298065104466
7.314403351103737
6.895034391165388
6.617319952935159
6.519346069704699
6.008608729302461
5.998744875386036
5.480139117544318
6.492339122500931
7.192592040923277
7.268341743874428
7.324739648138880
7.432893671239735
7.418093581371504
7.441752787697303
7.388000646231991
7.198819447104531
7.176304243701343
7.263020632358133
7.336808523905475
7.325070153324523
7.192369199732386
7.231527186883456
7.198409862042539
6.816403422723720
6.445141820241733
5.322606401504025
5.631794567054841
6.689793046736637
6.576459601031114
7.207337771075826
7.172887406627170
7.225484441335388
7.273316176320268
7.102788968433692
7.336790183344859
7.351462381370427
7.321916482004368
7.306522282935273
7.210569593504666
7.087975543237192
7.260949020024929
7.249032300984756
7.309748533196863
7.265617386197558
7.281780627913014
7.332177231352581
7.379018355429284
7.220031843780205
5.560341804428930
6.060172484319454
5.246658310886735
7.163818722536588
7.230397366342500
7.233080779738766
7.195706155969936
7.028315879745765
7.103617420113034
7.264696536523276
7.113787316046444
7.257558391333455
7.034342481030182
7.229250162868496
7.222102204439706
7.257078580913685
7.226259073420075
7.288711464573923
7.267199494467801
7.298657291645609
7.312335523371116
7.249446784538656
5.765205585846536
6.586938471987535
7.069955616777000
7.108772983649465
6.922173902054794
7.081325773536904
7.060607513663314
7.064138272639768
7.185073610828564
6.951406491730214
7.002920154752211
6.947043626583964
7.014768470305900
7.114503868271272
7.207430932456196
7.224240767746941
7.222538188157975
7.199838787803825
7.038595586283976
6.922375160974638
6.936759367341626
5.885328509341632
6.323775944037680
5.601615221649451
6.441940382056048
6.785818314776302
7.011897024193988
7.001328335503523
6.900669482854012
6.848284953619989
7.221712092102525
7.152745431948338
7.099446835334421
7.129840739237129
7.044446073508865
7.211935836709706
7.281082081194997
7.273502416575523
7.083266977068334
7.178853219463981
7.040729020821824
6.709105537364890
5.880826611404322
6.625945851277023
6.896878604646636
7.193465450863206
6.264606171406589
7.157576175843038
7.108916160914662
7.037053136026638
7.229395855440728
7.219612965832917
7.001754608069343
7.129092849000562
7.116236327584934
7.014950121993149
6.551806241525022
7.040909609792729
7.109031213845190
7.184674784824749
6.985929349762872
7.045665428792416
7.061176091972246
5.518995492140888
7.120573224633917
7.301037067451139
7.263519321922933
7.086534153545173
6.926608467868381
7.020808505068729
7.233411605137178
7.036905068360552
7.281288427841685
7.262082460706835
7.133753265066847
6.945488223301673
6.563293443432547
7.063450984834599
6.885157995801992
6.708873019262599
6.986387793659380
6.659199416526826
5.757669020146258
6.537406217150062
6.995474683750528
6.901725529164275
6.783519023724876
7.074699270117624
7.119867132240644
7.231192044969575
7.447520748239636
7.333211438862974
7.299594575024275
7.433184515306571
7.315219089364907
6.588498238422529
6.838912735799539
6.707101902449788
7.196345549644326
7.232975532860671
6.743342559626061
5.920738247248436
6.912595291454574
7.188871367433650
6.233874116706817
6.534800369039127
6.709258567559028
6.182369783404778
6.146269210462013
6.068283983355526
5.818633591145238
6.093717981010890
6.684031469358269
6.842442926034098
6.551336535799676
6.477752411926939
6.422584337380035
6.848852918877902
6.649545175913216
6.647882516830075
6.520650944921243
5.967901624147856
7.112003877375599
6.952377729344782
7.057911436796574
6.642905311052107
6.937368954958308
6.980969032660214
7.006569605199957
6.724196282430183
6.874158823145072
6.684434531150136
6.636148325877581
6.341599536695940
6.581948312205760
7.120181422417925
7.155018833162864
7.201431859632303
7.179194441884799
7.062335998613213
6.957937975994241
6.983306244310221
7.081283095733331
6.954082792105520
7.010142163261155
7.053312084668468
6.915423380550665
6.609267197678989
6.735502804954592
6.622250864635161
7.094183604240698
7.127518198956682
7.177017214494821
7.097068518939788
7.145597753634387
7.195108425982546
7.193960992094917
7.080458633752897
7.143637759784999
7.061305319627317
7.068997203750122
7.072251061906439
7.144548008495635
6.851852105779162
6.818867067596629
6.698905070680315
5.483227288888708
6.703399097295783
7.088745802769211
7.184630267624888
7.201173999667397
7.201425833883569
7.218805210340325
7.271119418758362
7.269638713907393
7.235477431411991
7.260131722604469
7.164348850402954
7.110164869279984
7.139272867706270
7.005276718043262
6.995110284572858
6.859024376650982
6.949470640280230
6.755928892234586
6.949368309993778
7.095478862139658
7.079896331206483
7.216933115428158
7.176533281582472
7.224343943801750
7.225723738134183
7.182374511334330
7.204112886249511
7.242569302868663
7.217955456495654
7.177266191025208
7.271204180704972
7.183271652620373
7.097067159084341
7.073144496541977
6.950741579011595
6.955596207823979
6.949001358778337
5.995160357446631
5.739780472823482
6.680200152445308
6.904042674963637
7.169463759214871
7.187457862409413
7.142111117100526
7.115333838623443
7.138766375078972
7.175526239827346
7.212911121431045
7.170268828013800
7.166651571087978
7.203791492281283
7.277565514259016
7.194538542681134
7.109539480825706
7.037516837619171
7.056158216017966
7.105653117073635
6.942586475330893
7.057156129069520
6.750330682556740
6.688703326807103
7.036160895280806
7.027684774702422
7.150526463518380
7.125694994148843
7.082581844110071
7.118180339346532
7.165266857680505
7.254109169246087
7.228839173603310
7.195075577519267
7.181706082859987
7.208263708109787
7.169776602141585
7.181630632724585
7.133370243020880
7.092141555071898
7.121902042144434
7.129454398124108
7.000513566902587
6.718461676963047
6.755041860983128
6.816982930756128
6.902716463660441
7.074061601592613
7.125552883392202
7.130803063530797
7.107719526021940
7.179341174037867
7.135372252852420
7.191831269295125
7.170072001125511
7.207572270273937
7.257332823188268
7.278901404668714
7.165901525335925
7.207581593374597
7.229005944159600
7.201581543098240
7.119402889819506
6.947123849796615
6.088132902391082
6.485336506460384
6.733448160330623
6.731905628641520
6.713619643663481
7.046899497922100
7.059501247165587
7.064616309460527
7.096183562353402
7.206884069856838
7.211349606609740
7.220733929037063
7.270201890040708
7.314007274403731
7.219238485652483
7.253828149777467
7.219179893614482
7.218023165874895
7.267312505692392
7.137543269716044
7.184287582077262
7.007491136247970
6.603354674314287
6.751900467921905
6.735998548152164
6.666568931653202
6.826734142043718
6.721161711701729
7.159336968722042
6.941252316378660
7.155569324066331
7.153588494866765
7.208773481121131
7.198516177710603
7.297505994740892
7.318154489552691
7.331866701674662
7.233337517874891
7.254294840822601
7.215064382249711
7.147662066038106
7.210958499070495
7.109697692648656
7.052852393456531
6.777323621092162
6.687445697321396
6.721918792376370
6.954941349406543
6.838531565774653
6.544043932467799
6.786510075355967
6.946791416031731
7.092335046156376
7.068597338728563
7.118749741696162
7.186151017331824
7.233608604050900
7.223412838666793
7.241493290588407
7.242707389244103
7.224606974450382
7.301743668007792
7.151041794692205
7.264715272373297
7.106051971846066
6.996279489762609
6.490264848459880
6.293376772381363
6.442659668055052
6.478348313971512
6.695395391827430
6.757566872573593
6.946425149710736
6.977627982897669
6.779023008659813
7.018417608355486
7.202512262231970
7.088440758197327
7.118449899071588
7.108490912528635
7.208734866232247
7.154781419483834
7.228571703472139
7.184261172861281
7.113395496786676
7.212465085261150
7.242707058892234
6.652483402335061
5.581157091404066
6.738749629162826
6.453548892018889
6.701932629694110
6.641438061365116
6.557777538078873
6.894043400304922
7.019858821964537
6.986261151181787
6.914821577500387
7.039030471749799
7.126641430622185
7.110733372586793
7.101979963594196
7.105393515820889
7.219658411051211
7.010445056476642
7.010802908146489
6.866016702300570
7.009789575507906
6.653761229045172
6.343874893351440
6.202921096562404
6.446522394123000
6.672669265696667
6.494317865138683
6.824709508826238
6.789026838462603
6.836207218529198
6.825914669956614
6.902747890609712
7.047574613516035
7.191897383265677
7.152792846480909
7.113060440689183
7.036020615342386
7.165624063801331
6.865552801602819
6.943874463560421
6.844002325720070
6.696114034957207
6.601035018597935
6.322898544592187
6.897773558048531
6.596561703550702
6.454990142098710
6.659356774382140
6.655232661137574
6.905385332636415
6.804271491364905
6.921091008260809
7.045693987475761
7.123853063705539
7.205815751970638
7.081583783740488
7.078878185761692
7.041090822153761
7.021099452614994
7.033855301785811
6.865915668017466
6.868899248106842
6.852541062264017
6.752802581470392
6.713355945460084
6.668097741298449
6.717551999903643
7.001761892870453
6.773867553084717
7.049345029412628
7.157175178130416
6.976817653594350
7.154073525750123
7.091919141853436
7.100538103382101
7.002670612181750
6.990848872263872
7.018295942566720
6.900248277147900
6.969327657705009
5.814262388654964
6.906178361774626
6.555275139586978
6.745309421786596
6.697255076650151
6.770142435982666
6.922735420507816
6.970615095676115
7.098588454819923
7.116153351065959
6.977126590203625
7.024146653764666
7.034964446782809
6.821193245046721
6.815660724033298
6.828528525359765
5.982673072646604
6.816022126294223
6.625897382171814
6.599508667887604
6.816871935218839
6.794157170137817
6.802520737787631
6.888605019906821
6.859555774236782
7.008310234794534
6.948798781721770
6.935974326113101
6.861930752999252
6.521256943204743
5.941017589235819
6.772034297752657
6.668061940070860
6.740331494485633
6.674694792599594
6.803040598348755
6.824439750123264
6.609604745398926
6.835073761009630
6.954251221313687
5.799229615933647
5.658261161637665
6.205830907688632
6.127175954124946
6.011483662311874
5.715396522816400
5.455295978445056
6.410641275982831
6.553375413807787
6.540467773378873
5.628427148334232
6.108044868094849
7.426335268062786
7.463689979837608
7.432253069094635
7.195329390003090
7.047711531952649
7.339004588631505
7.572023535561349
7.504422311125307
7.099406742249224
7.157716713902978
7.263778059907729
7.394506041125785
7.564975620131381
7.510002556196989
7.525510470310090
7.462172366908380
7.355967067300490
7.322460528990140
7.522183601506539
7.458840304013568
7.348791029580190
6.865737068008858
6.515246656283132
7.253770163493323
7.573844613291739
7.490375052529205
7.557674517816424
7.546553996478892
7.478046000597447
7.532848636132632
7.379074373879633
7.382974519640000
7.402136825499325
7.460746862371144
7.457171151085834
7.385823292118491
7.269077026639916
7.140546489146688
5.484416862330805
6.308021076590185
7.453840633250477
7.564725593844671
7.607714991099332
7.580966703404863
7.648811472231705
7.630639277930940
7.592214404103856
7.525917313255170
7.507503573332234
7.406397577385826
7.365997471050639
7.446148965193190
7.525983992159754
7.545171466613811
7.542890177913256
6.765193135557043
7.342658827531501
7.597728613686499
7.580707059726873
7.611803848952592
7.589411100883714
7.619150325357154
7.657038614516241
7.655455881794547
7.623034703588185
7.539445592086730
7.533556781366061
7.480881522412462
7.291641119659118
7.479628655456501
7.514772700085630
7.562493303920271
7.607533257165335
6.720434282652672
7.473367791587566
7.274329467164089
7.374350961731365
7.576924816273547
7.619796024490720
7.555045746916778
7.593127086659749
7.606925878345417
7.628301678243453
7.652213438392778
7.651654107246840
7.596437434689836
7.551923935807810
7.545861475495816
7.455321315940062
7.245028499315565
7.508441709175172
7.640416032510574
7.632564440025924
6.799056403449200
7.561747318268716
7.496157243930481
5.421296234978783
7.655011159828923
7.383340550341265
7.579657984581772
7.496461267984632
7.599756031676669
7.628205398899619
7.629630729000082
7.584298065594449
7.598144397745409
7.570733560061488
7.588580743670520
7.554640277082983
7.592239654868634
7.401715018822404
7.023446991821859
7.625797209653264
7.614178449359288
6.858400035832084
7.256580499673365
7.543308321696718
7.034954004929709
6.302588154994248
7.607434150213471
7.516826068274496
7.574492283773690
7.576320441709149
7.562296418049666
7.587338146532934
7.593536416268980
7.587989456043410
7.612151493826062
7.570024829460266
7.623636914975485
7.526816218259807
7.509233068039462
7.484542046863139
7.049159406552883
7.270755240601970
7.639104229595691
7.463978420248129
6.822430081268360
7.527345281224609
7.510476223346637
7.167207001690961
7.622512139294611
7.501120995266747
7.600694315711028
7.571464458345313
7.558976068129520
7.619718571156577
7.605739600359600
7.578342893431335
7.585244105378054
7.608908413395935
7.554198772961375
7.542947542885381
7.606985790616224
7.583613616823068
7.518212243366193
7.206099920781058
7.590852095245476
7.474784771328729
6.442391039400894
7.111303332728028
7.524540089802466
7.336333611303379
7.679748211541784
7.511724138567592
7.621422872441734
7.574374830528273
7.549583644303357
7.578227230475300
7.596313098069758
7.602673282658367
7.612458179996438
7.615608958615216
7.528261878258560
7.546667117511253
7.610020179873736
7.620632240978146
7.558029501807932
7.049559286184925
7.319934005911832
7.376839201219678
7.249719568519616
7.536769569114377
7.486784770955007
7.250402443666362
7.601557496926715
7.569077858597773
7.414544703065627
7.622488162894585
7.568699250235925
7.604808571058992
7.581735736886188
7.555977288206871
7.611272886944604
7.543508149112421
7.562450742758216
7.497367957301590
7.596730352249867
7.611668875121978
7.672922260322446
7.042628003560356
7.221251253510038
7.504774521377740
7.073195512132094
7.372104715649458
6.901145358243527
6.627420372653571
7.555186000808304
7.450050496110824
7.548712167946157
7.610719903834197
7.622368879936366
7.569844777838839
7.499293974347919
7.282035151311208
7.644002929354537
7.579781819904805
7.556285414140405
7.429898375986285
7.530498885655869
7.649779155711880
7.638636586408769
7.629923678065357
6.328059486279315
7.569026545764991
6.455411528998733
6.986971476106445
7.418782387015391
7.505393310908348
7.541881491859318
7.581832308995265
7.596518993558378
7.571794023558024
7.483786257126706
7.401751383803004
7.537948292082952
7.571016551322970
7.506747675937999
7.541580027232055
7.527261176061274
7.508998344050203
7.576392296267297
7.626506519469011
7.604801354000466
6.265432332544381
7.506409658524054
7.221089398917721
6.521450905814410
7.592610235719743
7.415531890652995
7.546948571725260
7.504436960343526
7.611550237786465
7.564621756363291
7.593585818159997
7.474090681163464
7.518132438286889
7.475941245704963
7.315416558866200
7.595704240309958
7.565439295703285
7.546883842589773
7.580539066266407
7.610810818841648
7.549875237228200
6.290963148394142
6.436861896782997
7.616748489044984
5.874351168158929
6.543910568604613
5.723521238072159
7.611648501829798
7.600304865675136
7.580310332278629
7.528331295398594
7.540377314630891
7.528924965907867
7.512324493045266
7.528588764914847
7.524858527687003
7.514619823953201
7.580964546395759
7.575684135920747
7.570177961357818
7.574455758841353
7.454057770458673
7.024798097099726
6.468399202642104
7.587437105764326
6.280973384082574
7.423945209244851
7.650361453549734
7.557458316314880
7.595632968867127
7.565937805307145
7.568474443952849
7.526311974373279
7.528423311856310
7.569057109449776
7.549279500296727
7.565075816236622
7.520880907327165
7.550945775679411
7.596948046632016
7.498691295785639
6.105488867920633
7.546156023818119
7.357218572098470
5.686135301449434
7.492944249003176
7.579984088869277
7.597278996083716
7.610358711897906
7.599491512818220
7.598711793023236
7.575111328502462
7.552145780654714
7.564010021630240
7.571024531067439
7.587035535796385
7.567723470499812
7.630168846698610
7.254896054081746
6.473887574406611
7.463302844729893
7.042296704469377
7.374345416394108
7.601500007291821
7.619152869411560
7.628429616224398
7.605400445574222
7.564865968378697
7.579130753483680
7.577286170153409
7.586588501963078
7.567618045412626
7.586917168624735
7.650040911294701
6.971824022100647
6.361098597987340
6.927214149722242
6.441679134278381
7.603443920672281
7.586347591399499
7.579722418159863
7.570804438420531
7.564177480875011
7.571043631938476
7.557071630029045
7.607457868928967
7.607971705314139
7.276326536155455
7.154519120783313
5.750893624275859
7.276390520669699
7.559984423384242
7.610753802742012
7.619395562881390
7.584699123962491
7.557963804442397
6.854841297993399
5.603367493522323
6.334876712678054
6.208725729489484
6.055004242482564
5.613592917742052
6.358480618074596
7.033898518037440
7.020274453970858
6.908212731812374
6.950961309927408
6.839527745482722
6.886337027459877
6.850882650805111
6.942688300578713
6.660790649034827
6.858163264607902
6.887901640141729
6.706317077683355
7.117726976628128
7.001657141756525
7.023161701385999
7.063170032013582
7.091283534692313
7.058494230021632
6.888461182227316
6.778690438181471
7.093667160580799
6.833233846629383
6.215343277918625
6.714195403562079
6.895844571582325
6.391356623923659
7.009600334391482
6.945047728600081
7.020470204402445
7.035198734868852
6.943949308059330
7.121775894493426
6.912392159754827
7.099010649343649
6.819399137714676
6.726673242827466
6.988676575364085
6.965092885041055
6.445780307126321
7.031303151495849
6.837893356099565
6.828005502141927
6.770285131377227
6.832809839524695
6.748342006868026
7.029216947094040
6.987207941908855
7.042821690704507
7.102957092133473
7.139511165105336
7.000650948764179
7.111821024300845
7.015391756402965
6.920665129200845
6.921729358338882
6.883147653792171
6.110738515857820
6.570355972635021
6.715465211720252
6.861588852159780
6.497566861061727
6.679284762304452
7.058132560562490
6.930096647262441
7.009427177571711
7.046169877091838
7.233066436840563
7.106739394989017
7.060662176611679
7.070578995850632
7.150110995914315
7.172131082424685
6.812260738381409
7.001119517831362
6.898429377245400
6.914143638850023
6.791881772290403
6.685498920842941
6.809951830739917
6.606845973884457
6.610441594443824
7.057985871395402
6.890249403610029
7.059833964605892
7.089640319920703
7.099510982547073
7.112701932088754
7.173432736933295
7.166713306183037
6.982270551184929
7.216061135103497
6.896306009892365
6.688041732317663
7.011615527360167
6.786787029786494
6.543091609420297
6.442520217398857
6.433010923886277
6.499524682098421
6.631221539870721
6.842236951982615
6.607319002535774
6.870873253358154
6.942870374603616
6.864717702312299
6.941358410422373
7.208221566225104
7.069887754233049
7.125139931867193
7.145374286851594
7.027671582834994
7.307036528633892
7.145930210899062
7.120660445578629
6.984413686103649
6.558064528019980
6.803792535071718
6.330914301590300
6.518589258356799
6.562911242469990
6.655950069049254
7.042402917743070
6.615982993555264
6.790955728519223
6.942084207246578
6.798805235159636
6.994817203596541
7.060081705319323
7.142896410270145
7.170267117410701
7.103625468245268
7.066410338464753
7.106760022700498
7.019022161796515
7.001838751893267
6.985783205026117
6.754582598201256
6.713484248828387
6.108838069213522
6.399881825783071
6.373282345408787
6.673218515605445
6.815743628875577
6.766131402119949
6.844191086943995
6.778583551661566
6.893897039038526
6.913577366895388
6.991767119758965
7.092434048747113
7.278065529609362
7.165687833613704
6.892552713785985
7.040486001362913
7.144319446296512
7.122068390957704
7.068711872244050
6.912337445503337
6.812227977691409
6.470634716967137
6.590566715824867
5.901421977930345
6.832509279870165
6.763659080053440
6.758061344954863
6.823433061633471
6.831268848976710
6.601079980655524
6.701270557584532
6.885762967583334
7.243087104700737
7.129793867530566
7.173448178875447
7.084112147708438
7.067437480578158
7.113222599698716
7.160535729476949
6.766716125145305
6.753577393855405
7.186206682884016
6.800085412339486
6.643779002427861
6.861762198884954
6.437417957188958
6.465895677723217
6.740445584188836
6.685238532429392
6.930085840114043
6.779722723819101
6.851324737725771
6.839243052145456
6.983275786723312
7.152940207585430
6.880372219950729
6.991801210812877
7.135619119091221
7.129925573624555
6.861355449100273
7.039629292171385
6.934547406921780
6.882241976432212
6.798104689981987
6.733509438567439
6.918863729561370
6.921719104534132
6.362122361008360
6.641155626155894
6.843434778056270
6.885709582247323
6.854652866584411
6.819597793395270
6.721774515753232
7.009104123233037
6.850742678450962
7.046746727480231
6.807471251097352
7.043509119069034
6.947333951247741
7.036015650631406
7.059053389742857
7.044687972776309
6.956968687654030
7.138822449238349
7.018625360082004
6.540334715926649
7.079505981833606
6.791011275202548
6.405649805683084
6.735693383323263
6.989365742141729
6.596778046569074
6.739330692430076
6.951394601137783
6.885300670732107
6.812141407864868
6.838034891257371
6.871064943168630
7.136250530565760
7.216122711011082
7.130282208704049
7.126282561617816
6.991920611394982
7.070382627968837
7.132725583041244
6.817721971270926
6.854953960334238
6.631524292386449
6.843951891679963
6.908663154260987
6.900671424928768
7.024610144132490
6.780590541224731
6.646193534054975
6.544710233072022
6.756262959796870
6.953619400308157
7.027751161818529
6.937220806539059
6.845457581223598
6.999596456312646
6.759639856854510
7.018216101850584
7.093148088501518
7.141515958902962
7.078113285949362
7.138080664766615
6.710300688836929
6.930336887690857
5.987968071035415
6.666836285295483
7.010035021781173
6.974153777570648
6.924569856894697
6.697148089717347
6.803610409601996
6.505309445230286
6.960880733731498
6.885189064643053
6.999754458234403
6.779947097005618
6.848235462809224
6.934733697288419
7.040222148043627
7.102300331370628
7.143179777181471
7.215647234811607
6.650157769116756
7.037463026137236
7.244426561722420
7.033938012166548
6.741043077071021
6.823545319942556
6.694818316282624
6.783616328388767
6.957317214415330
6.957166443532254
6.634248900781161
6.958422405556124
6.966072555156618
6.987484035716566
7.257813238667485
7.093536972347898
7.132711921993246
6.808613481403866
7.031971646464900
7.008510554757122
6.682554952473388
5.991120262338043
6.587591164608986
6.737468968889005
7.012550456843829
6.808479938279660
6.844940593378321
6.675841571619140
6.823961794850216
6.922283807029260
6.843944523078184
6.938845741893982
7.018360902418707
7.098807767452087
7.138854673231890
6.872272877506238
6.698573436880951
6.364573757947150
6.182011124015083
5.905117602123851
6.602855885990044
6.529004061997822
6.803415019604460
6.759872117088179
6.956624211585488
6.745295338647908
6.856031874757355
7.026824487242553
7.120171719071968
7.148345996973132
7.094580057393708
6.782421793626279
6.709860147146474
6.735697186560989
6.443415145355138
5.729574884105527
6.641614625564302
6.774714515043120
6.963667379017958
6.874648684024136
6.702371027642405
6.801771074774559
6.832719653134759
6.634424955596454
6.909493779012466
6.769378529167772
6.809883558540303
6.480390063793325
6.141427890454235
6.581035891809524
6.476923617720619
6.882117279698843
6.504016160377994
6.426395185029607
6.758201875127113
6.902970814949867
6.689086515770505
6.959708342863178
6.432319582684431
6.221790673649495
6.799614415279716
6.839419372841432
6.486077477360168
5.590430816949093
6.339647906949740
6.050691010161302
6.828444609892605
5.980869368570671
6.424961995959761
6.227806369495225
5.686424948279659
5.831972290356564
5.874147342896948
5.605799171465693
6.347136908063663
6.909683661131871
6.991702057512306
7.170853634828626
7.034575518718705
7.235043136726430
7.330259085345921
7.370249832935968
6.744038726173224
6.170570737657064
5.595614393854525
6.108048386304306
6.571629668023001
6.419128856883933
6.681435611287019
7.197433385311092
6.998879915545691
7.291083037730637
7.260869550313179
7.389538785809605
7.322912915864643
7.048224788356585
6.826937227297739
6.879645055985065
6.694297577128756
6.319471454993929
7.104996304531128
7.182607152987713
7.306452205654066
7.063874506197877
6.942214074828282
7.125376419308163
7.344085922210031
7.412784086834679
7.435157324054861
7.358547971422873
7.389299926595562
7.203878232280462
6.926371840602449
6.775069934485846
6.592828914927205
6.083096597260433
6.310634478881449
6.903157636871549
7.389550203243715
7.409090122581509
7.352926532167865
7.168646396375152
6.902675098534884
7.286844202486147
7.515481573106982
7.291472325489526
7.343508023653288
7.437853487510814
7.495218510416599
7.353558192847022
7.316171062255427
6.913926052463895
6.596393108047061
6.008024324369106
6.923125797866822
7.009144058623762
7.321943538132292
7.220594721926113
7.385897554948270
7.283179400143922
7.033060975486817
6.896697983327775
7.332020977812832
7.390663539913071
7.444867782184899
7.485084185590995
7.514391947142414
7.412474880096532
7.266144158679555
6.998584004981256
6.661544089431597
6.904049841076317
5.713472358155014
5.950581719576133
6.713143530097094
7.215002873199884
7.027836888398055
7.334886726155834
7.297447116946651
7.349926622379218
7.282018962951847
6.964221090482218
7.212017966081392
7.328174146525432
7.409813596837227
7.488774162641270
7.317295096969126
7.341642004059823
7.299084612927675
6.807088325048648
6.814479052424423
6.982770183084360
6.112393387517740
6.408624351600583
6.920210607092115
6.982373153514812
7.033660776943814
7.217022957699333
7.210637921708622
7.365497608533087
7.284577564323339
7.313909291423011
7.064688954527639
7.288844720383540
7.257431419971200
7.062658999421015
7.115869390747669
6.404589297036621
6.354997799510815
7.073163280064967
6.415217552757144
6.231602811708633
6.339423431625187
7.289759880445078
7.138496010501254
7.318591358863184
7.140392734742572
7.354370324186360
7.367700593112819
7.404581529006792
7.325904325036996
7.284962805062783
7.332195205174267
7.346872739373461
7.233745305999491
7.264320756814942
7.136491993289961
7.320000205277121
7.214770941305474
6.823782659734963
6.603030444620185
6.982801472634792
7.352714113881829
7.329257178957817
7.379295021698353
7.431102973624618
7.334270704260675
7.336958356274737
7.336746570985741
7.436349136953522
7.395844978593754
7.362218870918031
7.270795999448320
7.297304902314307
7.347809848980203
7.203468732561158
7.168114495355972
7.115440976087544
6.418451524064920
5.621500257535853
7.029839435522907
7.266329802857139
7.342725620869285
7.332776930078793
7.336000235247841
7.293919914534278
7.027880626701770
6.042600976869705
6.896546864190224
7.065296091042431
7.304175095002150
7.229822771082387
6.938899338252424
6.862124576558123
6.885278203291058
6.603171120970545
6.683424220583282
6.848064515172537
6.898907646391501
7.148202330500051
6.603676957721928
6.068912958174499
6.824344393554759
7.379531768551506
7.232136502091194
7.422529351680056
7.456595899334106
7.189680573280047
7.023052277886253
6.258466530966571
6.037483595784016
6.781929179414307
6.649074019110708
6.129989966402078
5.816260585337568
7.142551791251231
7.176714356704874
7.316445156004390
7.375246874429267
7.468403432847246
7.447962021853170
7.259112394973532
6.885588373721687
5.405428604732717
7.150094183100962
7.277869497613803
7.357599570622717
7.468921891022029
7.407314965137593
7.359368925665887
5.310113252773432
6.244018983328073
5.915471605927412
6.740858616839932
7.100953053376619
7.164425556053096
7.306470676015655
6.986471908525933
6.086900365249397
5.775533529591274
6.056933423689978
6.526833444754844
6.262912724891711
6.677229822325837
6.307796923060825
7.093716184195400
6.850536840986555
6.072313121283147
5.535576166095419
6.586229086728083
5.944323236368140
6.452681372270924
6.180394861366469
6.168947114159503
6.197123829973645
6.647780865044200
6.220103125576141
6.384538222301400
7.022847447642001
6.762355177916132
5.836790784855838
5.859867277839681
6.376660416814803
6.811834311450783
6.750862161607766
6.661515308206181
6.689638859418669
5.818941705759574
6.118691670384381
5.626798246554798
6.198714190048584
6.287459198675638
6.382837597501865
6.308683125429478
6.581153559713893
5.880427394293749
6.188000131385422
6.520190766079624
6.891794876606258
7.133969966408967
6.778528279464396
6.588100839631113
6.670226561785642
6.366266053193630
6.125642582329546
5.873421950317962
6.202604460452847
6.693218904682770
6.249515389059665
6.710563440489420
7.033014616060791
7.083952862587569
6.686577263323122
6.956303605204697
7.221275695920429
6.882283220210331
6.474341417130844
6.521070512362224
6.031191975516900
5.897262659060489
6.532315404547725
6.973806587351202
7.329102385099871
7.089916644452599
6.924646800751202
6.858479113067280
6.952613928881084
6.895989600867159
6.812294412761791
6.316329394198860
5.464698291951628
5.552625116477333
5.828373186116432
5.534173911696557
5.454800594871987
5.513985614819469
5.896360052090673
5.889103218009065
6.328176962071457
5.297068273028354
6.009165584439249
6.077099147652257
5.750815895105037
6.600594389672229
5.823475327180525
6.237824368877821
6.539235264155225
6.498319085848915
6.431495244722847
5.961605518403474
6.365255368615736
6.274019599869336
6.188400275742769
5.881995520518633
6.658293960723785
6.430063643928714
6.259044449543268
5.999009655607601
6.641849441582877
6.559756154530685
6.716577131422039
6.582130498894724
6.321193509769568
6.439369337678732
6.289577823336566
6.413674097697824
6.024416199816193
6.392474415428959
6.492548944689831
6.150942966066356
6.757109408308660
6.402792081178875
6.097231512902930
6.477947613777641
6.486032401622938
6.597204088546485
6.702962509013543
5.689406849963389
6.145352590505690
6.191143869736837
6.610338638190044
6.392194049699824
6.337339641326160
6.483386808354005
6.514184812550022
6.406942783027629
6.750364022881332
6.106149567493069
6.392994098150315
6.527834809515220
6.694671214858348
6.496466782902892
6.611294818417695
6.219171908533780
5.702878032490769
6.380427505957848
6.639896363106709
6.284821645637546
6.548434457235654
6.417005269629497
6.433931459604135
6.526123410209085
6.563826998718497
6.601309518180678
6.573328857866702
6.699510368537549
6.167752200776918
6.124348240611284
6.934822524181453
6.496788873933794
6.568081420823697
6.812769842285262
6.587999407337583
6.687998561927193
6.642122951403256
6.204008507334949
6.256611317165140
6.302142909668571
6.418343917428656
6.195969143389901
6.671052084388590
6.565837295324814
6.577663081216018
6.661078699502570
6.559841328366274
6.450412780552475
5.790510348590413
5.572144580786309
7.041925638009462
6.393378611718852
6.663406900007729
6.863141897437016
6.964995970353105
6.482516272908681
6.798566422162666
6.423626383254223
5.823585280369540
6.137064399802901
6.425322405311975
6.670551489658166
6.518765085820944
6.658367638485273
6.834157915801022
6.698362515375477
6.368175722698343
6.637888518840049
5.985447764064964
5.989332267717627
6.806420667563360
6.820164678851823
6.955592742143295
6.850164350196755
6.958475258389844
6.530976623547635
6.529882259276011
6.497873339232700
6.733647452510906
6.592393927761624
6.743333494960224
6.178946205225282
6.414442386672618
6.393543802873016
6.687753262262213
6.640552096727808
6.339013524261381
6.247387309426525
6.534712320424315
5.761429808573737
6.181599161526347
6.095426947405052
6.291990833078064
6.723024816246447
6.721841442174758
7.050064861187925
6.940881046494836
6.633885993034944
6.761264532510607
6.701794220981769
6.663245103986498
6.343560981288562
6.424504077658309
6.850409382618555
6.004938166132733
6.705647797163663
6.649213156649074
6.324121691917689
6.298767252691471
6.512218306957134
6.489619389486246
5.809296070760728
6.354938373065808
6.148757999793024
6.836514257996562
6.564736676005938
6.648507980664810
6.806548583782356
6.771982308568445
6.888639027596826
6.952717506540170
6.746069429429763
6.615051208600232
6.736873589050653
6.791843734805094
6.836696634681063
6.270905678062046
6.602742779261636
6.319566337604962
6.307322623321802
6.552651632967621
6.351649857069290
6.176829308084372
6.231646800157483
6.224342653912091
5.493237568281031
6.078909120290931
6.725818385086525
6.751050263988329
6.866666478215898
6.751022929095107
7.115912249133716
6.853872207958438
7.015191144385319
6.896371334134036
6.785340809927721
6.625158189323996
6.759081696051204
6.883057710873955
6.850803593605978
6.643790615934364
6.402283770552005
6.541413677502934
6.596361668297607
6.402499932263716
6.144679058790135
6.352546310193532
6.380160085154009
5.708988332662050
6.834630837379556
6.899051082267909
6.945699374535915
6.972377962528117
6.986812632722840
6.922387421840656
7.017882070375650
6.609233644942289
6.515196278011531
6.627605354182290
6.519872772918716
6.729162789623422
6.762889919559576
6.674446586390012
6.507699102009079
6.355998312080967
6.582623768134460
6.712108685688674
6.710930775521069
6.690138338450220
6.519108740017844
6.857580546606862
6.893409851438486
6.909397390658806
6.894213505379019
6.931700441268426
7.160878539555516
6.948401792869852
7.098894078854570
6.999247545721671
6.725507879782939
6.835809113790635
6.786038478156694
6.765491329936156
6.447981239266221
6.932455313641998
6.586124100312524
6.650281752908509
6.846430997862726
6.571727040643340
6.853314066862492
6.716501717043053
7.195022613663914
6.938066134770297
6.784542564399978
6.830004843140319
6.885162484519570
7.021064566761558
7.117027449539818
7.075126468133048
7.045967397133039
7.115789098393163
6.863893249197897
6.625182869291761
6.633249420571215
6.569462623943091
6.927711298036562
6.522738959844888
6.684791758742216
6.614173380031835
6.743281810621899
6.776882649561855
6.763765164417766
6.234419650305615
7.126145091600304
6.942643751651877
6.618282708453906
6.849591661776386
6.980448144354899
7.168729246380936
7.205423391975628
7.020271503400262
7.067668392466010
6.697183405113130
6.605802015960566
6.951726469211708
6.868997301945805
6.710999089195826
6.609618260118088
6.580746214686614
6.232260967073709
6.050521677182394
7.176532832868753
6.837092414285284
6.792988796042841
6.676676751788931
6.716799087652507
6.685735878676152
6.986141786161559
7.069936370564708
7.136082262288443
7.191711017030705
7.015550792258106
7.016853527107295
7.138685757928718
6.781492285903731
6.809153692961334
6.456741429813570
6.307135061739550
6.267880769133352
6.593695894776566
6.675551061712087
6.766453949160412
6.757711372617607
6.901356194718057
7.042440940183462
7.042462450060556
6.960786411156573
6.806316748263567
6.777744690442516
6.566867707877406
6.830574680004652
6.679505702926223
6.968632692075889
6.483084396743500
6.462923310466472
6.345685445680279
6.502833056003595
6.795712277985582
6.581646706301663
6.521731699861024
6.629615767627795
6.697694307527040
6.692674583785708
6.421120193590972
6.509425999133496
6.544482819364058
6.813044686775732
6.206052489461247
6.128266415791141
6.037039509504583
6.138844424574571
6.190992587267265
6.235546442324895
6.388432990139430
6.286697052263147
6.082215902215216
5.937080286055334
6.629968705305288
6.078594349926503
5.845746212238776
5.828171629453979
5.492208168920621
6.122159848511696
5.895689471164616
5.375905327212934
6.197593623295552
5.763743013190031
6.335094232888357
6.087191181712465
6.104262727026342
6.464951384609083
6.325492947371970
6.701994427204162
6.674755650722072
6.269482775289243
5.871673043687747
6.197357630988798
6.335161091712526
6.266525554757377
6.485651108493007
6.123566315225275
6.427874397610445
6.796278121012203
6.665532887591499
6.735934045414510
6.725907437323627
6.693847971230320
6.515955820272749
5.985285166827502
6.300155725088744
6.457992475389919
6.476911509718877
6.673989554124015
6.634428639123880
6.631685250911792
6.639078989590686
6.765504469132108
6.790825087022437
6.708110840140082
6.582599341161300
6.655648925550892
6.824618081115625
6.301669449443881
6.250027208963143
5.755428173037114
6.112517684627603
6.594177938899421
6.218220703751697
6.593114591352683
6.714873557188413
6.557585446832442
6.323302258484203
6.680128448572757
6.651146795897022
6.583683148046714
6.625719336406949
6.701889335968794
6.198014950183590
6.280332455910931
6.452983036244139
6.016110177085004
6.420070875079913
6.195265287994895
6.333027255188260
6.156995732701069
6.459428688319287
6.582951758644475
6.531026107641788
6.756137606619268
6.537933471458260
6.470297917830117
6.379438282872039
6.702436380101047
6.840287100288513
6.526102977150078
6.550497001701697
6.414930409057215
6.310400061756456
6.703445654437888
6.456940123299451
6.506161066858559
6.655591220705096
6.446791554648055
6.508749349160606
6.329075166386643
6.541019259078621
5.843508650598679
6.676654315073373
6.644973090490934
6.349517575226534
6.684536063955939
6.308757386637455
6.520172079259524
6.162139463379225
6.056627642532665
6.585547172904915
6.530449004790989
5.982731279520812
6.576267642336756
6.028565913907160
6.196345453026463
6.557075327613500
6.573746158986407
6.669296600028966
6.582559658887207
6.626074008998355
6.563763401758915
6.604907326079490
6.369944853153551
6.615579398719708
5.857944902276225
6.461714063375979
6.524895909019389
6.676404183242787
6.464759960478496
6.716595229499850
6.656884301314423
6.675306112407394
6.035405200653710
5.928519118444971
6.335571246781646
6.214573620721255
6.373094734227170
6.438140090359687
6.052568017411637
6.251718065549613
6.299494351490054
6.533298522286007
6.464318586416298
6.433386418332224
6.613828460598302
6.642517308074662
6.651438342553947
6.546029289200373
6.505987348969200
6.532358949102730
6.506916299625921
6.841023205763612
6.808242771664410
5.790597683314842
6.614589267325467
6.155567023744966
6.378771805249322
6.466132721399950
6.795005018898913
6.528649343093099
6.879867164611184
6.654646103972008
6.735744079702677
6.799475039639145
6.623916229671178
6.512812192017540
6.805286815905736
6.736431911753884
6.076624316660230
6.468840520578575
6.010613009321700
6.525044507410750
6.852068121636091
6.753830685465822
6.422549582145059
6.750387748604791
6.324015258467860
6.592580911901646
6.558907506809401
6.782447049474612
6.636164995595408
6.836927494612193
6.729075780107686
6.040518123217447
5.998271273120784
6.743131257785776
6.984820865536775
6.564275219068242
6.955102496104039
6.873266128905570
6.036912825729964
6.764917078370973
6.692364667263204
6.466291866363008
5.889738715321132
6.194804512090535
5.758647949416836
6.500888812540625
6.436051441039522
6.456363478188509
5.894823966826076
6.218632398777936
6.764711694798337
6.873249472570549
5.900661717876407
7.197988041248294
6.334138600250293
6.714739227736221
6.113906221957164
6.749549734987425
6.857853148153636
6.850974120585883
6.318243526497355
6.131607364666650
6.600220888989035
5.837788058792449
6.208697540540776
6.902613822412227
6.772837899290262
6.242485512955295
6.744512359599572
7.003036895315891
6.971615578901758
7.058060711665546
6.531710018046090
6.475630749254498
6.958870455646572
6.727086268620638
6.517192224027829
5.678488187902320
6.485324070015070
6.847113504513011
6.725668550940346
6.737641392992213
6.639396183374210
6.746241553185089
6.924284942858095
6.424799903110352
6.450881566535084
6.506798696588252
6.633628113899625
6.311365168565002
6.490168939177115
6.631399796687551
6.613028344479034
6.403283874591978
6.196784877307806
6.475822224051710
6.704393480852557
6.876547739570971
6.716568698994634
6.826311792285358
6.247589804072930
6.626813478672068
6.654515415817651
6.909337259416401
6.798470985955763
6.462261618434447
6.675408567638094
6.359971354794193
6.133388121614427
6.591665635764919
6.888667893537077
6.029935118538924
7.018651577262969
6.809793869615079
6.849425424767410
6.541097789493237
6.598275405113093
6.633682874911664
6.888030592599963
6.513639704511036
6.243886572648847
6.778835388055613
6.530108702066245
6.075528034797496
6.253532155261267
6.756070194776883
6.616893586795831
6.049572555379780
7.013447374408733
6.344858988232247
6.025230680786134
6.415247384201232
6.479141544768931
6.603801206923733
6.832045342787020
6.556453421642667
6.188784704723314
6.557280434718751
6.512372498841713
6.384948027096199
6.231066942797453
6.699208738560011
6.536794856489354
6.089482627261989
6.446884895945642
6.462605446598576
6.402073967227126
6.238569800365756
6.709916037489316
6.955931523237282
6.686868830706442
6.345066371059094
5.517662861601299
5.500872293025319
5.641751655215262
5.414762431385912
6.191170866770541
6.035591061244846
6.077847046270774
7.121466817899285
7.330932857160143
7.078652132553826
5.726006799299738
6.483406373790549
6.972764189861397
7.420148155768830
7.511189641696218
7.060511763831998
6.296187362688039
6.422698379869423
6.967367243810147
7.409133962344717
7.404327397068932
6.469991675219254
7.293110317347672
6.279353769163480
5.210031289018049
5.317530369250439
6.191133432597455
7.346366901873351
7.423175284231857
6.523276902420778
5.848453038311336
6.094206931343328
6.866546430472744
6.630729342792337
7.299511808081412
7.369843084662960
6.578540256812858
6.170167084383002
5.612730737292301
7.223392885680889
6.946649366961790
5.596184705945152
6.259188494962128
6.416757086767498
7.293591525152162
7.215102419795221
7.307967074102718
6.454819766660135
7.160584438083632
7.154853184599533
5.799275640345964
5.709700383048940
5.977771533435969
6.686195273455850
6.679953828567847
7.368221059476808
7.228332494300574
7.315536599368405
7.282230285438855
7.366116985075545
5.785361438970919
5.947529374488475
5.938956256544959
6.553508018696236
7.154944341812813
6.513928120429931
7.232449828409368
7.273052244257594
5.903675206295542
5.939939448860502
6.926920573697973
7.385821911323626
6.502588028533303
6.378619067851448
5.435634844083086
5.970874414370553
6.408464873200722
6.040664848103958
7.169054641567872
6.412038212553037
6.018346941171378
6.206827770333428
6.731220580495507
6.508024768982727
6.632429160261473
5.953205413738349
6.909484297555207
6.227475603048147
6.538986680885808
6.548787873548705
6.843460778962366
7.155219232355922
7.135215229680659
7.368230586698978
7.297655419561545
7.354372319751071
7.382705358575433
7.233101792635484
7.072516873761398
7.008026305430364
6.460517751857645
6.508352465549385
6.424561565361386
6.977945099242674
6.841372774480955
7.306536721242171
6.976257832814150
6.902721455111629
7.461870791784185
7.280153963641954
7.204549834047372
7.258367017861531
7.231239559716752
7.298261708354078
6.189657831741165
6.600418667667977
6.815908920998525
6.939313713924525
6.719849233666620
7.326883655143671
7.439695475539031
7.384127976275681
7.306461642962555
7.312151568153749
7.262029916421349
7.157784458475891
7.273660762077464
7.376531888221892
6.942334057151823
6.401471724679266
6.023374000919389
6.975638218997519
6.287491907438088
6.365268625205583
7.245275918377965
7.359312344340223
7.326608601176259
7.244027492077490
7.191891180911160
7.263791512527272
7.324993532862417
7.299534170533326
7.394475735286582
7.368456034817853
6.399417286481953
6.963632779814982
5.819977390546700
6.792929434426828
7.061411918564239
6.916145402500835
7.335828734622972
7.420715327311513
7.308131675071119
7.229831625328575
7.365140852546039
7.333707904934110
7.369712701530924
7.321224267788780
6.052258244789860
6.408180788758809
6.689332286794277
5.857198522180229
7.122531206033148
6.197961201028590
7.345711160654558
7.369391693482180
7.402156549766536
7.048384664636817
7.350852921150737
7.286606961784123
7.369854277359777
7.320798945543065
7.384715279052201
7.428448381874228
6.408941308047364
6.310046457526573
6.609211797894011
6.795363038211264
5.448243116180903
7.038913502494489
7.452730032848716
7.363236567345691
7.279156700369079
7.211072114009838
7.389385344664342
7.237496614548909
7.421911133706408
7.344239938432700
7.245441931551405
7.392332375373787
7.254042152695226
7.406777227571836
5.510685893528083
5.916450517353306
6.750785569380629
6.569617670113307
7.413937739350801
7.151455292594466
7.293494804706998
7.339147793284978
7.336792383382907
7.285266488405175
6.985981788837384
7.103629535434279
7.174382995583311
7.201959522954666
7.389583918103949
7.276460233421008
6.569233951822626
7.291102104202094
6.429512811362522
5.973963213014740
6.772069148053385
7.379249971793945
7.136483564810154
7.312137383301555
7.293199083535501
7.302631352773909
7.324629206159604
7.281081560783685
7.293126217895074
7.090388947044322
7.149429718873495
7.197226811936204
7.297821341820656
6.978933505792178
6.767587317942246
7.036335272888056
6.987876801795329
5.938443153652559
6.841586298595947
7.382551710104098
7.386498316404589
7.285435627631342
7.256731625990643
7.333929055281439
7.270060922579644
7.294673984653703
7.255278098729199
7.219539998434373
7.256219245009973
7.336270990355591
7.333270688020316
7.171723995135115
7.071867860408771
7.331611644959158
6.745665548076442
7.011638427294660
7.348001546491732
7.324973847455307
7.300581484593208
7.169844540358472
7.385583469290079
7.338219707223002
7.225846672723820
7.177876552175264
7.281145455719297
7.439954159481308
7.453331910756138
7.035866543166589
6.827324727218387
7.227727023539233
7.306986419099379
7.357586053061139
7.411744837310398
7.235842177642825
7.200784762824428
7.309810314242974
7.191008493636350
7.246015577273501
7.246978086570468
7.355105064878333
7.289398622815479
7.377696857848588
7.404027771577539
6.738705098091856
7.329342336542970
6.712343238756850
6.602006561220000
7.383471014872519
7.291682590457858
7.221281673013275
7.295617690790275
7.287276264637429
7.238626006168955
7.186633726359503
7.230612829104325
7.235134271418081
7.253379680746670
6.489902414842796
6.875477836027471
7.366212345270601
7.414326055962315
5.706758947143312
6.753285138937689
7.375404027807594
7.311984628189570
7.332211965037009
7.226885565725929
7.269525770848583
7.117332142823827
7.239317075194930
7.146873572490137
7.122021354032106
7.289677830536185
7.369673838813672
7.358277673136353
7.471282555687175
7.291348262599543
7.245896397616374
7.321680022016644
7.221099046022717
7.149351156901266
6.601514514138819
6.736023406772333
7.241413061082883
7.310913737323753
7.127304662222160
6.638645462577479
5.489117064765233
5.925676223855804
6.502500572937455
6.805745704471316
6.792683747945104
6.394916627758283
5.760206041271350
6.729203003402480
6.869826348405096
6.960164779450244
7.243477672970442
7.153896016339405
7.038658012769224
7.182152949015675
6.209059780244544
6.256922641581037
6.760557772686909
6.904547123205263
7.094352740712758
7.071720326196694
7.042768237955674
7.191562164164178
7.185265872011355
6.953446973051211
7.054102849378501
6.122479825113809
7.244759703497511
6.882454208132302
6.627373183317916
6.947156779911407
7.024368023907643
6.736341878046376
6.956480432529220
7.057245515430279
7.222735826691267
7.209289230553572
7.202797130937794
7.147954515016592
6.961283176422856
6.900325360795466
7.199279414587292
7.264769508484892
6.931803422732814
7.069840040418628
6.725079572134653
6.944996771327578
7.080471037587889
6.955171543034052
6.860940154120435
7.072716783504656
7.089538177478687
7.289745955248677
7.171903009423610
7.145124570343976
7.042326268749324
6.854940222015939
7.093950699911058
7.301708816836432
7.266929808190814
7.164946993905746
7.052838215273716
6.236885346210198
6.969094964434716
6.864471507421208
6.962153363520009
7.056932174359097
6.947246887382206
6.931211434232231
7.056568953517275
6.958981897918853
7.132730048105934
7.129517285342687
7.052526257888136
7.102012519301216
7.201940027418877
7.186954298478642
7.114958207171522
7.154433978285855
7.125043628159380
6.079422470088128
6.961496387361592
6.713748466985600
6.854765050455829
7.050857321717288
7.028306906973878
6.945753380518791
6.981921414693534
7.077209175459988
7.097028184738774
7.140055779196574
7.121448728322212
7.090776985839344
7.084640531111640
7.147913673525603
7.210534548775362
7.125105688717199
7.056520822006129
6.807174897856870
6.972970940134943
5.968397925761350
6.924500255195282
6.908601232920478
6.761962466158678
6.951093208677515
6.992039789339224
6.936899524326503
6.674391075300974
7.135281673749437
7.095975785961049
7.062490447830089
7.120608987460386
7.150536713282484
7.103502690522076
7.107991067501697
7.202062415818709
7.062419149742351
7.102529366691266
7.064699965460228
6.931108927735304
6.883146178955140
7.033447582856587
6.705448399365478
6.899301455890986
6.778069857138672
7.117846390731009
6.978878836423581
7.097816806767691
7.065798036896068
7.135627578790934
7.021143516410424
7.171011525958798
7.021304647704374
7.092361754188575
7.088288684128942
7.055573486692204
7.075461247238288
6.849053761791742
7.112940794213187
6.960612179781463
7.095490585390587
6.967720155760808
6.953654139688512
6.979889633420646
6.802915796819762
7.040271807538656
7.102415234446793
7.160852649924024
6.822166849450099
7.164662115784651
7.169995854165995
7.050741792615528
7.117781426932492
7.072593797211720
7.130161546137275
7.136687784096845
6.931453016714491
6.928624067219471
7.078121518772559
7.169047485594883
7.014080856492670
7.080876883038304
7.033593466829560
7.004158960755080
7.012952361076914
6.205013367514744
7.011203267589183
7.044597135039957
7.086183483260633
7.075171408631578
7.180574858667897
7.034877757591985
7.042502146418213
7.073691656819350
7.124046822863642
7.125450118278558
7.129616021893020
7.172415564973114
7.138793408915595
7.005666882726612
5.865292357594790
7.104471326349699
7.101049328984523
7.060015748955219
7.105819699757874
7.019432094476212
6.293772137645330
6.556762214922049
7.006233365365645
7.009208570525704
7.144830608610716
7.047526168226945
6.959383338577205
6.985313416341318
7.009860284096986
7.023004567796829
7.147154187159511
6.890282117145077
7.206607491544070
7.089664918015847
6.858058870532262
5.799989758588099
6.861207492972845
7.023880961238995
7.047509715581594
7.088560259477271
7.128762076577811
7.027613650970197
6.215215815385009
6.879795174788182
6.945012602707827
6.207167403515059
7.213482696276085
7.159317396747188
6.885592999294131
6.960230911410961
6.884167291956567
6.939298343035870
6.482257379646001
7.178975456775424
7.052642394876925
6.703874089319328
5.758503483005564
6.000028649589543
6.674501813003928
7.014031816055828
7.055150406243469
7.139438344258835
6.906620547776873
6.659495094888551
6.544222713237664
6.549058540592753
6.731527673456559
7.120492832270039
7.038141318012261
7.048485200505556
7.053658282889461
7.090651567133351
6.942753805971094
6.935963853524781
7.013691676689251
6.980784745821070
6.612384000911435
6.729907785841673
6.749417780645501
7.037648123561334
7.060943830595699
6.969315198970080
6.791786550091848
6.800602790783355
6.338515551075320
7.035546467056124
7.123667108821508
7.050757737957845
6.954466347581397
6.339480205044843
6.958849698054679
7.133930368167988
6.812277247054611
6.864691281769897
6.610467860403223
6.697211546562917
6.785264230915694
6.959073194455714
7.113223051446989
7.127035740494751
7.071270369534446
7.066575006917979
7.038840747339263
6.867302632360730
6.732879785497751
6.994292074466708
6.909729045163069
6.992229821623453
7.104857595622068
6.975028106090249
6.823839876058201
6.920892109728644
6.792723445867502
6.783961207331044
5.646646930098465
6.999193521552509
6.915935239210006
7.017004407957544
6.997714583897791
7.053739585037732
7.061296315139526
6.976961815205391
6.866180725066956
7.126901979175141
6.967631258981847
7.067149717536639
7.111591861533510
7.080253952800134
6.945078315731346
6.912066366060065
6.686510862016109
6.723584846225123
7.007099245015935
6.954930830890492
7.009989753448333
6.965944556773486
6.954425683361023
6.963647637129037
7.091120430267903
7.077347925338966
7.170516896190561
7.102394514947655
7.069569238594864
7.029342044151052
7.059836248817961
7.072859691536584
6.866493848080059
6.925799106715093
6.771422249071357
6.723774010514128
6.799866620581165
7.079018178855745
6.993499568864874
7.033719441512416
7.011805284568982
7.024226776142886
6.985821837683857
7.078311506250155
7.066178889839325
5.905288263327660
6.949905156644597
6.303838964700795
6.995403636033192
5.957428897892120
6.962071817812467
6.881605575729330
6.930201203779058
6.881788076548368
6.937837650660175
6.239250460324232
6.296795279022954
6.262635566033619
6.121345723967591
6.700832966110731
5.920358232352662
5.780661861472085
6.324952587090492
5.992940174049691
5.384785065913210
6.142350439852896
7.103001893277380
7.425408758557606
7.378960838324784
7.369419218310362
7.191665175033594
6.942847050597923
7.114078914984317
7.022166543050679
6.540300714167077
6.088759435104432
7.496519928769952
7.490622479711802
7.314959123375353
5.940532539992633
6.033905610214485
7.394487864987489
7.296537268583643
7.399403748538766
7.583158598561170
7.577365972689570
7.527574351348493
7.421967481265201
7.122853559220896
7.215267802487382
7.185933579815969
6.522504170968220
6.314684438021246
6.719963656571677
7.442984992625300
7.491588056099081
7.386890020588892
7.568400295384802
7.588410003734423
7.549477716197448
7.392358746437755
7.471837079159259
7.120604906670978
7.473144875541346
7.185522136311180
7.282399411732948
7.480290949127044
6.710932798276889
5.675772749301013
6.888020171900862
7.532390867272101
7.394680029162018
7.485023080667867
7.537452778528660
7.552851135727915
7.606223622548494
7.600670495054500
7.384309593932644
7.478442519359971
7.400829728130595
7.225010812894226
7.434282548427330
6.962947287310230
7.032501669103239
6.741486337358052
6.903107853096769
7.310035952923220
6.761340330494998
7.229126773116223
7.451714872580663
7.557603256369370
7.444594994763197
7.403175109266815
7.475157617941941
7.611537374984792
7.542023303633389
7.480451141384038
7.397527342895273
7.353015550531287
7.303559604453365
7.255582242758025
7.127743643119576
6.924392090171983
6.599746333474950
6.714914713613570
7.028489748836313
7.070569132209036
5.938306348163268
7.528167527165630
7.514928138134685
7.449143116395208
7.561484936417216
7.485973343317300
7.509837605997986
7.553763417853687
7.400405881826134
7.520612548860354
7.539536452294605
7.391998848450728
6.941916069896249
7.429655300321299
6.796920281010522
6.323140871022419
6.696408975367936
5.899748305387583
5.883741453294422
7.274922106611371
7.191415085014389
7.358588164196508
7.366190701055101
7.485999754518985
7.496139724521971
7.502611249090971
7.529288259382151
7.541807043113841
7.464144265433831
7.232144359474578
7.414377873495562
7.451153678737554
7.301879948732358
7.076374453547179
7.406354370756420
5.421122169874702
6.503140363028209
5.554408148459608
5.936702756185467
6.212366002812573
7.040997594840061
7.352623429037649
7.110967000064019
6.255653609065433
7.152148609974498
7.425696068476167
7.370342697459240
7.521382714747881
7.529269156967231
7.483380815149490
7.333177045880626
7.075459754494680
6.990646577433846
7.296005310309230
7.113122627957803
6.921179218003621
6.815986473756498
7.113314676629010
6.082942531438222
6.656055034753562
6.326170761447695
6.522041838439922
7.403452572785321
7.527930320109107
7.067435641947046
7.543502625006555
7.048749775725433
7.389054254705320
7.566167384512344
7.483827002462268
7.333353268470474
7.149535727727640
6.481546851305236
7.124214876715023
6.998682422182034
6.975031033527666
7.044004770836221
6.699846649110034
5.810875610893700
6.866815382327351
6.899405126468985
6.918118768747691
6.505264192295877
6.093169935059567
6.228702531565148
6.907290307236519
7.503634834103573
7.554731381050898
7.219453308870573
7.463981228812198
5.719486415379830
6.616895743318010
6.716621492121559
6.586654637380832
7.052328779140289
6.912665642022793
7.078345307573115
6.361033167741613
6.431966521739965
6.928920931884159
6.844433537930938
6.598765374855779
6.438536029830246
5.208417670983586
6.308393295521585
6.334078880428867
5.597088864504508
7.501892979253521
7.544419765386536
7.514403985990903
7.474843004096397
5.297824779936266
6.894380927685525
6.843012442517528
6.733007666292156
7.111535304794140
7.138273777298979
6.935902914997040
7.124799480266258
7.288702883935318
7.101174211891829
7.173840740437011
6.979325780739282
6.342173911473906
6.266371977694294
5.606110891944874
7.210840995137067
6.528605232490776
7.457362751479136
7.100284497118064
5.594201620187064
7.224604432792831
7.488991220852635
6.723969667960514
6.647436381324351
7.274730993385903
7.192885593472681
6.555300656074771
7.411725967112544
7.450962036663073
7.393099342348485
7.173739642586386
7.258193590498154
7.372895695487232
6.986294255757645
5.408250495991370
5.863933805899910
7.528109545349986
6.915545480535060
6.862599913527247
7.006787605352581
6.850357070312275
5.900924438281013
6.951426300834813
6.281320647342001
6.250679328020734
6.667887019988826
6.761829120448814
5.584026540688042
7.228556402125528
7.503780078881417
7.412582934158598
7.404016765054082
7.574026977995999
7.376261019403685
6.252933719223167
5.446802933667907
6.246690785556682
5.165821165053838
7.185482843031046
7.250217034848983
6.725014488736171
7.368372877285401
6.971071585625744
5.561848267206117
5.485997059250765
5.209264840606589
7.385041353830691
7.136730124740129
6.346768262365873
6.921109246737802
6.937315841696336
7.465990551911610
7.502749898417349
7.524504443348285
7.336610178884662
7.267534368348988
6.973602618368587
7.019290408781863
5.473978736700366
6.578752582279689
7.190356190883934
6.604806683257394
6.276736590590673
6.112314869139793
7.399979496295850
7.389809999335118
6.167940445999763
5.864675495368783
6.851275243391522
5.601159700130497
7.402517600591596
5.611225142654504
7.170172674506299
7.238723109933204
5.698953910397361
6.838927528103164
7.313998744445515
7.457030204290078
6.788949711703310
7.056109018992961
5.865422247222292
6.904775589897287
5.344948272522614
5.277868014889044
6.439983828582536
6.885889167643962
5.747298993586378
7.546369779005195
7.408117883918331
7.038897719776418
7.210118263783814
6.995754231128654
6.784583351559858
6.276810813490544
5.819952915127666
7.156584358614316
7.074471204446273
5.499525386078393
5.859624994445836
5.259542628230482
6.622586552409038
6.556081143581554
5.389612657105117
6.943098631199371
7.059303445828110
7.036132556118761
5.828930086328874
7.020397443377243
5.325852671635166
6.255164614629776
5.999708551258643
7.535101241471731
7.384049693435934
5.416640188098435
5.473304877787511
6.499346601141581
7.088179754911494
6.150313196071846
7.547286756562568
6.142450796910811
5.300899954567102
5.202500454504975
5.999076845607894
6.065027666877141
6.143587325937413
5.877036071428446
6.125141881576129
6.386383667664193
6.029230992282430
6.731500089734553
6.926351495899139
6.959942877194291
6.219941029884456
5.793532281765610
6.492996185405035
6.104817681497128
5.812600161120326
5.815783285016765
5.693176513246982
5.932183947274712
6.201815407253267
6.569535903780785
5.624318705976632
7.034803975185092
6.807356137333693
6.535102179330032
6.050856414095523
6.027394230792189
6.316810629043518
6.570133888757623
7.153005447514488
6.019662771254259
5.682480684615377
6.516055514376108
5.946824837424643
6.697784014760942
7.081803613648650
6.828515004488199
6.560556517095710
6.858191025301997
5.960270117646727
6.673665701834940
7.028646276808596
6.722431364237056
6.470036840710415
6.577403436762343
6.167610620831979
5.731299916993072
6.896050035172738
6.524952067014605
7.395039880873206
6.694809261057998
6.885477426539556
6.665775812552667
6.388272103583509
6.683478391970469
6.495604099606395
7.106224236922578
7.064749723487983
7.074467379797017
7.074990717216842
7.004583680057005
6.664399113188486
7.069570358353985
6.733915435313174
7.315688140842276
6.863196968501874
7.099997913748243
6.631806157628684
5.819754853167746
5.251417076614654
6.881331666454186
7.095548113064639
7.110071681311941
7.194609776548996
6.882497376891780
7.161141657131647
6.681426050200893
7.164169278683094
6.205629948778215
6.665872374107021
6.332441733920231
7.029001569134748
7.126659823082957
6.715111179011320
6.512760374630718
6.640907636430670
6.676495440631584
6.592750869857769
6.500718441078650
6.946916877973479
7.092768565477460
7.121683739636706
6.888039358706113
6.690280442098129
6.723596896341954
6.656334280472977
6.481773937067263
6.929129917805320
7.115047182980645
6.564050355481616
7.143559267333876
7.037088627681698
7.316564303700586
7.167637080480028
6.688081931607444
6.952844279238395
6.935311957367150
6.828521091369348
6.900239228179537
7.224681682655854
7.051232407582296
6.747076691221111
6.628917125999170
5.134188301594984
6.819104985394508
6.994578514087628
5.759760867599006
6.233293731267864
6.963211865095595
6.739059546875152
7.142845024378373
7.155854222647196
6.953586990163377
6.969191988243578
6.790083552125904
6.884016409880731
7.133397547812182
6.934957174846044
6.044528850329424
7.046284147966129
6.634173140931314
6.007659909382642
5.861237974165247
5.972410355980542
5.976199070835380
6.200978681388162
6.850271012818599
5.708219555142169
6.981940328784822
6.622676813573919
7.286764804031598
7.307709399919307
7.171127736393705
6.523835388497963
7.081080734761304
6.538545119351010
6.830727343325810
6.635690070178750
7.025470381155607
7.193063998444488
7.267050939207377
6.517923528429341
7.200497962993349
6.714494047915891
6.790100438032797
7.347751077250144
6.546847311278388
7.165532844573784
6.473210370654568
6.708897624957445
6.370460749826524
6.935315860651217
7.203687490648957
7.183918830303933
6.361628835357730
7.026271845124571
6.672263976887219
6.634648227387549
6.696366446311129
6.519090772389190
7.247230151637082
6.984888774273541
6.849362116879264
6.834772625721691
6.603517756943758
6.573019392585052
6.843340333756958
7.014173552972036
7.000507752781794
6.957558893440629
6.830851844738579
6.320701494728057
5.483384143992774
6.533442938505346
5.867594351779416
7.276295336048394
7.128718416663816
6.796463295993438
7.023567435145941
6.851612516523717
7.253994257483150
7.204028255879108
6.726242324079674
7.431774932342458
6.998028812529817
6.841745183069984
6.464199755126826
6.213964473230599
6.209499635990313
5.445722130904120
6.602127726191979
7.157869995475837
6.993952308297247
6.895627844137380
7.073404642247321
6.509822924334641
6.348189223482784
6.688842432391878
6.616507129164093
7.302861428812164
6.821674064764930
7.401901391125271
7.025288377891719
7.410308863634451
7.250007975123571
7.058957869244125
5.717880795509458
6.513685134993531
6.321416177704050
6.026384212188194
5.579565040461750
6.555351468466228
6.317074307039820
6.427433298614226
7.230047109037566
7.126794384382245
6.973656014163504
7.053198320369948
6.220695455219945
6.392747841369022
7.231525511908409
6.847116934026726
6.775308773160800
7.302129140819376
7.302284591731699
7.402489163873511
7.416707549839715
7.420592175452778
5.704839288143373
6.646682800347469
6.877353704339424
6.779280020765690
5.823542944742027
6.587334055978841
7.074501080326171
6.778424598648288
6.689794987479651
7.276675081007230
7.188382528704189
6.883928888569542
6.976624330780652
6.630933818522779
6.322211166875823
5.669769172493391
7.039491903852742
6.656866529325681
6.832853488980771
7.098327344395640
7.313693612811205
7.142907761676367
6.786559956145915
7.218403688983045
7.380607932883328
7.358967138101587
6.840322684387429
6.993573077567080
6.430817114074687
6.580339428221692
6.485417364506760
6.719514632030956
6.918036804209812
7.195625418217837
7.219469525314682
6.801443070055599
6.813372089295679
6.656258752391516
5.908705380724385
6.769939528872563
5.790837691605308
6.884766360888551
7.277850881593415
7.330571392075962
7.357747087846511
7.332482324614662
7.264445083902193
7.165579099054753
7.356227721808217
7.060411496397167
7.350313820089535
6.973503988700477
7.245734754400473
6.815520784437210
6.819481375165287
7.135693962940181
7.096791442595858
7.108946549217564
6.320396033722951
7.080392984965452
6.210665831126954
6.194575007668052
7.008566992814202
6.039784404094449
7.371970369083591
6.825342278636984
6.762776530054153
7.296778573949631
7.279492466078950
7.393751861405858
7.334293023513720
7.398094248645006
7.142884548598033
6.783728380559711
7.069728805068085
7.219375152859518
7.194920511638079
7.250304742416137
6.974085531626867
6.808806039648015
7.236576413234751
7.053952770764627
6.377497289282653
5.370146686161569
6.130975088447266
6.581093181778297
7.173739028517532
6.944631871216757
7.233914751546418
7.272219353922617
7.354267699332283
7.160851466185276
7.348146883817082
7.422549058144229
7.308793143501585
7.321175652288960
7.303607859906112
7.381484954510118
7.283843186915641
7.086204673613510
7.180865597869765
7.139419882735260
6.433511589309905
6.718242058838467
5.474696130244208
5.807876207464808
7.357045017463946
7.235031834582609
7.266089044970286
7.264228667086813
7.358291019114533
7.396730635111654
7.350684260019028
7.279094466703629
7.424810692472985
7.161503071342055
7.472408064460670
7.400511768249576
7.077990329735465
6.862073065882175
6.246725829159691
5.943216486262861
6.703063812901457
6.712979081254843
6.515679562364365
6.783883165219126
6.706400031923746
7.023192890672381
7.269145298390628
7.513627460003518
7.473379371135305
7.414793759293992
7.354796016483904
7.315900044891192
7.233850683227055
7.275019310118658
6.659226925726447
7.106569837466941
6.853905885438926
6.524832563064921
6.682557721299515
5.285772282640263
7.296538114478111
6.383730230110102
6.842879662491206
7.020038773888756
6.998078153352642
7.444784845397853
7.272331259801542
7.329114106376939
7.114535101320102
6.916920438660062
7.251739201905936
6.768562532303730
6.728124111340789
6.055180307319142
5.674503663136719
7.100985015196733
7.335771841394788
6.873051678036849
7.186185151553385
7.213964064369494
6.982347577160816
7.251609890286735
6.673356886319757
7.053785329203551
6.254454259262745
5.216407316744441
6.743877909134261
5.994984323053202
7.433269922178077
7.566128996703573
7.463325390077626
7.436254578048355
6.660354537650210
7.304011513230112
7.519664943678907
7.506920304454107
7.606785278655629
7.623431414550464
6.913612461607725
6.433186838583264
7.124693154172490
7.476852957281898
7.541760308980236
7.573655572848319
7.581483935182311
7.588134549041563
7.548815428375912
5.923256773297458
5.869438230724841
6.775942574415547
7.475243852248004
7.537430693628229
7.526869409921047
7.542773557512384
7.532919329547771
7.520375269238156
7.505030664509014
7.519243676906932
7.384057521091975
7.039967784658871
7.533411393977287
7.528774125699663
7.516709779660935
7.515969440532633
7.491670713930150
7.479843122520770
7.457091848803977
7.418674135897939
7.505882015838460
6.505706316544659
6.185379602448151
7.381102316580041
7.478270403975348
7.525242621249659
7.431375148871123
7.415944911458219
7.419088564760850
7.405378930414900
7.351386182153857
7.389878550835331
7.458284193305207
7.371873511086946
5.109686452801400
6.838319471162389
6.973105124172198
7.431916191355076
7.454904102714470
7.407074365057542
7.363329851526689
7.291673118702789
7.397547341446565
7.348502509609206
7.432824121680630
7.349503930111022
7.354014915741212
7.419403593409061
7.218715650510162
7.034446295062240
7.297604385540745
7.096182044673272
7.357809165290247
7.364184472304689
7.327245330167591
7.350184919465143
7.366707436717489
7.407744665885104
7.342181864000419
7.350186385208924
7.364150913994389
7.442542893382145
6.326125392098764
5.887977694049803
7.011273651282847
7.088426408005750
7.375218711310473
7.231753194257780
6.929659944537830
7.217619586825037
7.307858406022845
7.394017107989832
7.305239932041287
7.363118772931778
7.319925527218761
7.308762073564782
7.359625433978968
7.373430197091960
7.397171050766429
5.678698914824317
6.026648414625534
6.729789216090072
6.707488074865771
6.751285615344576
6.895881890591280
7.230946326405096
7.363686084019971
7.313222359265114
7.367562807611778
7.316307025443383
7.319705221217756
7.329626380880801
7.386691676076977
7.309340000650160
7.339245358202422
7.437341845836875
7.456331806671573
5.522735986870154
5.070740964977529
6.990326056913284
7.267882336397912
7.421228585609470
7.207648054263514
6.790809487655744
7.154677676426648
7.121300565040022
7.141084362574611
7.366145290459874
7.322224357400208
7.346996792876354
7.343235327570937
7.369969702870969
7.377699734934089
7.388297977746031
7.453747238965590
7.469304241603398
5.838538608934548
6.231945960394195
5.730767384804890
5.520656020041482
5.341795296752827
7.269765610661675
7.281460595231655
7.338371169219416
7.314744188950623
7.396875787365923
7.368094825568821
7.380593799511534
7.306441630590693
6.820557712883440
7.142362944305995
7.136313571939436
7.155183252332928
7.318814772849981
7.340792081408186
7.366434271061143
7.416979559155761
7.428882591835423
7.504790376465823
7.158622802706162
6.542099696895029
6.704056805209025
4.913271095055656
5.531365135854253
7.367505726597448
7.301008219055953
7.229277318762018
7.337918447200957
7.349872422321262
7.304348771315059
7.311594050447277
7.362197517372279
7.390504458062086
7.376183228389147
7.411649798816199
7.425742772368242
7.209987598617660
7.337197347007081
7.438726865536692
7.349086253365734
7.412739932262784
7.407525216800362
7.564200400594183
7.536257921040687
5.948559389568052
6.668073996933082
6.118781246514800
6.040643396307519
5.038053824504016
6.958592112360886
7.090257595558665
7.282923490806078
7.399526870132936
7.424257470782643
7.332473703067920
7.400012719626829
7.435104433667343
7.379004083183164
7.405937688773824
7.458646988714902
7.443889622960043
7.408956525179437
7.281832985301675
7.420039505787126
7.465546605797337
7.258142602747811
7.483496127690815
7.370454802550618
7.418240632508209
7.045924520178096
6.565834723620130
5.730192037244802
6.108694314716079
6.604123933365329
5.903948392561557
6.510633155005072
6.412462224948881
7.269314834731083
7.405630831671031
7.414184721806619
7.441966585825466
7.485004001967080
7.425302096343036
7.361109617029911
7.402666802390641
7.450341467440584
7.406569036022837
7.486809931806517
7.506449602809496
7.485952369715219
7.395206062061742
7.434025029667731
7.510978034187323
7.604538993571476
7.267797517064084
6.939773201954525
5.606324044141545
6.463778051563743
5.897193546632721
6.337635198031009
6.032077718290613
7.179500548458705
7.265005407479245
7.140883799562934
7.376479272260325
7.427055354861589
7.440963044272785
7.218956156943315
7.371929791383232
7.409008913859178
7.377630932305969
7.235328024962627
7.520774784929305
7.499095977667366
7.360982775265551
7.299671361696074
7.483210772285355
7.525623775857817
7.501583118542884
6.906558997878246
6.890958997415838
6.573500689711926
6.602680053762620
6.243592716671598
5.398573726336599
7.343265694233317
7.266506455285537
7.281334180086680
7.301737237215153
7.321021612880696
7.237496762063359
7.389749415721519
7.397712695590206
7.380960533737355
7.429668637375482
7.470942762900814
7.420661409353682
7.469451155267890
7.368650732665431
7.294222195003549
7.489714404318079
7.428843766152563
7.478206846829083
6.200725055015385
6.134721535308413
6.073350783988602
5.839336071378522
5.976500681428185
6.441309811762599
7.279660545680331
7.253982614462454
7.304829982370168
7.256918918071449
7.370338950464641
7.368759024494617
7.288079473399941
7.501864471281401
7.406832002043940
7.389725174020874
7.182362943102286
7.275002871787659
7.297166955378995
7.379644220597337
7.273913643472104
7.115156339001034
6.947374257867846
6.910858197057395
5.685406339271458
5.498271007031794
6.813706678390627
6.928666491499223
6.667879266532111
6.434855703681195
7.105376946587022
7.281717566889847
7.204406845182684
7.344872737169489
7.440508165682099
7.281695775606277
7.426262906718094
7.048196142123563
7.089051273548623
6.026672848969548
6.366322239004369
7.031737832061651
6.915306227509840
6.062752237343916
6.126368814122203
6.974700008479783
6.442699134112114
6.866873930721431
6.881490786262110
7.189879888411018
6.741395102378517
6.698805748906467
6.721617668829289
5.816816855442971
5.561098791324055
5.432114684975059
6.747229630325680
6.476192054952168
6.568030167383109
7.175269633387746
6.840681773560684
5.934841063882739
5.780611546480468
6.203127024322477
5.850915052107188
5.878973039159115
5.362291291401587
6.047717170527129
6.684928335780440
7.444872501093256
5.341059048614262
5.852794616161250
6.344237938140918
6.620262684557050
6.543535662372280
6.858557949656892
6.074601882831329
5.927614917149418
6.195387112541203
6.557147980832698
6.152793333101848
5.479123964939962
5.711305076707613
7.152135312019812
7.318680996667302
7.434517307073080
7.405658358697796
7.303557745762586
7.435712543152088
7.079024932578854
7.157478518480101
6.926948821917850
5.750866335068507
7.229232671468832
7.342437494155736
7.222141273912682
7.355918021481275
7.505996591232314
7.391107319518511
7.445151511829141
7.423635829059544
7.392014491875650
7.300506877652989
7.099003978401822
7.037554717717375
6.558017206190469
5.443972157511546
7.399376261202042
7.251508672189909
7.275768628252872
7.431732712187754
7.516330522996777
7.438971403622086
7.414012186072346
7.390574701950026
7.424376439136103
7.480116359786304
7.417410938426777
7.361454568644375
7.127318322163493
7.143357533335143
6.620348666384427
5.749789899934743
6.543987780640579
7.401648928946633
7.385619015207473
7.391024150592220
7.387859133577948
7.437138809018840
7.177869723821878
7.410642239873402
7.343524619013039
7.470676699085780
7.524519301389112
7.459937351204626
7.399444913651045
7.270714800708734
7.321138076679771
7.288570669515618
6.245602158680176
6.001910066432649
7.467410860871976
7.412591917974389
7.410260035910848
7.408682462602854
7.324261683835653
7.394934852724551
7.449755037087234
7.398441772604739
7.420861123064283
7.490031341089477
7.479701616836660
7.328879354793728
7.247970084269369
7.326052246479317
7.227430515711022
7.104160489363209
5.286613564999913
5.269628634284856
5.164812305921094
6.011501885103852
7.602358365967957
7.499029109982609
7.516822822695467
7.383449155267927
7.409577112786421
7.381048747543175
7.099593704546828
7.406547320214601
7.365218781057035
7.407291969204630
7.474274784328932
7.427890312979167
7.476901859462258
7.420564917141824
7.243302186585051
7.180674368437829
7.138932632785608
6.143434058072234
6.930935763941592
7.425812471640800
6.870572613795134
7.516802949879396
7.416798888738357
7.411469198116492
7.421605583187473
7.427481455285356
5.802017675639680
7.059506970334827
7.466858271405762
7.440140900101145
7.395721306940589
7.503189811671763
7.480380156381055
7.401175532440178
7.364792339879505
7.265103710658591
7.045427891071983
5.713356624637226
7.323500734542025
7.453779236237134
7.371928851610308
7.279166129701515
7.105723559555159
7.499887818513804
7.508112163171216
7.456099944638615
7.421074350880041
5.847803600764221
6.756211441291461
7.462917852548541
7.376927648364793
7.393790279735011
7.483669420102307
7.458039089407597
7.498999553944968
7.406047451239091
7.302488133856107
7.374970058329577
7.311542806165301
7.372084161285163
7.374051761853599
7.357600137977892
7.459101136000458
7.396928550994861
7.432045878109890
7.377312493712758
7.519975622164855
7.471565029248048
4.999661624954808
6.617847790401097
7.424347130133876
7.414116966854285
7.428721993857804
7.485283688659749
7.514955661118874
7.444771730509583
7.495508659872701
7.394556698530143
7.427966332178266
7.390071820676683
7.368931594908986
7.349705402872340
7.373657588031862
7.447391242076133
7.452625096671262
7.406776779313061
7.525882357190327
5.766238574290780
6.638172938627552
5.202305720684338
6.965869748455325
7.407246886284876
7.352973095453882
7.366651115310145
7.402887951665417
7.469757252723189
7.495870515348773
7.486919295626692
7.469662739927669
7.425554993347978
7.345995200661366
7.418794515189678
7.439087480292417
7.436331530180421
7.412886539020406
7.466755110058376
7.434626805697086
7.440898646532325
7.515942047970936
7.491280076179588
7.423672535765977
7.440844789204372
7.396011157416628
7.408500921261707
7.416382449244941
7.456978681041669
7.482808850376179
7.500619454232334
7.467590210156706
7.351860487306718
7.350871978857862
7.416225417777011
7.406874825569954
7.492899530182790
7.368762511311322
7.465774966952990
7.517962555666467
7.534687075122168
6.677964325618711
6.421701443793225
6.401949189217847
7.041024777464992
7.414268693526736
7.411540583945618
7.194174331585829
7.424440624501016
7.300319552247975
7.481514947610584
7.319698487468155
7.333696930635133
7.426563636399180
7.420258804827774
7.401742825726084
7.420168149125091
7.433430080694180
7.515966014253160
7.577947761152381
7.491240745281230
6.391207014252993
6.994789249468541
7.355795699923376
7.327489278112381
7.368016335956808
7.345967302491463
7.141704846398740
7.091227879120254
7.483826850634482
7.413590771194134
7.043387924086944
6.200143859685700
7.304133019069567
7.320039557521026
7.420690856692349
7.394729459258351
7.424636759264468
7.508622363494813
7.443594985484832
7.262989445493834
7.120347491317688
6.657613168526652
7.427709687839346
7.447107151665989
7.444755958765943
7.382907368479721
7.310756168247854
7.389694098509879
7.423055119683040
5.745793790681613
7.385809768429166
7.364555146266537
7.386455449193832
7.390264559622211
7.378801765297433
7.341923652751178
7.460509749481374
7.361488480272726
7.421952397983604
7.362869107888150
6.831800566034582
7.375286962372996
7.372480273799054
7.329252223426912
7.380225527445361
7.385854969389372
7.321404140454670
7.225930496579334
7.449433678530801
6.123070783961171
7.357279777499899
7.361438888679461
7.399846096101304
7.368021498528797
7.341339114213428
7.381371191335671
7.386159641986842
7.386425157997997
7.367390708952048
7.366326391047269
7.291893951096556
7.272936881928417
7.347347828877928
7.332271511991681
7.394294483019669
7.461559053816464
7.490348020158272
6.410006698646200
7.141997152642036
7.361124556907224
7.366935568974744
7.427014304907249
7.407873944480868
7.389705097394138
7.351356563630615
7.331378621239803
7.402234858382213
7.300566740015459
7.430152116511586
7.434318467839814
7.331016581902674
7.283847221651916
7.368353834090958
7.344021888813543
6.976789342914042
6.960977637802957
7.377398944236286
7.336418309247803
7.403254409998219
6.922114244880738
7.376876690343146
7.462337234011393
7.443491219490967
7.370849907747644
7.420465032520370
7.463108872212223
7.342227338671392
7.422246809043720
7.437884913814163
7.082825908717477
6.451094721323298
7.309249141061888
7.258361473951020
7.315972430763104
7.238398231072888
7.306432205028618
7.288909525237331
7.390430311671776
7.413982226126510
7.411346876897675
7.432613355877811
7.446129813340967
6.245287760434270
6.651963257398211
7.200740437922362
7.130439582793027
7.141834703385200
7.354806379652388
7.344681608088029
7.302929453930785
6.328186013509184
4.924123761448893
4.930875560883473
6.002627322514764
6.573104110372479
6.370569417387141
4.989170466351641
5.617712510346276
5.205620179352620
5.465869096367948
5.653981056139477
4.920693320363437
6.089947033418759
6.533005893830115
5.839343698975069
6.881026435084490
5.844204917615155
6.395031301615672
5.856600450129377
5.651488435819950
6.029432155755627
5.631083964151274
5.908747568125101
5.798530173018783
5.340759365671435
6.315348055541100
6.489026275258615
6.574582074147817
5.150384406846733
5.526494395178147
6.374573885513502
6.445152057819625
6.138957575535967
5.658369308097107
6.171678470746791
6.243453880142800
5.840299645228968
5.923225134068799
6.071367743138870
6.177936423599900
6.464567051806436
6.002420468280603
6.635814151365944
5.257737471621856
5.806348660424709
5.774558890260590
5.395822136206543
5.285580519333038
5.396515878047930
5.342297657091265
5.218890178791364
6.522106698885013
6.392426350989258
5.179612143119163
5.927132847130399
5.589791852444601
6.036694068573721
6.799441028793792
5.433201611720678
6.369621218069786
5.527489780336859
6.429362423777087
6.134385016369426
6.019677136044053
5.859471409124080
5.938856699061211
6.454385585258057
6.331517527258504
6.669030776923613
6.519880140542909
6.596770364325769
5.483947429820907
5.737835393099084
6.450630559309439
5.722453688563134
6.112850442726240
5.960650583016903
5.144731922047381
5.479018493763939
5.093851142026354
4.962876085754861
6.034901572383356
5.524613243745457
6.073167340560389
5.434083589505890
6.075341257842094
5.914478559484856
6.125445349110640
6.468466431572763
5.879545282706829
5.513383468062239
5.623371194221259
5.447468015024032
6.081512789884282
5.403954624432590
5.120467138875928
5.088072967405786
5.956391405257099
5.321919679774171
5.854303427879130
5.283195130010784
5.209939652214208
5.408697799390453
5.713585653359031
5.777987408950532
5.486137841624859
6.520543622693639
6.314578113805479
5.854041386208658
5.048690718808862
6.089328567651355
5.830509751379981
5.002840411181188
5.298862635767513
6.299191872451448
5.003590180442499
5.116314799572830
5.448390639028921
5.732682772736265
5.705529648863765
5.220314825912161
4.913520758700500
6.339985794431923
6.496775672516225
6.098973829817446
5.055497040927267
5.166305068847927
5.922952685904427
5.004183335319838
5.636193355017175
5.576682158805630
6.074013206277747
5.776967881690473
5.699638313797758
5.748719883876483
5.447867294302443
5.652967447414420
5.505829442124640
4.978929528234717
5.760168061865341
6.421036561616811
5.904980239081163
5.805040816558476
5.068839301955662
5.603146458671200
5.872351253939209
5.622043553484410
5.403057469355353
5.959180882139718
5.180898902638218
6.316537315672740
6.266307956248996
5.578621890630178
5.769584765319678
5.730656380781216
6.066342667023129
6.122285249010998
5.669413518223230
5.710585788196197
6.180964985957185
6.752925678593924
6.274971468328337
4.951252946663901
5.331522576271396
5.251832377986430
5.082261353377206
5.411366616404285
5.959980339127156
5.353444403139882
5.272640930101590
5.988857316310717
5.447200037562617
5.693600892689229
5.710635944429914
5.692186279521351
5.429254493183176
6.301486552736003
5.371270180240652
5.197730923696635
5.348165350987577
5.188310934648701
5.247282718040369
5.442824514984498
5.943651387861285
6.147172202762055
5.992693894404659
6.376370782192096
5.192108420844336
5.688485753991728
6.148919004649875
5.478519085570119
5.565650570197509
5.837516130914343
5.024909235386588
5.899862795668959
6.345673988893814
5.203762176211891
5.800829283124971
6.245355329129886
6.229555550531715
6.113632154407719
5.676139722790847
5.776757350435672
5.411993229599188
5.280414394136317
5.148165033551631
4.932588144569833
6.074423804717046
5.940286016097323
4.949680532768673
5.107641261503880
5.599065587240943
5.904625212852579
6.393920634653341
5.610841388381736
5.372439824093733
5.195367007469216
5.988831469298337
6.177719629671236
6.007039514254521
5.756710107454112
5.734016393142399
6.396716324456401
5.635520123085819
6.144580123373954
6.073901675299822
6.040552413875610
6.296180415872185
5.476746313932605
5.068043094425141
5.696697513271370
6.195428601013845
5.483890780502382
6.246246353853140
5.272261216656064
5.809094410597909
6.029135633443818
5.843484468962881
6.169816845643025
6.142079568319676
5.571573098531516
6.035680487329054
5.350632837161615
6.207233266173223
5.894234603479976
6.695451930151100
6.110676230978664
5.819384247200207
5.089954467987447
5.927490178544136
5.238132018101093
5.096165602738989
4.861137017726467
5.027704532818503
5.060843209403661
6.024019670161167
6.185715282230429
6.087909642172486
6.211177955680204
6.040914079910868
5.917749525844599
6.490271677244639
6.105827735269517
6.397083829484012
6.297996341950855
6.435519972941196
5.791884770030284
6.491134414941699
5.861067780200266
5.724361393500153
5.380748518971957
4.857514465465071
6.047237050072107
6.480197336791247
5.546291045905746
6.169566428605378
6.270592520850996
5.928135140507246
5.944569434489930
6.007515483362821
6.629400602771178
6.408592870664973
6.086369688522144
5.722446302430411
5.023985420563259
4.897515614378703
5.814424942777263
4.950094189949098
5.666558153519589
6.222473765232206
6.220501574402340
5.677322805827838
5.270525038648262
6.550382169912789
5.898171809206663
6.170925918196022
6.131359530486865
6.514146280321986
6.391590466208086
5.920305545121073
5.643595756574738
5.237860660346144
4.997261245944539
5.554939990870843
6.020890106131445
6.282707423701431
6.004284877987708
5.846113968282210
6.298895317253905
6.188380290712567
6.128478537748992
6.022287516717424
5.555790974883411
5.471245521768825
5.811525792471038
5.801672213955293
6.032053959132159
6.206988765329473
5.588598220303471
5.960677074100928
6.341975326108528
5.922779867787409
5.748627274198984
5.143523406337334
5.963359329195272
5.523415629928282
6.247525516691321
4.767593629671474
6.152429611936648
6.126327823801917
5.756921329680483
5.385055162083679
4.764280678502317
6.298800949275263
5.499636165138216
5.701861370285496
6.073052567909558
5.493189886632146
5.642023955388868
6.259517385784793
6.195091884142626
6.142840107784487
6.612238317864580
6.213777333778664
6.313568267956894
5.712291120987905
6.288278072813934
6.351125217717243
6.218220775278924
6.398512453897858
6.293604743957188
6.564087252149904
5.286578813309763
6.657442751447921
5.780847627226222
6.502856832664431
5.752740393276715
6.218937095476188
6.054252446597195
6.375083427486951
6.188790744317845
6.589928589466536
6.255980884116801
6.481745251832323
5.773116262206362
5.994324784962387
6.172005141098408
5.412551859016132
6.097343330553773
6.691385343809699
6.760110634900311
6.645768075106693
6.680322711497902
5.696727249808227
5.645540932428395
5.765064885466276
5.612545099455814
6.244566312153562
5.988261611736533
5.935563088577387
5.999794262575406
6.749645874955166
6.462670170271505
6.626006658415466
6.364148426792260
6.001983125612615
6.309325879342341
6.524003221596824
6.390602362627672
6.640465979051061
6.479570130840667
6.718913639846170
5.889735063433206
6.394293793573066
6.170364274016150
5.194971385992445
6.180498784662080
6.124549917074216
6.647075373801449
5.376878622068433
5.834332731907081
5.827457788516408
6.512966446302809
6.158154488758663
6.369020556103330
6.477266546658810
6.680336180401849
6.933042287663472
6.371878596688454
6.646199517530636
6.356431033865497
6.226880860103587
6.450445600024839
6.447448187427123
6.027702802269691
5.535519356101537
5.696997262669122
5.811896492423905
5.827835284494900
6.441734733399354
5.203582479536382
6.075622366559235
6.491630126501045
5.856761301180153
5.300588966422057
5.833607278410835
6.251207590600022
6.848242238969554
6.838031415527510
6.353597681757849
5.693297840444918
6.301409708395983
6.006404652769863
6.466860739130443
6.538952254297019
5.891497621327783
6.243455506703445
6.295501365651642
6.128240071196965
6.318288916254372
7.428208951540994
7.392819545579013
7.476452410851653
7.419932280476935
7.480849070759085
7.450931060312266
7.287425813031778
6.088199502091477
6.790889318553328
5.481077788735423
6.366042575790027
7.508431063444665
7.466518620805352
7.398798396384079
7.527669814668007
7.426513091826646
7.475486922200958
7.551482423868080
7.530971171034524
6.591229355295582
6.216324768913445
7.363931948899062
7.403241741037236
7.392800005125973
7.484680876925838
6.756464106016935
7.353123762321582
7.505551102285529
7.509707147267147
7.517699867174872
7.474959272499591
7.536345079356690
7.530021008771848
7.550150181841523
7.473412266846576
6.251047349151428
7.377837480859464
7.354303359785908
7.392522030204491
7.380901354361693
7.398630691702392
7.381725771160109
7.403090195101186
7.491277009436645
7.423558007261265
7.515541087904344
7.481167601264577
7.523942562550828
7.545116276754902
7.490074659732758
7.556878110666510
7.580100183218957
7.453081230275866
7.437613686019185
7.390250824599732
7.392298561325052
7.406247140360414
7.437446498190320
7.365775368806201
7.396795199692647
7.346736832599862
7.371350566746937
7.420732049269127
7.452910408160811
7.547593044138591
7.532010950385503
7.573464525979794
7.520731866339252
6.624375623792698
7.295083326916599
7.228324723044555
7.356756075935403
7.449769795275659
7.408641537254631
7.371456862415821
7.370908355097422
7.423040927528842
7.455790166700824
7.458288121586175
7.410480767394197
7.455633658869393
7.471657882063839
7.508180528040812
7.545440917622182
7.623357563386463
7.177874780193961
5.797628001225523
7.440498065110438
7.444180840575211
7.402622102132733
7.397351265174966
7.541471079951922
7.477611718229076
7.368885699088981
7.431008331122052
7.528227848654972
7.509462582527666
7.519836338158661
7.439726764844851
7.466273410213365
7.488687701810494
7.425074245076939
7.560310165971716
7.207018942416875
7.502433688038632
7.601937336255200
7.542503416293019
7.521179507016118
7.485557778172351
7.368744112672609
7.103101158708508
7.374648698344085
7.474965968596419
7.519397770396287
7.510087436013063
7.601615271142385
7.507634140521029
7.461066048603353
7.234385805743079
7.306199095704243
7.264002567151035
7.532702287044165
7.503187636730748
7.469912847147635
7.416472996464005
7.495446060344839
7.536606996001621
7.527945937078272
7.607675098612733
7.575984038873043
7.493505143734506
7.485846468901737
7.545075813732289
7.441964604951375
7.475111335924977
7.467695602226359
7.485425551015345
7.460169426815582
7.454853146661888
7.514255980704613
7.583070338715661
7.591951611615071
5.920985628978170
6.993837157713634
7.301237931690151
7.446403640984342
7.489559899039190
7.491646696461963
7.570492211768645
7.472180083847903
7.502434331211431
7.420786679089628
7.415257030114144
7.401730567642966
7.396586803417184
7.395632654108185
7.440879822922359
7.452829003350642
7.488619496822171
7.480221117356509
7.552704388115465
7.607576882503071
6.267019663197273
4.986039561251908
6.395092026081438
7.525157907128571
7.451941327918184
7.482184039503314
7.476605456651683
7.452110324774863
7.472633084370450
7.374654724119589
7.359174439233084
7.346919819799403
7.433274252704845
7.455867118882360
7.471229241143964
7.442096510763263
7.492726743424212
7.524861441576351
7.622393028245142
7.289069988381434
6.083813530047787
7.667090751307574
7.457238701269802
7.417696008409791
7.421939146587003
7.457189927453918
7.444853763576864
7.270519592976147
7.391473820755986
7.416374224715740
7.426288213957363
7.472045728621029
7.429556000306442
7.493630492217442
7.526018123731048
7.500498545274002
7.618700151040730
7.630382432048269
6.935562468461344
5.326541417579117
6.686481961515517
5.908218732868792
5.809654517562828
7.169204214654352
7.456583403680753
7.458435085930294
7.587703084070479
7.454468235586767
7.429157603809076
7.428294105829442
7.432634583829627
7.424889981827092
7.413919705345769
7.419896047853605
7.489687499375878
7.475619048113306
7.515059281648821
7.618484308408588
7.612314281596804
6.808777645547442
7.366934849798008
7.447901428709619
7.167985930002045
5.332049970657050
6.787823943792249
7.507208311713789
7.564832213141985
7.496756701373902
7.395177135795551
7.450256837601272
7.485959251468052
7.430746756848767
7.463020059739518
7.534410401154085
7.397276276214713
7.460472276348119
7.486595070818628
6.915541519359560
7.566583698475208
5.474116772767360
6.143869344800019
6.317805793026885
7.174888547828748
7.264879848046963
7.126830372260401
7.331411911604610
7.413123339981825
7.441061738547651
7.420948646624735
7.398638756383375
7.453986884783363
7.434440210146181
7.474004280184201
7.493658052677928
7.473358254022840
7.533653937275841
7.569147952011126
6.967636760405952
7.435804911548824
7.618057045629429
6.824932569383780
7.439789052003384
7.449553329426196
7.499336094490706
7.515397278432689
7.440062023758723
7.497052076693273
7.390791000478556
7.450961565404793
7.200465742576810
7.331576976540495
7.531576726998052
7.552432667738074
7.463006529315115
7.283250123387816
7.673564600998422
7.504268868031504
6.384532200357944
5.531731252074216
6.323820454540936
7.492674112972553
7.461937844839960
7.520680566761874
7.564098641021881
7.541760190615128
7.081978878878223
7.069004508020374
7.116617866179302
7.555555154361704
7.525445234505079
7.628841926182510
7.217980917529092
7.071126038892833
5.871973768217550
6.421771865320157
7.211812745164401
7.487565304854349
7.382409119389332
7.120083066606124
7.374028716984691
7.290983822554433
6.732361345005671
5.651469522420671
6.398349210389900
6.866698109104547
6.519867371300265
5.898704394591350
5.753670963267182
6.647358540358471
6.693930055582705
7.285920914858734
7.454025107207566
7.466150632453227
6.792965711606739
5.412705024500605
5.388795481828241
5.919438111563478
6.108561685113044
6.469084694941828
6.768043333581037
5.344337754857841
4.999058008848205
5.904797890685747
5.975068273837008
6.248910429424107
6.347951835166207
5.379435691706418
6.093518448499204
7.263291891723140
7.122969525012698
6.821614704785058
7.398925116843855
6.643667920578936
5.176593412371092
6.007603324734461
7.523401756141268
6.620328611065515
7.106291263413711
7.448320154190222
7.329387536805003
6.207928258427797
7.317634910231742
5.579195360280265
7.298332170461642
6.882068211008290
6.534829003672799
6.531300536962380
7.463653281091467
7.255693755169697
5.241899046256494
6.510321956254293
6.560955309220311
6.083288269630353
6.740552700062154
6.790630573603976
7.486589589229288
7.008803385645050
7.153288778338513
7.000341037640380
6.632319694664572
6.126396880573896
5.037424441215409
5.764108060181266
6.941407799508484
6.944373432170646
6.887527123891766
6.465718272199024
6.222445352855203
7.462839925236039
7.332409416116832
6.692765111494801
7.008592123756216
5.347341335035482
6.224589738795056
6.169147365237295
7.431539746659936
6.795227272537039
5.791263993484312
6.562069903097740
7.501690273933962
6.506290482023508
7.051838045098705
6.631791531823029
6.018395214734170
7.553223688017642
7.500168074586660
6.165837049173021
6.477194181335946
5.054880822332144
5.728623835162814
6.183531369828822
6.311052333365504
7.060642660751769
7.227154632729720
7.068796239460337
7.073605868843195
7.395963780121727
6.538702776090886
6.885950547365018
7.648986190168445
7.665455011583441
7.114626477798831
7.219388168113784
6.379241112164017
6.558960131494501
7.368087491102090
6.906490885205416
6.728574056156774
6.292884915437290
7.036349637764440
5.046568677150068
7.601212479868902
7.523855339580755
7.734735320553753
6.297319058976004
6.355705489519538
5.209121197549504
5.849917452853077
6.512819917931964
7.024429267955251
7.205954272032431
5.283864521912927
6.907171396853908
6.843775176288990
6.735383692392247
7.421334481872691
7.472656648712485
7.094136632597792
5.561131178988328
6.038492037999461
6.728660247141939
7.392133140260349
5.156784335226689
6.434253122334412
6.861571255945005
6.920470968890515
7.015328349010236
7.701662174359185
7.470648802841396
6.874390212323592
6.575463421759996
6.770255473583861
7.215710202993947
7.001442114482639
6.236001867636382
7.324876499805315
7.237520271784312
5.840271054779111
6.741767095816901
6.338799137180526
5.141925682997911
5.776462312971007
6.740266202093407
7.546024842837276
7.395796880118002
5.960519725233834
7.459375630985816
6.171098007540213
7.552449725585586
7.261218868049961
7.250409621732594
7.659696199469098
7.234788390459391
6.784894894408742
6.223519503408625
6.826689574386147
5.092249291434980
7.634846819188036
6.385265315673546
5.735197628366382
7.371411340014741
7.108501019647949
6.944184595988538
6.208373164729200
6.743325391404248
7.608484751062477
7.035130797842749
6.897389094071369
7.206128822359928
7.484573311119114
7.167242122581737
5.989005432446215
7.473453868474469
5.943887613342087
7.368096407559238
6.364712160627674
5.666973089186153
6.176319589570011
5.814602519227017
7.032278696134242
7.278461490786167
7.512071180065988
6.792771609697362
7.131797340191464
7.264013892434136
5.934229917428883
7.628319521008700
7.546772089131652
6.876815120326478
7.308001168682956
7.268144664131237
7.433061401359708
7.328503738869969
5.662699536177177
6.040056700627262
7.348228120612990
7.475918118640138
7.138363467502138
6.678755113164916
7.493592472491831
7.460045552202788
5.606735178224707
6.347461255756606
7.073802397231431
6.737542930826276
7.227290521336619
7.553507462007555
7.651015529941590
6.995603578964543
5.381150332369248
7.006638979614803
7.441982067623229
7.475353365991203
6.666462215815031
7.644326815703243
6.517219399384303
6.568183217175216
7.049925072241868
6.673631479662077
7.617580159326186
6.847237472935190
6.579225303849765
5.076262813022888
6.450625643365677
7.140484208161934
7.605444901482326
7.544744464121226
7.681015158746456
7.647750255858649
7.477256502270532
6.177410981542748
7.268147063156716
7.646135616095901
6.167699372623190
7.679619160117689
7.443253538604582
7.272910925545507
6.660244884507190
6.181746817339844
5.418242218583318
7.273698925918824
7.394983093503257
7.525959470236015
7.484767498752143
7.494400460939904
7.532323738342607
7.414162851343595
7.095020305504863
7.550922720106508
6.710092968124650
5.279538763134517
5.740551993752225
6.009874114190998
6.845799379497586
6.789899931631767
7.575493242836472
6.909752551255666
6.799735932224695
7.351778755838486
6.649497333363513
5.719273080063291
6.324468251296752
5.932057837616497
5.028019474452037
7.242444779114944
6.125962969790143
5.417400389130273
4.834237543873649
6.504148950042719
5.617589665939432
7.135991672152624
7.573448225085018
7.408696293188677
4.792315179358103
7.180520038730288
5.371964481356152
6.299552464959731
5.124454379757069
6.365775529506575
6.883392537176023
6.619794067648993
6.067750569420809
6.929848214314054
6.947833651378917
6.958683705435007
6.916891387085690
6.004457309254922
6.924541288618977
6.296097329892979
7.617672867386451
6.923061955575916
5.422087312388404
7.441397286355143
6.351369716345044
4.757338988968105
5.033545389678094
5.050105845302209
7.090479368033141
6.745995178884980
5.633149758237095
7.505405133855350
7.156583546501014
6.693364217771951
7.178895308298646
5.059426121725188
5.606055744017667
5.404520141301021
6.440416983354270
6.522378701909559
6.515647036289551
6.315401239576545
6.130870839947756
6.661363216092375
6.523841808180971
6.793609936445442
6.711371289973828
6.644735184650688
6.612771167170678
6.648534178662610
6.489520583028704
6.431051849679454
6.339527741341515
6.433191038139692
6.362210976762953
6.712081544453092
6.679323880386584
6.761249136260064
6.698870387310350
6.592708969061153
6.640744196259888
6.619938293029968
6.688510189534685
6.655829099943581
6.573524436115468
6.510724651991027
6.375331294169294
6.340972648136754
6.776248842133251
6.730170263808056
6.650157544367143
6.647759920336058
6.647295390993211
6.534540169383527
6.597331790867546
6.718148404295917
6.648482995272036
6.557660508054568
6.609565559636005
6.561539112587596
6.462004541345513
6.384074541953019
6.530179284441110
6.658398403665526
6.651537949414942
6.668900843219234
6.663842824303117
6.687743501033917
6.677629382441467
6.729768908044759
6.632777987098634
6.582493982780828
6.540015997749375
6.472101588720932
6.352493230499613
6.397818832774219
6.504636248442955
6.489151950240366
6.737789228049513
6.762984064553034
6.711979256601535
6.748327252104032
6.693878359565488
6.715400113610265
6.600871839016752
6.702094146691508
6.593657681956487
6.597402910475650
6.605922442796931
6.467653722302845
6.596506622196353
6.491380441875954
6.408292411862358
6.341384477540824
6.273636425225365
6.628616671568905
6.732540070526019
6.706992211812450
6.735411683520301
6.582745835811496
6.766530835850846
6.688143169455603
6.662917096047306
6.629018660977217
6.720727614006320
6.614603506791811
6.385200454005372
6.537057643277763
6.549488136712460
6.261812941248524
6.426487833559310
6.597685111419192
6.715941010404837
6.751316054386493
6.757482110623797
6.785546035131980
6.775382980468979
6.728623138595363
6.724917949576986
6.606697407269470
6.707827994763387
6.533401025974968
6.537913325825829
6.536434034684877
6.484649425491765
6.221186154596045
6.293158787365337
6.198253855073872
6.269884260349174
6.413850016924858
6.685747714425389
6.708443694369602
6.794646759365507
6.680785587121320
6.661944667031849
6.767472229113928
6.657359388222883
6.670847524668638
6.582726275279929
6.568839172441463
6.323581155802612
6.640246787909501
6.467428607504257
6.399826770915368
6.383909472264405
6.315196210685971
6.550415330807407
6.691930048078573
6.636885982035821
6.637448375896565
6.672193420489960
6.661097554758500
6.700635344965956
6.644609795724141
6.596753574248006
6.644206275074546
6.425647969187862
6.398610209232944
6.623199646821678
6.530571794768896
6.467963853258119
6.300517443159106
6.373022548923194
6.582290896192480
6.587505550334682
6.588467347964035
6.623503969259590
6.722197425392259
6.668262098006943
6.672494679627621
6.677826549303888
6.675138700785923
6.523657581764205
6.558657892702396
6.591497753577892
6.555927408497944
6.505932071743489
6.518629065152686
6.655085319508451
6.609097578644027
6.630654181423914
6.610810736008917
6.688313253320358
6.588700387767140
6.623913498332630
6.582158026339608
6.598092593831438
6.586799391785179
6.621350620388791
6.597499368246591
6.631544890852142
6.297516372555660
6.349470841182687
6.568941646011563
6.640291005830343
6.695609203723918
6.710425664975404
6.737316596308045
6.490874458117428
6.572350576860640
6.688087689630780
6.684319672731236
6.717307542077702
6.680124948518681
6.483845726590852
6.278696872636406
6.677666072342826
6.714872049904160
6.496817367109575
6.411269265412098
6.612945316723364
6.605159170569037
6.687902285417848
6.743547047502222
6.814207263972433
6.655694842635379
6.335581000655182
6.388561598203822
6.543685710605501
6.678654310344600
6.606753895625188
6.448304432558476
6.393714774077358
6.055366386718470
7.031685642268766
7.304084848384798
7.398400372579774
7.406256112179880
7.356326218783578
7.291215163515707
7.122351861616508
6.924791061531299
7.245476900913814
7.466758271283084
7.499727931399705
7.491685913255751
7.533391045040439
7.518305312251084
7.476380966000635
7.455479171931692
7.451712940631374
7.403890806748070
7.276774600921146
7.026552621904942
7.313164704958948
7.459782275642421
7.516396557330338
7.484883111010289
7.536992923115083
7.525101449944395
7.512841723785272
7.518792384920222
7.469857254929211
7.420097861767167
7.452216553266796
7.354967623748187
7.324474686978542
7.165284267883278
7.313751127025723
7.456459521287628
7.463621709728654
7.494308939058613
7.503589067955322
7.489271699478365
7.483449051324529
7.532777377912751
7.542618805434222
7.511230078429019
7.451870745289483
7.459034481767380
7.414181663563631
7.345248175760704
7.358083264279771
7.107447826949324
7.344727132761513
7.464391914409417
7.482977032761310
7.495132037510126
7.499869037888255
7.523389301261245
7.516867684091531
7.523587258825179
7.516353708138663
7.538626376498080
7.538325948661619
7.497493408470172
7.469157231153996
7.442451771782327
7.386033652052258
7.359739276391966
7.335845698485190
6.951665121648677
6.645055040022999
7.460194720210326
7.509872576957551
7.510757474638275
7.512786941275468
7.477419975252364
7.560939954748312
7.454674863053506
7.566968603754532
7.532631673484185
7.534822768246283
7.474805707232183
7.501916994105953
7.468830667539170
7.450526933967627
7.423286147083249
7.396124750960667
7.363146713574181
7.249125876982013
7.431234498604121
7.497404021667708
7.500494313531865
7.505681586015813
7.511115186683472
7.527372241321411
7.497199909659178
7.542814480214049
7.503884815169974
7.609078182646535
7.581037389825100
7.509295976193533
7.505085195522172
7.483062893416486
7.472636637846406
7.457825339544465
7.465183417545589
7.368672611437057
7.325176994171094
6.910274130326149
7.469884255477208
7.485252940566092
7.514163572691156
7.529480129751426
7.473232815004239
7.514231239191555
7.529776184312824
7.524775227798046
7.540613622436559
7.575781983867855
7.572274055322453
7.558883534867493
7.526259251415818
7.459512280919932
7.443076318089230
7.452220936189002
7.461457246375400
7.426042308186140
7.341934899821989
7.162641917838094
6.303822712651272
7.466765889452796
7.494733989703585
7.511546922080301
7.465785170378088
7.495146385106620
7.522980747524548
7.512657443521809
7.485233553801397
7.524298072588685
7.522303674045235
7.534280526243813
7.493674483963847
7.430406702216914
7.468215305048637
7.434304307331044
7.427486860711364
7.426694942805348
7.405663909340879
7.306601257081848
7.244664667027893
6.850162946052921
7.467494414629175
7.490547658453319
7.537136117417790
7.514945995271910
7.515069791565779
7.508143277300144
7.485852306371322
7.423647396683021
7.504190255453972
7.529217146263089
7.504087792114350
7.491008623098583
7.478643714907264
7.501348955062361
7.497464593450367
7.454675579512377
7.466352920322062
7.428518029218919
7.395397709743201
7.308948577699447
6.918659690768626
7.455262604417919
7.500355993297904
7.515457269835819
7.567340008557553
7.539940688815218
7.522495588183912
7.500457578066613
7.476924282564513
7.494291298744206
7.518276672165592
7.490596291108147
7.500289426567858
7.489865821610778
7.476284602036385
7.457774289334599
7.425724544123783
7.410543622973488
7.429419140447090
7.383321777104285
7.326322848191652
6.431549843011105
7.426177348691517
7.454528823094787
7.514625132168531
7.544177560796982
7.489453312009766
7.549546579673351
7.465445369061982
7.531688977624081
7.518127766627082
7.513122553467458
7.533822456959735
7.535146072604542
7.483639778476725
7.476143996724527
7.460213936124672
7.407346292219911
7.419450095799613
7.411851214188083
7.366938191653523
7.322434384828943
7.425012451729496
7.465188234463247
7.491658112742778
7.511689537123551
7.499762690714993
7.514766499940587
7.553183318194909
7.553410573687030
7.557123948572491
7.551061599835879
7.507573539332165
7.495785983878574
7.497640908350702
7.452028265981140
7.414001696575835
7.371282297778670
7.394874974195753
7.397688621651151
7.343240661828309
7.274412675821656
7.406377291618124
7.440010278255618
7.446932275909258
7.497810949386110
7.516524372567536
7.503893267451852
7.561354117297629
7.527869997033808
7.530445089960120
7.526768025882365
7.502338162698113
7.478161781274561
7.462054719818404
7.455345416562313
7.416859694502547
7.360995767047569
7.333182504691976
7.339777825142093
7.312189507703086
6.540586493818496
6.803009959621956
7.448954799691507
7.452801740489743
7.466951385444553
7.488236068670995
7.506776933238918
7.500947655517302
7.490200466751451
7.505984219497031
7.477942587550550
7.477347904470169
7.437963466494898
7.454847451539559
7.485775656498300
7.476627069478999
7.377300547979703
7.324670424626563
7.302205259677884
7.264079946453076
7.372173065057369
7.432272540681857
7.471235499646836
7.459777626278825
7.488848191701349
7.486650132472124
7.461006126508870
7.483717362610907
7.480512081652345
7.448999316437028
7.425842424346790
7.418514507287005
7.442582597054617
7.391390216248309
7.364294928378321
7.336720671420986
7.234182037237236
6.275327281153499
7.255923482732409
7.412657922190630
7.422320884920054
7.441596771525299
7.471290264186372
7.437164672430860
7.491752526997006
7.481126739575902
7.425756009277844
7.391043460318416
7.426856220990621
7.405715709834080
7.370646379926767
7.272484472198340
7.326050471415466
6.872147876195364
7.072114217499323
7.385405438017262
7.459031554814030
7.480731620016318
7.504297864735031
7.471176702271622
7.448483053507776
7.439483300820559
7.399750958939430
7.387511350336942
7.403277497702778
7.344388748452400
7.302106953871054
6.673216848562925
6.828393918701321
7.305864246337017
7.458119840021761
7.446643132250841
7.390123788831637
7.409727174295385
7.428040137219458
7.390962203831680
7.347713085833693
7.280417727607724
7.161912420746717
6.943753720654076
7.114620254191752
7.116626132279807
7.110612478164862
6.922721753495035
6.235845782287412
6.229132550026597
6.314585951240116
6.280414414826161
6.550256411251159
6.535356853607160
6.113703964599706
6.136316414910715
6.135167634072287
6.294475218352604
6.454845076437329
6.437482542148257
6.371158573360617
6.557913488869197
6.639560813478839
6.320636262076016
6.545357979590981
6.578261062804619
6.301295745349375
6.495790353879226
6.549539617030911
6.363421802664069
6.234868828251179
6.459856092204383
6.454604010274500
6.349929466861921
6.337249555104437
6.526788404078591
6.612122025971079
6.415253803005282
6.588464923129578
6.666398514105060
6.554328415772435
6.308759013197415
6.618007386346342
6.550423643153480
6.597532784459110
6.389119548551946
6.200763209492480
6.589603521225715
6.463766920915194
6.587963180980076
6.550477951050498
6.434272467903190
6.631093417870244
6.642937394948313
6.567950780654952
6.656032820073541
6.710260548594647
6.562346019548597
6.654222426805268
6.744168400873862
6.635058932487487
6.666727262294522
6.541363345313323
6.487452480009621
6.155865018819887
6.356846629373138
6.445406790112800
6.545221442827705
6.468455703669998
6.514719821577034
6.514924286002719
6.472062356077050
6.587655997472091
6.673212840467521
6.192533963293118
6.673864878147353
6.746906581795447
6.790739576643422
6.784682614064078
6.554576526649802
6.538449735144580
6.473341762440152
6.459163792140971
6.629083673429564
6.526271470274519
6.484117813878234
6.632859015683238
6.379276188006246
6.638629866434172
6.731375920436071
6.670979352011412
6.733686816630799
6.865259978851396
6.865878043851846
6.375519086208025
6.499694633015980
6.556800662066333
6.644757701970287
6.422841879938824
6.569803405513865
6.135961798565223
6.359142869431446
6.608441179055768
6.602636184137500
6.482340349544534
6.429393826700021
6.649309187275007
6.761816008399674
6.622965374090558
6.825660225181964
6.860876080616941
6.711156129982655
6.706585967250890
6.822098197366085
6.918122022684582
6.713071762177043
6.804143206994018
6.576541305082674
6.432635635887717
6.325042269190205
6.506217502233499
6.378284576104676
6.552471810257160
6.514202761688663
6.530120916109031
6.540687689390274
6.490038306114141
6.799308080765938
6.759801993193488
6.640715542998418
6.732448562073397
6.702237024388463
6.828953125866033
6.839988350756230
6.818382861379257
6.732332906877316
6.725109691455152
6.839001221586025
6.392997358352396
6.223361251548176
6.324552389848408
6.498671209183628
6.312449246173239
6.576926032406796
6.600672991922202
6.455396279680402
6.454526209990196
6.635551248930275
6.758586335396607
6.797016967054700
6.778014086477990
6.760677142586530
6.868963936727898
6.721702055884325
6.723309820068962
6.789750852572702
6.737910089710341
6.701094006325008
6.699771283077482
6.548997934271046
6.260935316435589
6.395107538617332
6.632153535690938
6.512868724800466
6.471254277744227
6.594510653847983
6.464292281022318
6.517619478730406
6.622924916825234
6.555078866766832
6.757623437597028
6.737366806565674
6.724986795724740
6.877022573578760
6.843007905414819
6.744581622527105
6.771951181322726
6.730577408131766
6.769414076887336
6.472056461381036
6.512884870301039
6.423992018172173
6.440018274077979
6.603913647749304
6.501959965466041
6.551393582972031
6.421281808539059
6.465665354716556
6.540111511510736
6.518470697359209
6.663080931288571
6.743219654040015
6.703079466958101
6.763792030932393
6.849182412623424
6.815418735340683
6.832194354352589
6.801496459747141
6.807848522012478
6.741557684080107
6.516668832658144
6.391458123984410
6.306442429970263
6.330181088285383
6.522981042522576
6.690064139217558
6.568771146920468
6.546856360572073
6.476431641027141
6.520279121330591
6.738072019449095
6.838888592276035
6.725575546566225
6.634587015490972
6.811494895994956
6.830890192313254
6.834278957827730
6.800218975021772
6.809974982992169
6.502976861378033
6.732323068561862
6.466937602056422
6.650515395125995
6.570335169756476
6.591797538921264
6.595416537901368
6.429045602553301
6.663725182227743
6.839592516358000
6.812868709107404
6.700554343647161
6.711819936055338
6.716791149859081
6.828138936358624
6.768590261924987
6.738713237304760
6.812616981288238
6.696670382828572
6.735586888525487
6.428192787272105
6.485008750772588
6.471141063597119
6.545558530034677
6.712925094652647
6.384413885865072
6.439129820403573
6.749197641609832
6.819164396029159
6.695233621456648
6.753915519127093
6.788807049620726
6.752968997243714
6.781327918952043
6.627590062960858
6.721897509382796
6.625466406536587
6.485239024742432
6.531127331429293
6.578689054547079
6.451837422017003
6.432598482859910
6.390572298128573
6.615993490907540
6.793235086982381
6.652695851041059
6.781617477321922
6.744614848572448
6.828078644620185
6.855021608365242
6.607981428776394
6.683217218787273
6.528125794270269
6.415302773299022
6.499991761576018
6.231706290772706
6.320360085438381
6.449202935533924
6.762658935222492
6.447347153344751
6.690460826529741
6.801160056753234
6.778114206020751
6.779764827688648
6.593032290318912
6.300593483156778
6.350569286830821
6.561867398162637
6.253053442341159
6.480886540602085
6.789342455133231
6.672817887918347
6.620188315063112
6.251627825294394
6.512537804144148
6.180653005149474
6.482073225667257
6.211572343140755
6.664571227233484
6.630339934058822
6.755705716825310
6.861237973841614
6.655095523450420
6.364512489979928
7.066788885294455
6.981412391034717
6.741709473583192
6.349158560279312
6.964648277437612
6.883215156604487
6.839566160873858
6.849270723288992
6.901933763766571
7.011836877887424
6.838886263478502
7.146280946291860
6.895681594701828
7.066354668940210
6.794392980682934
6.792965552380623
7.031767868341758
6.353628140058012
7.045378707263852
6.953567094384335
6.461343106050508
6.562660820002220
6.934379106903141
7.208830494443063
6.668030788048923
6.402017969646625
6.494452994947000
6.879215300530408
7.108949068059876
7.119015630847955
7.082591647174667
6.993591340510191
6.815964204091110
6.977762340397169
6.513687119377252
7.000795622914867
7.118480573389854
7.207139950269986
7.139663855652810
7.067424621196180
7.068309530810057
6.996304947872498
6.880162845772499
6.615428410134179
7.115082250521137
6.637996139812773
6.769977687838767
7.235345404585629
7.133821587061098
7.076507871336212
7.150498655472457
7.078581528126294
7.001208547895905
6.841708972836761
6.720006446804949
6.737049336778149
6.937051377466796
6.841286883548394
7.248367990242045
6.431648513971331
6.603632247801713
6.641207336769638
7.076243961932699
7.031360739867214
7.030194652773019
7.101266125551902
7.127523757060908
7.054431573449787
6.652973130223436
7.007681113780901
7.155774676548861
6.295487667241138
7.087630390748793
6.738678228963031
7.121834900103119
7.171057094688416
6.701722981978629
6.797876507000312
6.754305226945639
6.829594428863979
6.859618201219204
6.648810829788061
7.123612713226281
7.246403147726186
7.137300808608247
7.187571158711745
7.196565183607582
6.929768684820005
7.094017558280969
6.502249277969340
7.004912196015155
6.718690965045290
6.917546333432641
7.141048376329532
7.144978651440778
6.998852494680451
7.027061396368823
7.090345756067026
6.873724705525721
7.147658830213122
6.670632923163719
6.571762837060456
6.734513238103081
6.813715519164538
6.908536256920390
7.209648171666036
6.940425500729289
6.601168583012222
6.734047866090966
7.061390530975212
7.331646669240128
7.357163001766063
7.292542233909639
6.491823924605479
6.946562723906338
7.246409522781145
7.280994554309355
7.274996777798924
7.266878363410327
6.963297392848180
6.667136208334465
6.858936645405455
6.476154888892011
7.265804099323415
7.291200976933742
7.177022317927468
7.081015860137027
6.977126207699106
6.917077999461508
6.655700517961954
6.928718611182959
6.906969546533260
7.250656443730247
7.203949830723948
7.143515832394135
7.015021587092621
6.711793637971779
6.567528191017972
6.667387351098338
6.732182073947357
6.683007693484530
6.992850075140473
5.762238102542010
6.380263278711583
6.349143249411683
6.685747410807876
6.457263478635580
6.971054523306003
6.758936576638870
5.343332924323496
7.563677002756593
6.420797421697380
6.067224472650646
6.732281776718005
5.571891600038607
5.643110898875012
5.335468175534455
6.664507763393167
5.962684067011190
7.050495459013639
7.160761597370772
6.945238024458368
5.910665343364860
5.666320708260459
5.940513125854028
5.867326703311470
6.630049411832377
7.060701514260796
6.401991590050095
7.198360039609159
7.302216783636571
7.254959120812348
6.498812186464395
6.109144327707243
6.949587417621063
7.534304421862720
7.515305525980015
7.542955292989991
7.531638906788346
7.482887034287144
7.283125822926696
7.477515232349252
7.471295123684106
7.494460150490616
7.598033973415516
7.466928056903043
6.041526715366429
6.809762501663323
7.599664877329938
7.488034996560503
7.535724043251117
7.545496140597339
6.408195841250018
7.394450104918624
7.161696368749125
6.948434529205509
7.620357757307137
7.523579611509387
7.421067833528021
7.538513708962849
7.413499445613222
5.951310412005002
7.575977438241837
7.502446606225297
7.525031749269369
7.094390826513015
7.204687662171331
5.352740994390884
7.422173074560533
7.517008692392837
7.476981861747793
7.564883126448143
7.078878292607754
5.515973284978697
7.094653187406267
7.434880999036138
7.573774828180056
7.294807002534514
5.905505300708909
7.568919639038155
7.255913354973352
6.061767369505530
7.105608887450919
6.316465155464909
6.199138573370933
5.732307905229225
6.256505248213328
5.879034438036148
6.855047530206728
7.415313349126778
7.381189674579612
7.420450545934550
7.383836989225906
7.432269907442176
7.410455668747154
7.458910524530024
6.844589146831728
6.787086422455705
5.394703933555995
6.700632224223875
6.862667566149963
7.324046959393537
7.453654855851932
7.402627182262205
7.365374421913516
7.234605302149340
7.269004183319844
7.440524674506378
7.391682051470823
7.387806223951446
7.432478815844187
7.483934069740158
7.543932782260322
7.477049137457564
7.380583660123881
6.532112793783660
6.449611409227684
7.412125432378094
7.439666615579487
7.424051528084860
7.346262110005872
7.423408954100376
7.320263802876805
7.252201002895509
7.193577286671443
7.188545266050756
7.341844258672744
7.500795215068388
7.496238027816478
7.514632054103673
7.526166120658125
7.465479209822959
7.484751163203302
7.540008805015792
7.498382858744409
7.374147984499517
6.459347500885994
7.408008048350236
7.448421671359466
7.451309391312088
7.413886128098862
7.445164452360775
7.389283978296996
7.227692725164271
7.135387549195409
7.176150492244624
7.216921205025438
7.315261101553160
7.450049910896788
7.527877012023509
7.464794782223231
7.483481311632672
7.398025459169855
7.512372968076913
7.480022403867696
7.479127321349661
7.512521341020174
5.974146470370857
6.979188602802165
7.413902869577424
7.442623712057549
7.262063189369579
7.246796401210373
7.411352528845489
7.446041952288287
7.364892444205771
7.288373511995223
7.205212545688562
7.269650835358542
7.329843659238085
7.443242798716565
7.461186300271107
7.490575628238272
7.508944646076792
7.402485414749186
7.505388407378734
7.334391760281365
7.507426875393147
7.481752536596512
7.477062540102322
7.247059973440754
7.174409573829642
7.493939921400863
7.478144502462742
7.474227581248778
7.364645153209999
7.251970960520328
7.443034955939004
7.458531207400059
7.398146651561014
7.387028134633683
7.328037702745203
7.403800444519778
7.451394542848050
7.479363315626355
7.452373480179205
7.503522897664981
7.474440740228535
7.475274932242181
7.444582964278069
7.518797043940994
7.437958844030633
7.512630089338175
7.481407297375400
7.357187232334043
6.179116328216237
6.894159601491360
7.407249361705623
7.453363635016212
7.380816147830123
7.479117528332270
7.510960433122596
7.459439295260198
7.423947171112654
7.507354707131595
7.481403629086772
7.405979824334358
7.466230551286563
7.489529640749358
7.530337803772861
7.474784581078315
7.425542960706588
7.458711139760814
7.468867622588675
7.450895008907289
7.413510974457739
7.471087767058377
7.553505966298717
7.529920804293420
7.539000747363856
7.530996533532969
7.204342462567591
7.552923590541038
7.446637500995639
7.458290599289688
7.504107795655798
7.490706680950478
7.445816782332841
7.496365105983223
7.535748652929517
7.498873359872098
7.416456169456738
7.405788254092235
7.503837068741985
7.484837164823835
7.510155042969993
7.480721192843419
7.399412473182457
7.435406213797461
7.428841712348141
7.497749208242291
7.379623206312539
7.462043752527357
7.519545815891385
7.561549032820270
7.568502125434585
7.499600993282750
7.535334972005639
6.467961506911449
7.276356580415345
7.527300930337433
7.508039069991264
7.486400115222623
7.535440296880303
7.519284599221470
7.489921519585198
7.494695224316583
7.498260368667385
7.508477926580507
7.405725562104513
7.331167010866054
7.331224206083574
7.444626763051816
7.477836119789573
7.447382620185275
7.445084329904689
7.444699576530865
7.406370233728239
7.397456420980889
7.436988734812959
7.525653225556173
7.391734531048886
7.412349219934697
7.440026962132849
7.482352354015609
7.461455391158180
7.535304044430944
5.879139469499821
6.065406705685525
7.504780181844604
7.434240409674358
7.466129413711071
7.445796689618900
7.422008961126851
7.443778530524361
7.432335126925680
7.458285841139134
7.434827300824035
7.504252109807585
7.480618102809575
7.400331374468521
7.258843149819358
7.343545097678659
7.406807190903777
7.455260094512300
7.461797452865930
7.424503954897999
7.406902253727614
7.413809949771249
7.377822216477572
7.471721117224679
7.392840143258486
7.406796404588114
7.442754486435397
7.391570589120596
7.413327878672179
7.454274622558386
7.487967259534542
7.488175525689330
7.455344217673963
5.882438117723300
7.396860624729877
7.384301337326569
7.401113029991148
7.441216213998592
7.336155588614295
7.442929115635425
7.471872613120520
7.466211388928679
7.449583224269410
7.449176578540437
7.442737689683360
7.341459777572064
7.440283936159902
7.482116866072072
7.435857304621082
7.284047250155798
7.459966397226037
7.457063104557000
7.436650755829945
7.385574397183100
7.441662613641117
7.408730081062275
7.453820191229922
7.420049902290344
7.449348286396591
7.395334492729668
7.469266922047369
7.448645739735802
7.435842603908208
7.380748831532054
7.448559729214270
7.419345532431699
6.963771365040500
7.390444732184797
7.343798242552987
7.272155970241914
7.384889729218306
7.398468975134472
7.411529787893276
7.363754901825598
7.367493454537052
7.398500448805342
7.434349843131240
7.464317058234131
7.375609594049877
7.505806229570853
7.478985815591304
7.428190524994532
7.369256982170210
7.334728841435711
7.461180809914778
7.417154894883186
7.443643913106304
7.434935241102598
7.446488589320945
7.437046313901317
7.423162244686648
7.356693254658295
7.298986717543706
7.410300814319923
7.410921127646271
7.311879756506913
7.375227919032270
7.348211327938546
7.031167142280600
6.398184290726899
7.413596821972646
7.437118442629984
7.362684887590030
7.413721373065329
7.382645363492234
7.444032081560976
7.434685512042051
7.434065815587290
7.419461604087647
7.465500815327029
7.478419798344608
7.426533588416115
7.463066297266963
7.351010540211995
7.528077958510331
7.419051423523636
7.435963233136617
7.429346594207260
7.422416068543706
7.453719856174530
7.370830421491235
7.481846109341209
7.471924805030874
7.444996886433732
7.381934129208052
7.328555366442660
7.446365803819442
7.410090167564067
7.353693237944720
7.390516058158403
7.352425244630630
7.174252923870716
6.712545790471542
7.522816343855836
7.446041140196956
7.426179568237503
7.264130852632606
7.330414530540993
7.388083887924736
7.380271229865576
7.404396097641040
7.415062699157089
7.508955153704051
7.522023638359499
7.441564911569604
7.476003425503555
7.292404271941873
7.472609221045186
7.413081514276061
7.431205752883310
7.460265952842002
7.425582354351523
7.474516921710362
7.429404651476576
7.418471045185981
7.459257302975463
7.420037977162052
7.380594418747865
7.448056747474215
7.353389900477119
7.409159700665631
7.362824898349388
7.360654652512267
7.337735124093952
7.392587727125795
7.370907692556345
5.878296293284424
7.320040082372205
7.460507847811747
7.433717330037831
7.413870992482551
7.437329880715636
7.409469838009099
7.443182808929254
7.368020430845775
7.458818253975127
7.308797463850610
7.392822540971024
7.457798468734570
7.393723024750702
7.416907956078123
7.418356186656529
7.482961391616564
7.480992851843828
7.481623820169506
7.346094743116037
7.404310596565830
7.429881549761680
7.370074034886981
7.368811321215431
7.427773725720822
7.416000023085200
7.366043723118754
7.407637958359232
7.384319375000729
7.358604726141806
7.311741121288149
7.308694511642159
7.282540771498734
7.381936416359990
7.339090855072281
6.195220713789817
7.427296505770217
7.496281420688086
7.452654115913120
7.438170573479447
7.349933213931600
7.384963990605605
7.396150629994845
7.337740548395129
7.404346984457604
7.315940301842122
7.393271842663289
7.362662117913222
7.441835792602312
7.393024550138462
7.452664798184044
7.448527845693643
7.431647298309378
7.354809658001234
7.418913714534606
7.358705831376955
7.352087795239667
7.323623672340942
7.329117647597159
7.376957499804524
7.334420339397621
7.416861804571852
7.393043907560621
7.365933684130055
7.369204483472686
7.331636229739756
7.326868995728725
7.328017174206305
7.338807810433626
7.401579761087534
6.798205934937640
7.434300687782213
7.490687862967126
7.423353766145783
7.397709987124429
7.316842776509096
7.321375455532202
7.342544922954435
7.458231218125738
7.440365273880071
7.378647421377870
7.438922621007233
7.424682381432084
7.428966913226063
7.448076718415418
7.480590776194918
7.470625902490841
7.452897445918895
7.370580792811555
7.387042369731318
7.366517249617139
7.363713897650460
7.367620509620018
7.346093333835148
7.392977199963848
7.400300590361783
7.413266958034415
7.504958010279625
7.435534864350985
7.422212491566017
7.295989207405606
7.338341048027575
7.343147656329468
7.364664031366273
7.288394764261005
6.458153108529475
7.239320757427818
7.433622046594220
7.379675197598399
7.429106962786973
7.388110012849726
7.413147489080644
7.422681490992577
7.438557628437962
7.340623276549579
7.360767923659722
7.365737796168435
7.410641858483475
7.442435276825153
7.379064660806643
7.447980205776144
7.442434905165856
7.418017373413452
7.383364354974084
7.354536634378009
7.456530985831977
7.416049645155733
7.364358171203817
7.354545483613238
7.411503781976137
7.407771459092755
7.389540528657948
7.485194328289073
7.490643729480196
7.348271007497123
7.309796083599839
7.368069438669405
7.339723500146735
7.374148535066554
7.298055097520264
5.979127771726586
5.981055613602529
7.454020334318957
7.388375458292129
7.473377613172864
7.462711902544028
7.442501852984860
7.431998468403735
7.496726044486593
7.452640037540649
7.443621333575591
7.438094926687238
7.437360144915545
7.368150883492468
7.464956582584718
7.472862458113728
7.507405990641534
7.441778881543311
7.416837982529934
7.415399316869836
7.417244220887054
7.382409034916198
7.389651441317081
7.403230782605917
7.382159775564395
7.419916579146059
7.368282810137941
7.475669516930127
7.437701957781699
7.363647295549466
7.350725572588482
7.286857264830554
7.313032194749743
7.246254349405273
7.381606301899660
7.310735414780311
7.416527849871310
7.426575620497630
7.472187279576499
7.456807167203003
7.485563719698790
7.491959117736100
7.457781100958341
7.464643853153111
7.334801337836758
7.512001021961684
7.504413604436937
7.481209917459950
7.513940060599037
7.516977871936239
7.453094803317412
7.440975956176787
7.453771147085567
7.391459464255438
7.418923458202147
7.374018038678254
7.393153146560816
7.376620517808348
7.374110223369653
7.390335421466760
7.283784669463519
7.329073382882966
7.284949252196359
7.331862667430675
7.322396391215586
7.247611427610936
7.267661275658608
7.344330241145627
7.403084920202826
7.492692032388561
7.426318338915748
7.417699656393909
7.494852635396138
7.484194363320245
7.483249323791720
7.435434909866209
7.368049762110761
7.326230169916275
7.497578471211106
7.509509278756086
7.484052012484910
7.519406375751259
7.505096956716069
7.445469131723849
7.432514749527674
7.358413792947823
7.384928924426409
7.432929203824770
7.382227587558464
7.341875495638041
7.340108736875166
7.365412768735882
7.315299771239634
7.247231981966028
7.254660183045598
7.354156982140049
7.268334768103399
7.321164867606801
7.296062069368007
7.317301939910017
7.040103647443928
7.484257024315960
7.449028052911720
7.302872483544447
7.443143897401137
7.452643389338276
7.493735841540443
7.409223297416738
7.393526529972130
6.771840680486008
6.742106484873080
7.410389951481625
7.486219987037842
7.502517097802478
7.497551155701219
7.450100663456896
7.411588333387796
7.346927849608420
7.352922428925667
7.397648268815143
7.439146586714216
7.334655202164937
7.381886414471348
7.363819884552731
7.359872930068224
7.330721249082726
7.254803404063646
7.282155976897258
7.272720945858650
7.315847997414780
7.268875803153244
7.305627238941526
7.470223113421995
7.305999402058204
7.139738613637128
7.243133999278717
7.408858030580467
7.430019913236637
7.457900178177486
7.433343105781360
7.474733092346157
7.490239984107223
7.494206215873570
7.473207191764354
7.486012807992867
7.498141312130652
7.506540885096600
7.424083380995111
7.348948391599571
7.416662270205138
7.376493287012901
7.363912502131849
7.334146425045418
7.253090889382713
7.334208466221183
7.392568937212028
7.374123703985849
7.319482861552878
7.316630305361429
7.319408688572052
7.349828356999311
7.307114430212918
6.714949187075564
7.104445475040096
7.326159710503657
7.315873467988555
7.363031901440178
7.367904385786213
7.286458772060977
7.418606000999979
7.399508209496069
7.458331605135440
7.470285736138546
7.447689360371871
7.426450058323182
7.499151416681734
7.483520303681390
7.478579550214441
7.416127979558186
7.409489623501527
7.439095665018209
7.450231615290945
7.390663542488815
7.343273012734150
7.305552679745562
7.382250163998552
7.370370097882960
7.377877643974638
7.361412852352341
7.278688304838875
7.315427392500216
7.426844771112147
7.356730595787746
7.346448475722190
7.342797595230216
7.246109767319199
7.222607859419550
7.171575284416792
7.330606916571591
7.420706423796194
7.462336870445538
7.462767517234230
7.446900336109577
7.377082082946873
7.386110586727226
7.440401148788867
7.475631193069856
7.456160050247771
7.425205328231124
7.447804482277233
7.428090503752541
7.353014794507073
7.431680231547575
7.380187225018303
7.402223390023581
7.293189890719472
7.368958988463291
7.343907175189284
7.403707355167508
7.361543161554878
7.249637678212808
7.129783205787395
7.418076610522868
7.324727258073989
7.207461715334584
7.163936073088040
7.166528960505985
7.278719158711470
7.453658395462107
7.472592006591054
7.317264156661792
7.396043141548121
7.378776928168925
7.405011400134396
7.419829172494584
7.471175924677572
7.461455811442153
7.399082016566173
7.385820995807987
7.371978430214855
7.474464655796989
7.409306939108956
7.393395240143676
7.407493009468817
7.443618003395544
7.274243552761771
7.235305151925502
7.273714166989425
7.309509161191907
7.082734424166794
7.377084814225879
7.357123316715423
7.350309379296139
7.242325509591804
7.244786661845236
7.321066112908607
7.450634696187697
7.431767382433623
7.345954998577637
7.393940954718550
7.343804569911444
7.476835657840258
7.513138293184896
7.305658739314021
7.307646436346556
7.357751353715889
7.415746005914213
7.353523555734752
7.440119795855852
7.380675823122352
7.365486953973606
7.398665889082060
7.360500966176915
7.406827699438847
7.295550820735309
7.285811057245734
7.348310919866736
5.402252403401279
5.270887500763664
5.575542377472276
7.091592816486262
7.419408570339581
7.348574816271055
7.375558601960318
7.402711924541973
7.465786140568667
7.405127569214129
7.406312181098103
7.386979552203066
7.313163637490044
7.305328015512989
7.354150023271771
7.389123448000452
7.432325986387900
7.315323129427283
7.447594548290808
7.488332973818859
7.429544846417601
7.447398667243885
7.415949831841997
7.392100994387947
7.421659419289984
7.409091812769836
7.305961748085445
7.346222685641484
7.285036204918972
6.337072773225481
5.510881926485235
7.335843906920793
7.395891548672256
7.442302573996774
7.445778372534263
7.428313100836101
7.429393833130217
7.399549055491199
7.407172221222151
7.223973837725506
7.226164537302855
7.328682766841896
7.366264636127527
7.450549456497609
7.413281070083415
7.385631497347252
7.464693433902553
7.435462480750911
7.434944800944102
7.380751489233177
7.406253869480029
7.397855355407962
7.390045323114265
7.377355508060678
7.349462240687914
6.321789115756941
7.002141357483302
7.429128006093431
7.490001239707470
7.471809504888406
7.413946847798092
7.403999578023919
7.385988143841706
7.354444639025981
7.240055381690175
7.335731536007822
7.489709905578459
7.377578215059589
7.459734122394032
7.434445650544175
7.423205039214515
7.476686442973510
7.467663527264339
7.422220562910392
7.368777196365846
7.383195731901441
7.430688678594915
7.385272077206966
6.226250776912532
7.308185180083137
7.458838894995448
7.292034773200714
7.406173651872756
7.483796750522289
7.321465946136648
7.326156205910141
7.380751424254745
7.458587965890249
7.388261152805750
7.523561448035643
7.395089383687441
7.413112401175360
7.474022918034553
7.457485904246449
7.405866432140870
7.363906854247551
7.447940952859192
7.179960114101499
6.844731648509326
7.148640754905625
7.046620005347673
7.374176464314692
7.331408247039732
7.362262625788150
7.386538234606330
7.419577272275744
7.400549575401225
7.395645530408780
7.404203879004564
7.457178238603189
7.405129578877986
7.443580358793325
7.484273439396710
7.286545097838635
5.628337220565776
5.748277432205393
7.036309183975485
7.264410127040833
7.356448991470719
7.419414925359103
7.425085102862074
7.494837722191144
7.444315035899431
7.408724416654444
7.406064489472679
7.445519711659629
6.256605800355997
5.485422373035777
6.474535983159935
5.613606994286061
6.302748622755603
6.436085659153086
6.404981310802040
6.588593653151543
6.311639435768175
6.284631780737600
6.123458044353264
6.146683077895186
6.073095081652850
6.432272273055577
6.285997676734175
6.543848326050946
6.199381337962039
6.439404709669263
6.463062271965357
6.843492288839908
6.635378824307739
6.618141210220004
6.727486268920904
6.696376161179832
6.551376774179824
6.724903274301507
5.878611810167623
6.560039627368027
6.556986964227253
6.545094090656995
6.463585945198246
6.616675257211696
6.586210849296296
6.415248404842098
6.443301655795507
6.444036829940027
6.525386180101400
6.613880564859763
6.568456409683546
5.598639886459289
6.229242551563603
6.631453657568465
6.593985916770562
6.462238795131082
6.622786756765150
6.447064515316457
6.523531036666441
6.325583674302827
6.479210351490852
6.565629363014912
6.408047192381119
6.490094147122161
6.577284046748575
6.481115097351283
6.488315702796057
6.589883107085861
6.563323802444685
6.384367450717919
6.167381999645556
6.510079525504558
6.479600620244479
6.539676441730920
6.442018276411919
6.453689894122864
6.454037863064651
6.333096886800275
6.204237482007006
6.053627695881158
6.361682492725570
6.131757967942180
6.374054095588936
6.591198204847611
6.563406410113420
5.829991518527581
6.237000476989376
6.409337073722333
6.804435063768333
6.344619582685429
6.554015670665796
6.634705622497554
6.521001829338466
6.470179052013775
6.470460388889590
6.509676252657194
6.276242259106901
6.412720304868863
5.816571648706045
6.558033629921690
6.370265733684086
6.384061604157185
6.425894929901684
6.462420650687531
6.476134674799827
6.604101960712217
5.936407541352529
6.272329166695004
6.711655059434769
6.702460766833019
6.159569567924121
5.595222663903650
6.496117439306216
6.739405441130771
6.688905176712838
6.585587688377210
6.492811592163064
6.596452316181775
6.189019218888371
6.597308273881133
5.859593450116008
6.405285685519085
6.419369160399877
6.341159934170772
6.423146431221087
6.405794792948065
6.445168683537142
6.466778099135838
6.474675483696604
6.605695915128710
6.178950051120718
6.518239009003228
6.772454122800234
6.709466196816634
6.610779599465449
6.544184641001826
6.627083622982957
6.571380838658074
6.407152920392266
6.304986814819053
6.291110118159739
6.307400133777452
6.490646144263481
6.434822832415691
6.516632872872707
6.461614069867858
6.541955276790171
5.506572299591353
5.490592770597366
6.651096981033139
6.843451728689270
6.775715209079652
6.565135342434866
6.462650450461112
6.364144101106744
6.315310504494319
6.177518278136274
6.353299953105314
6.362261843172849
6.531847696550851
6.379735551868613
6.629882002417526
6.577205612048304
6.431453376512905
6.322611298281118
6.660882951715198
6.705574155021192
6.549240460634438
6.536641831093528
6.040783739574016
6.254754112522776
6.292084112027677
6.433197226535121
6.408102095402487
5.782967420709373
6.239490890183125
5.929766127489594
5.871185585492552
6.100694012778135
6.281350597668055
6.529027373963816
6.668106646519413
6.925157243976900
5.990926708656660
6.468675474489491
6.468996988011853
6.516023296425447
6.396028596829479
6.047140111158324
6.419844816588753
6.416640281160157
6.509296473236402
6.592090579706949
6.495205042553701
6.433571494790405
6.691181308246380
6.585627734513448
6.035556421145963
6.284260351203605
6.651685161780996
6.648574023425133
6.788179956391739
6.193621418021525
6.558582082944266
5.932462841847565
6.293748658905203
6.463487491887140
6.566790261353494
6.454537652400394
6.458187936127674
6.542954452064779
5.593813158593676
6.634377418844628
6.598216615472309
6.557188547105696
5.784569267702652
6.589802839008492
6.315544574742856
6.732636333773694
6.703258207056511
6.587027755592849
6.605868870164257
6.451911921590933
6.435614373434662
6.513582313561763
6.491541059632508
5.921961946581964
6.333771363611842
6.512876126841124
6.541826884088342
6.533632453676994
6.466665605942604
6.419911429977917
6.416546747485344
6.348039628267205
6.438801398999649
6.278786304110310
5.697523211073033
5.893930108387842
6.549929486351148
6.446019424146518
6.455146952577333
6.446037853003798
6.578965333363143
6.636631734254661
6.602009950417455
6.498711812882607
6.466648870652525
6.382613780326370
6.367217982639256
6.315204836829308
6.352696060320051
6.450473963088242
6.453013055425713
6.364074716315341
6.480860427979483
6.553100739555846
5.739877673605148
6.476251493891850
6.479333196679055
6.463861581880878
6.524325745215564
6.474394131431339
6.560391950960020
6.433599081142817
6.338495037099960
6.287363402187244
6.325136349601940
6.389730574556675
6.472173018993063
6.470175446628857
6.471262205456127
6.549361597355361
6.197777168133926
6.356562805332031
6.526176497764496
6.555858250406261
6.625465347047087
6.524526413253518
6.418693982980377
6.312247929420322
6.372944047593535
6.434260808518040
6.410350878102602
6.506216950393794
6.530971126606986
6.596706126271161
5.600847487858575
5.953806437841205
6.029769487529819
6.317489718165780
6.548150727457237
6.405232171533931
6.516458660009979
5.925506048889244
6.086242282278358
6.429680272350799
6.390918696992541
5.876636414957044
6.531779214991791
6.458249208471599
6.417598846040057
5.418954094777398
5.720005437904637
6.530879487481331
6.494919438528985
6.035767832762936
5.734568425591914
6.442229050866851
6.465556167694863
6.399807978573101
7.360845802724848
6.794851679151073
6.307812462411324
6.741227826434472
7.296801150158513
7.352248537191189
7.028594680494545
6.326459395843577
5.296838420889197
6.812446204643258
6.642060587449881
6.901088901139155
6.867183284377919
6.884670166049943
6.969744527305058
7.014594733063849
5.756032522752236
6.852876189111439
6.729011783171114
6.692139369061546
6.852476235603094
6.902677743323647
6.953025479212032
6.390265303693299
6.779919297481020
6.885241763295255
6.895566484934548
6.898728509542785
6.776547362633867
6.984899329904115
7.065467350493722
6.701489493398238
6.901131445782239
7.047151190502202
7.049896510381812
6.822622532241049
7.001286083913746
6.869453332407836
5.616307886447691
6.048219615452940
5.398414752591041
5.193722665256280
6.526569500869974
6.539763102433058
6.867866149460433
6.842239197176457
6.394163634956865
5.338246396908430
6.526445070489433
6.870921587385858
6.983459615849776
7.016824669381605
6.872036843532874
6.935039295678445
7.215674144923520
6.097337051805678
6.923718495804552
6.934241549129448
6.864531975469061
6.672403387473687
6.662796042300187
6.853666437072249
6.907979320900997
6.967706370393066
6.855522797144598
6.720943902736916
6.808197531106485
6.826902582917925
6.688687961584208
6.413119895587203
6.153242188601055
6.659161668071652
6.845038762883853
6.894794895827553
6.948376227189281
6.767552750811944
6.911313621079947
6.242759833758454
6.558105905137522
6.985519479230184
7.020191450724488
7.066817565871313
6.577787484021553
6.450057345454989
6.508853731428693
6.427800285780277
6.724594052956208
6.741044620651933
6.637293487425580
6.597253847196624
6.628148641723608
6.840023730064649
7.074687371256304
6.981735855699074
6.564460894836448
6.045004235583436
6.560608103609901
6.817743706575054
6.817147736096016
6.818304354069719
6.866386272546655
6.946288581394013
5.899601420884115
6.114546657410758
6.859612016475297
6.975897455329811
6.899479300883469
6.808729163949272
6.676507523051908
6.770309639156048
6.810812216211476
6.654402878269897
6.566218025646299
6.633147454470048
6.680426893538003
6.916723395504822
6.771593790905802
6.648817750752100
6.943558163644129
7.080501628529190
6.911806470444626
5.499445367343503
5.969970599237445
6.541078103619866
6.717601666073071
6.876977137887442
6.731943879104922
6.303942628065448
6.159935589203382
6.379178396498483
6.587464331024747
6.592532165835126
6.703871664213757
6.670301329529548
6.728911700015765
6.802161383938596
6.856483829933952
6.890433675113083
6.793264642387819
6.818702724196891
6.828075739997966
6.731572334308908
6.735520479630335
6.743814636879410
6.953112547727711
7.018117159131059
7.005688503000441
6.856206874863620
6.000042513186514
6.608317160313333
6.835314800589936
7.065459371138527
6.745797474982727
6.336333993298149
4.923739791253803
6.580883734945388
6.616085484109154
6.559840851683314
6.701684359835801
6.716303567721569
6.835381343095607
6.803279333587914
6.951521831903557
6.976952646524308
6.904865701214751
6.775159681715608
6.645485918541093
6.524299485072881
6.667658572994876
6.905904714404327
6.918416795922063
7.140964319148699
6.981208511830106
6.822717442647289
5.946126359503004
5.071409349451618
6.394943684613552
6.704168057188440
6.867959294951501
6.446893066148617
5.261521100848158
6.631762088603555
6.785350988544433
6.793211753771616
6.822217357721906
6.812748245543182
6.849811983752961
6.893443227659710
6.891339419730910
6.868936840799076
6.725710203950396
6.917063912683371
6.639636736034769
6.826550798208729
6.894261214755304
6.969262807250411
6.861834126067603
7.168780126577116
6.954460313031906
6.794573326071321
6.106027947675463
6.316097702935173
6.469592282290026
6.714764735831775
5.356890560044016
6.540594608189343
6.844068640845393
6.741361843539320
6.978123152641242
7.041933974961081
6.955702743648352
6.977362427703373
6.943388360271609
6.909031756818590
6.835893643205816
6.862212546588312
6.809262773053672
6.489735338883527
6.743433248534939
6.814392802301190
6.853231320474237
6.920607344236638
6.895387092660734
6.792610788183386
5.305245038246992
6.370690012040661
6.505802254699356
6.358473488289324
5.506834594391530
6.565693498367086
6.958310778083206
6.827401300410866
6.934398947856264
7.075845424260676
7.003101733857817
6.845288502209990
6.901015750994924
6.959459072807647
6.907547150156678
6.760974397425900
6.772889239033770
6.818675922087183
6.801857482426733
6.810875696127491
6.757090730279365
6.820293644282508
6.887767913856281
6.401984997082601
5.496807189316431
5.025622187693982
6.086866542994335
6.875534040589301
6.951129952915855
7.000648819885735
6.855728334668456
7.218162518847890
7.100894553386357
6.963160258542567
6.875449848887103
6.927753210733959
7.027590895807196
6.782239349857386
6.784531524134436
6.819127070620536
6.701063411806022
6.663596064104818
6.885617843848600
6.936537011626077
6.843612192736676
6.870447900380982
6.561594975045741
7.145366383209604
7.221890397496631
7.176611986173194
6.990991699283896
7.122240177409083
7.076066760482863
7.098810751798226
6.944775159685705
6.927102576652375
6.891811836309564
6.795446019748242
6.819052614934118
6.793902355705680
6.705311165711830
6.912422194135550
6.874949467452253
6.974113007459487
7.024576085638190
6.356413777895315
7.361740283897811
7.350602683361939
7.218492082917114
7.198036356561774
6.936867988121367
7.055315950080628
6.909943947258759
7.016415895683254
6.919019105578030
6.796133250569814
6.963579333675506
7.103799702628211
7.049903363880382
6.903248541103105
6.944909855948925
6.874309167692768
5.731451489714434
4.904076352345536
5.267315015232628
7.084266567221304
6.989789534841292
6.984926424900719
6.984862573522489
7.128441199855847
7.028232503724885
7.076659470493429
6.935123951311525
5.891719247115493
7.005862970328701
5.984687256480693
5.687746159033961
6.991343119056001
7.107102384503672
6.912631250497475
7.193558569279018
7.104690502386774
7.318051228002343
7.391054404339119
6.081813149006816
5.548389758548776
7.124018871100498
7.212579479425838
7.237876917478165
7.323498405337752
7.347700965105452
5.886471250426544
6.503653703609396
6.104142490804651
6.371655370602192
7.325337198916198
7.049448708226677
6.591448733262342
7.127262918136458
6.981900428394434
5.193796838790947
6.245509113105298
5.801141436749893
6.238106551536954
6.032265382480595
6.156222232492485
6.084897496940592
5.773305327765989
6.279892562674807
6.271773967827754
5.933964684916869
6.058456917635500
5.962255541567508
6.140260718313385
6.256775163524873
5.969825808320508
6.147846445881060
5.868326040862265
5.945235233272070
5.924284156739732
6.105269516695210
5.959158470331766
6.174530441595503
5.988513292748062
5.900769072450792
5.250827817587044
5.973624939861376
5.581420733368065
6.059247397027816
5.517182403862156
6.085819610837140
6.448041681908822
6.137558926669008
5.982148161179698
5.809793107965787
6.353756645902811
6.248225862092704
5.946657794457714
5.744622488612649
6.107106786382421
5.615456330629038
6.090024361295580
5.952815169775172
5.998065275764151
5.920440544914564
5.831057905209622
6.169709210134615
6.229319730917243
6.232872493548856
5.794322219326906
6.171156921881797
6.174395579987224
6.209279894250333
6.085749701441995
5.652177421428456
5.717681138630661
6.233248626631770
6.240022462462851
6.187491781512826
6.091499362641003
6.398741044699705
6.027645162485971
5.859335908084446
6.580027626824070
5.877066691475036
5.784727662352664
5.862666237520969
5.785412140482093
6.035257711700974
6.363799373603062
5.913900380513134
5.780759779421905
5.440484273099297
6.097705827747556
5.767341231222123
5.820250277088766
5.587246153110963
5.783336602672582
5.404787658608763
5.667088785803529
5.837861104660446
5.541534937357940
5.857194248967120
5.921900587623724
6.115119340163499
5.732983704592026
5.750311519034313
5.599637679469330
5.601660060478126
5.740580966135898
6.241594537287165
6.171001533533687
5.816573576406594
5.746776770305529
5.858835201978675
5.883991514556141
5.643537461127999
5.752847767217972
5.818852799658881
5.667812449531409
5.885962146022417
6.459055458528876
6.068547381233796
5.775792017517347
5.638682134079614
5.785580949082137
5.897045545638337
6.030528966751379
5.935728923034972
5.808309320644522
5.638611920217758
6.467707555256895
6.376351493631462
6.152276969981148
5.806733404031304
6.116460256836078
6.350105280592861
5.990645987138905
6.044262568610649
6.016067520250764
6.421814893876059
6.329224353774478
6.392580602169007
6.126321858740548
5.368763022333177
6.037838553603564
6.225862702098811
5.915395758532174
6.162267404413700
6.105971714824371
5.461170176141279
6.130859361274013
5.964392866322791
6.320798537315632
6.063446392674556
5.578325728274965
6.097727722566102
6.393348376979882
6.760718432501839
5.942462298461215
6.512072490830745
6.524143406028677
6.146680253737933
6.144807542835728
5.750326980016297
5.868533824349245
5.868985269030123
5.770292197646357
6.152207366010992
6.334881434594374
5.586191901153501
6.307922846196789
6.138336901951529
5.996111167885358
6.101259602797859
5.812391832713089
6.197423041577498
6.141371961591118
5.990381091234417
5.833609706353752
5.310086668028850
6.153786986978282
5.388767791997504
6.269016939400004
5.832033380214704
5.972486269206353
6.253521822952488
6.010646819259648
6.251083869425464
6.092214196480150
6.341466206174848
6.015104612408905
5.835882001943497
6.048618648014590
5.977140978666905
5.821709941784052
6.042863657790759
5.164710655807021
5.940827881463142
5.458202871862158
5.140116459016729
6.145216728301708
6.179131816475193
6.270446606561214
6.160459579727158
6.343878890115525
5.725994414147464
5.906400033795480
5.938175587429587
6.084731585686278
6.128552081272909
5.840793132572738
5.724635012176964
5.678741295330779
6.150637698878107
6.427276965792815
6.300745632883479
6.476057293264432
6.694913425000374
6.553264674265328
6.138645129127369
6.141051142960748
6.386779604880977
6.139257327708450
5.908107490597062
6.088977698311963
6.079413088715832
5.060991696033630
5.361199059295508
6.488558147943943
5.061872859466741
5.613932181850641
6.539454835988855
6.312501133658092
5.770218186281610
5.876543350261000
6.433992750793977
6.455954292334363
6.421365006109411
6.420358440180814
6.330978541171797
6.434514651495651
6.559270641719818
6.543114767869080
6.615406356676965
6.627969755589503
6.630564543684883
6.427321678830070
6.488395249575281
6.529945912025148
6.382961407199405
6.477223000155365
5.633250614110928
5.701446793569723
6.238917235340230
5.735183390044490
4.893309215199204
6.442660325934739
6.337033033868859
5.089503402077272
6.659293735570627
6.673074200088051
6.284857470056025
5.720827544057015
6.556711711816535
6.427488017504688
6.352099940401790
6.455923222794686
6.526572026028163
6.511585532398374
6.724227183871638
6.651873927727898
6.651972146050696
6.581614070823694
6.579623631944421
6.599709020248719
6.558659540717177
6.483325241441884
6.351706735061501
6.401446482859966
6.613248602122511
6.064185690069359
5.649703047589055
5.576398617987083
6.277148431759192
6.440630800275093
6.408699182314061
6.704122079407297
6.629596960148950
6.643216623535899
6.569188005578589
6.644568881162387
6.210023170010508
6.132192849014891
6.479376121800309
6.534409067937387
6.622994238577942
6.733358318071240
6.840484115800118
6.684826929273885
6.649668362632565
6.692346533777111
6.621611468284400
6.496662930077539
6.446754993309878
6.364087847092129
6.318983680855709
6.646552283856180
6.586050425584604
6.381388964581542
6.416001787654333
6.393752302345112
6.536267847637725
6.799381676161254
6.671240755366824
6.545730259398438
6.578009393743319
6.350155104771350
6.266954444586906
6.396553518677463
6.519786589210200
6.605292982096385
6.660036312428520
6.769440794815852
6.681994224020741
6.681574100058596
6.695550236115425
6.595229891972068
6.594201083021052
6.501896023781917
6.410104310733971
6.543168070193509
6.721921514090537
6.670485102108239
6.059872461831048
6.675064581832218
6.390176426332824
6.331693437302970
6.602076695545285
6.683150637128056
6.494106097388375
6.508401546183102
6.455400609512206
6.310570003563223
6.521516827154461
6.799992746791443
6.512659834662127
6.536411789367520
6.590940247235481
6.630362802330217
6.726406865743291
6.726190943715785
6.822199651638851
6.704633645155035
6.791483234183967
6.673541774494449
6.826993455832072
6.558389800499778
6.662356873254122
6.684569608277927
6.694545872855083
6.433240117156283
5.501346960103897
6.564810380590998
6.432257156079628
6.523386714594959
5.212433464285302
6.433212603538506
6.230642072509811
6.576960107855651
6.405495366001451
6.463271217661936
6.211100429266674
6.494803356223161
6.521763743335850
6.554270644931188
6.597888316459398
6.659761553150424
6.595037170768153
6.820210444035595
6.868650594240396
5.204627508826537
6.669546230537795
6.681929380496460
6.907466501530824
6.731494901791898
6.542545237165302
6.701879942112606
6.782804592249906
6.648189531189446
6.378623185796130
5.753124434596071
6.274898688072447
6.361238060779432
5.915614904194614
6.412920521542879
6.615778964068898
6.584427980132944
6.596072654327511
6.643186468793437
6.662434172390860
6.747292824089175
6.939345161013946
6.809194926349317
6.779244147648162
7.035357766214113
6.684128822721167
6.601579026815156
6.625029257226215
6.831114449732124
6.694962064426418
6.683993816266170
6.372361532141348
6.229524015867050
4.813563679889912
6.537759344957866
6.531680030312428
6.733114373518575
6.718492246410923
6.735714027357702
6.716318874678084
7.020160901634359
6.852838358386428
6.800302911772255
6.998720098162516
6.694654952657715
6.659658724080296
6.699786168974260
6.642960356755387
6.660516537860491
6.431629191208443
6.144415181789919
5.916901435806542
5.660744345907106
5.679147500548227
5.972982441997871
6.477653689732832
6.673795495644218
6.882227938953955
6.925672543481072
6.629791621682461
6.800279109220464
6.565832370340276
6.580018843410328
6.573691503649579
6.535884212940945
6.467847491530948
6.264879976887325
6.004793596761360
5.899989936564200
5.058938324590690
5.375085030792977
6.204084335022451
6.472388025275115
6.410342043461251
6.445906873684750
6.424342164164562
6.542458552926851
6.464629477518295
6.385090837386933
6.222055462647986
6.047242584956460
5.498897378647661
5.218587589103277
4.966339023216184
6.175560548835049
6.065058251074900
5.937911582037452
5.141340051604907
5.305804216791350
6.791955214407249
6.874640961370925
6.585774098119392
6.375909096631245
6.595595041373431
6.771481527086793
6.928500590038914
6.874156253699274
4.801937419656021
6.760481481499266
6.786641113454126
6.676118472275985
6.410746035174485
6.488443237068870
6.667514438783080
6.709140065454341
6.690038817279385
6.691618252609421
5.788528350270666
6.329465392333773
6.694460353022247
6.647412296302951
6.356212434274974
6.453108717755402
6.501300888243753
6.615099054754470
6.532179415979579
6.411909222568400
6.360614792395286
6.314862532184695
6.370698470341202
5.874717930726700
6.487909229477771
6.666821770881429
6.709736272744435
6.522998077164185
6.644142422203707
6.750995527771034
6.648837273841787
6.678268852214926
6.588923432427674
6.507844268488276
6.219658376932048
6.117669718464409
6.108630057060502
5.767274733430147
6.578624826375296
6.631679353548398
6.669696073938045
6.327906752354909
6.623740175148964
6.663046200833841
6.714237149116480
6.639837053193535
6.428493912973074
6.080646046543412
6.363393982832237
6.106155727665016
6.071235784656853
5.902503738253639
5.857802862335664
6.071350280098331
6.610403174167843
6.745373225322361
6.747270285494002
6.455777828774242
6.530800974471100
6.606174554884463
6.752538254527221
6.646139853969091
6.691719356556115
6.471460459936592
6.543605979278931
6.157822083386820
5.886933787709434
5.769907060294654
5.920601213895325
6.287495597876299
5.641380080867378
5.029965229912944
5.319059412702662
6.491517323281367
6.788894321331242
6.733564179764404
6.367041438178676
6.486951959356837
6.661921738072263
6.812951207012118
6.801433981287333
6.694799744553782
6.420238440719877
6.159232530958738
6.288534495886472
5.721064380566241
5.672962196766518
5.810044357130392
6.481563593716205
6.295940546071219
5.887073529256696
6.072521158650726
6.468324575235451
6.658463005609137
6.755961409690353
6.411381245905377
6.535216992694098
6.667835444960803
6.735093635118538
6.795297089640503
6.804843374370972
6.623019644994693
6.547550642323371
6.183212754615187
5.884272903805559
5.606156828047046
6.128933903919981
6.552257094113147
6.610508441991103
6.588183147301599
6.464141540643416
6.596153270222897
6.666162348684616
6.453315891992145
6.263649261882390
6.544558991285641
6.675526444538820
6.733933674250256
6.754697525978718
6.548971827567336
6.498871820514232
6.389270338382296
5.974277873142820
5.982962803801188
5.916964109827548
5.188598595182585
5.724223300434734
6.550489246560391
6.753069777374536
6.512924373388888
6.466373999673103
5.889811446853949
6.272799986656400
6.469125704616421
6.345600469589580
6.230965820687395
6.673398109386196
6.694503453395034
6.723988470864606
6.684403010844200
6.701523167618744
6.516020039787547
6.362301670215802
6.240351756983936
6.011182915122328
5.986745462860164
6.127706669475081
5.757895890065371
6.359587367579087
6.667433575759718
6.795774873471950
6.649650538562702
6.366568081257520
6.085232805482391
6.288001807985307
6.455471335464845
6.262148594300794
6.548588452044241
6.610239576981758
6.792385213049437
6.723149279840882
6.661300755504375
6.541528475589482
6.474368603597321
6.283470092533861
5.633381035308371
5.687187395358147
6.075038216108066
5.996331425216431
5.852729168488444
6.033935328780505
4.700185859422781
5.611139829793661
5.496301666727983
6.311431395159849
6.373016248929744
6.119504857757761
6.734614257327848
6.660850401884259
6.370383139230990
6.355131528894475
6.462224542944822
6.210424302832864
6.306671033264931
6.501026545017076
6.562394533272588
6.618794730252148
6.610123037968968
6.543883124232727
6.553388469296339
5.912432417884983
6.089305444795058
6.055368331985664
6.147994719077694
5.902000641038649
6.067118652421586
6.175962494066115
5.365980132996132
5.839684892767920
4.712752539255959
6.139555950534883
5.414653745270456
6.285424551324264
6.519512957015594
6.301857639753117
5.556721644994501
6.574211493169003
6.640812626185733
6.516173727442449
6.347981233426682
6.178048100067051
6.252524422443088
6.269402783726358
6.350802835565093
6.755187186976414
6.583082576191009
6.604196948952274
6.562711496892718
6.564306935504951
6.317978795105734
6.493685666027416
6.201474158354676
6.252068333391593
6.247336206600764
6.107006481623527
6.045320772412307
5.986798771961255
5.748102784284084
5.928739597354141
5.504975683446188
6.393787467086582
6.515067671312863
6.467070549558755
5.715140540292946
6.351991957127798
6.504161118548575
6.399591582715570
6.371930598762945
6.245033600876821
6.378848030436680
6.505533801717448
6.429844559282915
6.660451225539909
6.539497222814780
6.598823059018100
6.510441527680332
6.545544131931756
6.421095546484320
6.362450219344358
6.127391224643453
6.316516162480402
6.274219833944957
6.269055906379064
6.156220368454701
4.954542743048742
5.822923944021277
4.624955758218119
6.042697471725588
5.728332238402789
6.232784287457385
5.422102431661873
6.272994749197799
5.749051612647863
5.676135898351632
6.350029263814048
6.276330876591702
6.424165941724242
6.399826979694194
6.213339082942911
6.435971980922135
6.503810428538472
6.663979592939100
6.633776621015923
6.562766930362390
6.651947802978679
6.521952975574402
6.429283807439909
6.409123292950060
6.224795487605945
6.316666520320897
6.318308145699350
6.278356498917974
5.974721183301542
5.423994232405313
6.044929973158876
6.202256301845787
6.528744680152105
6.382704169616644
6.043343021540660
5.482989789578423
5.491163780232141
6.291467986740764
6.389004532377935
6.554771527626690
6.389370603044376
6.374550669846706
6.381775774206650
6.544316278947960
6.710658583232417
6.604103482948164
6.523216957286063
6.599300367903843
6.426386476217711
6.388493528108159
6.466319511461757
6.586697050321114
6.027185039250432
5.479103230638376
6.707950892884327
6.469432445558612
5.113280181495494
6.808313527637608
7.139733402267814
6.990799297835474
6.728352896819922
6.714822550272291
4.854626050207789
6.227714428049157
6.794224915571866
6.774743552896791
6.798989418195687
6.753551430899935
5.448129181941927
4.801275612899305
6.599036853531087
6.673181584446843
6.591732198080868
6.682109242412462
6.548521491581912
6.668781089213674
6.019693087749831
6.735167586466877
6.651474659232707
6.702656299365497
6.778396857931987
5.976856012528248
6.774667946766819
6.459554278796507
6.567412268272099
6.540833362467253
6.437617754461861
6.549828841870891
6.231213147451391
6.521957360296396
6.524954608899208
6.674388435775749
6.360997611752302
6.110850507128774
6.385712041198934
6.656320122747772
6.759717946180317
6.426383548307561
6.535709680006724
6.348557531923952
5.791542386996570
6.455692715636375
6.276780462284543
6.514847286383171
6.258066184253781
6.406638830935058
6.369655001066073
6.633237022701298
6.266048403220596
6.587332461562433
6.562470882008272
6.479870353803220
6.468129448104305
6.348894588116649
6.404484984051190
6.423205449216481
6.583390379395340
6.540763902821502
6.562353114750803
6.388373803598453
6.297827558093314
6.534414683279678
6.679392559527716
6.515343769540541
6.542629682547516
6.583008470934490
6.449033522295489
6.602287154306474
6.017550732435729
6.485146227913051
6.421311693415308
6.579138503907253
6.149864978557856
6.006122417142421
6.328925676075469
6.743451547721595
6.026176927930779
6.062331233696631
6.467919801973793
6.429694817534404
5.973315131548242
6.597823988681835
6.668829944286240
6.550588674035720
5.099718328045532
6.455484975542219
6.471861412141798
6.421866851476096
5.605202844977411
6.563678189687236
5.106535213309725
5.097058900754956
6.414910208678633
6.418814400561193
5.779006246807712
6.191918166989141
6.423774817611045
5.319255487976273
5.529953306289562
6.373240559948648
5.741134057487159
6.296216820956558
5.922731336596833
4.943360078952461
5.770350462148286
6.403395758196554
6.510520405305706
6.435079759957786
6.427669345458278
6.252326725901430
6.596214611415760
6.661714591312694
6.003738400192722
6.456666149472818
6.617355598519248
6.575176675103944
6.618176685840062
6.604517670762045
6.453090198671279
6.477775316140047
6.678853519662636
6.686737612105782
6.057788448677763
5.169128541270855
6.620915988448261
6.543895216571435
6.500821789977239
6.460800529409237
6.525772414732082
6.616731985884417
6.895374339569473
6.709063987071698
6.547831201141932
6.622269830263854
6.628678370214571
6.530061197429841
6.548705704958465
6.380802149575487
6.445043460230709
6.138637844548759
6.191226411716636
5.317637115924957
6.757975756993762
6.565079557400937
6.467933005275222
6.597437131137757
6.500601080609753
6.475007556684726
6.144012275682316
6.417732173732840
6.796624578459928
6.755828818913443
6.653802793961625
6.800148267976009
6.542246595624466
6.111843877042567
6.838446210803503
6.747296552091145
6.712625466531936
6.633375966099583
5.975309989153488
7.002377832618273
6.843852438318486
7.013337182765357
7.070024848349048
7.168165827029723
6.992336634952479
7.064483226805027
7.192971123543224
6.876935135151578
6.836596378222131
6.865167644961272
7.252727787927721
7.221384412898472
7.068261809789227
7.269912555950327
7.304523798702371
7.335809232002468
7.334043552884534
7.362967577300381
7.322983870715934
7.310571665687887
7.403780970798636
7.483124044632484
7.399217487343139
7.360816866139734
6.904979948224730
7.018647975912168
7.322111672454182
7.287018456464480
7.307593699535246
7.335052944442031
7.374288563250849
7.351486664141811
7.299500425512168
7.322868448074223
7.378260438533662
7.465595686104674
7.526808720214690
7.215003007371291
7.336621434452789
7.296487010445566
7.361798438770523
7.294881933816465
7.373831072783044
7.273372577030369
7.260797005157559
7.325904509976722
7.430456819362073
7.354088693446946
7.222613096779237
7.099001435996438
7.179649242537596
7.226091793472275
7.184824271178421
7.290299505057073
7.251258492284739
7.089835369269037
7.122356986265765
7.266766006201674
7.065379689766048
7.192127091541928
7.420983053647786
7.174559324194544
7.096392881046631
7.000117988154560
7.143011883139120
7.157236786255870
7.295073154433862
6.920235894486798
7.312285109742767
7.261442102072763
7.204317340111661
7.242067532408332
7.317955277327539
7.100863660927532
7.283488041620599
7.378058227202627
7.471602272136185
7.055710946340764
6.888469376285400
6.693985005127804
7.003359247587541
7.053151202125619
7.440217809418633
7.437456237553960
7.353156402337057
7.262424295108104
7.453178651339103
7.253232180026027
7.563418663637646
7.618510028494678
7.365393645116919
7.262402712464603
7.043001003481407
7.283856810032749
7.230371863166932
7.259024490115717
7.214871462265209
7.367867987112287
7.360201329361385
7.525950623112347
7.565726695081745
7.455172781666573
7.230827350784796
7.336629092861878
7.523837974767138
7.453495968729402
7.033696286257529
7.253556450390619
7.203491124015027
6.953629191694302
7.140098690662159
7.172818019321213
7.058720345937230
7.119895588171662
7.040623998922683
7.028996368506332
7.020616272658790
7.276037573026558
7.335854797604587
7.254626380819282
7.162100241112014
7.240258117338396
7.369415999466294
7.231109266918408
6.769027894719084
7.135459652736369
7.090192598672943
7.225487133538167
7.252343460743826
7.061325067932135
7.132926473150868
7.260542092317614
7.319268913205271
7.141173059574506
6.969493627013872
7.160685787700752
7.265996418801079
7.334064785446515
7.399767544685963
7.490127928706449
7.360790987423680
7.131253702818501
7.319015608143525
7.198788547937862
7.225633285726731
7.084399350622664
7.305764843275598
7.202172512143484
7.030974015211850
7.146685422487712
7.102221241909175
7.240891247387692
7.398544447010932
7.428013875489603
7.422443756551189
7.247528213780196
7.374581691449304
7.188285746164039
7.316496126601765
7.356597775903370
7.387831060259597
7.433154642383050
7.483624871089382
7.335981988220677
7.197636889233928
7.123147949688524
7.081618295219190
7.278162897873994
7.123099178915540
6.928331439426787
7.263811123525604
6.945387169535581
6.906039187775256
6.822081426977583
6.933688498856745
7.288598912639477
7.400293286670571
7.315193552436100
7.109661708627345
7.347400800855906
7.229887598241842
7.326066917112678
7.457735037824753
7.374603689366396
7.453648808230835
7.424865112056865
7.450109732842314
7.435129552602961
7.445414012026403
7.226306451025945
7.281564600389313
7.062543227985896
6.957860001384638
6.914877657662529
6.807100664729582
7.153177395723016
7.131199883756960
6.986702280760375
7.162925956284924
7.224904640580768
7.045735995668009
6.894372802296542
7.368282419485186
7.319303905974091
7.168990570488994
7.341215317002879
7.361270384118359
7.340710326017388
7.312487586673224
7.323508079580758
7.440042587612069
7.358651982425382
7.358510077513592
7.278838831873008
7.048379102925155
7.036632496319674
7.044322810354978
7.183220394440269
6.817518028153476
7.152529874318516
7.273151943484143
7.377331753722104
6.951674543090201
7.035208332078012
7.296825890861977
7.244992176872236
7.073917898924854
7.425356528830573
7.350524496132720
7.284618073742684
7.384511020063703
7.316000444522673
7.377716910967985
7.334329433093562
7.292691974662476
7.354609980010040
7.257741776755327
7.332088982429506
7.274990156338494
7.060424702683836
7.371712909089175
7.315918900915023
7.279648817636173
6.966172073205150
6.780994532969701
7.296979445772068
7.250486117805336
7.075960484947883
7.233200891574113
7.187282277292969
7.205148195497534
7.031445370496344
7.064731841396769
7.502178670569055
7.414271247088972
7.267525585934840
7.514576519875607
7.337474186689468
7.160121028988625
7.335349295080618
7.319460084223408
7.368510269281615
7.401213768471628
7.254518574796688
7.258621065608316
7.103795665534633
7.328389631966003
7.375155183826696
7.240294338901517
6.811322406745680
6.824878889700841
7.147680436170568
7.242692614895077
7.251233762122729
7.283619175548416
7.357068345676406
7.300976476112224
7.050850675468994
7.146808816975440
7.311080265772063
7.387070723570124
7.358558118975550
7.558544106490247
7.173996891387100
7.106373006028202
7.297127147685453
7.352513629162107
7.339562494253331
7.364632013576214
7.293897430845004
7.259163549282918
7.268495176939846
7.132511157843763
7.206315784631316
7.167525480598837
6.936024289830989
6.995458741886473
7.173062438044870
7.289400266035523
7.366235449594551
7.343305442509243
7.371985793113583
7.274765187666150
7.115601097897904
7.097298274474189
7.110918995682673
7.448437884272605
7.361297851072896
7.588989645763787
7.261704843792645
7.283797536310671
7.323823024993969
7.283177269860935
7.270026586458977
7.269204046591891
7.129042503899328
7.241469861314112
7.306227823927046
7.094710933693074
7.127073253218247
7.168876809077954
7.347977469691108
7.239781816589637
7.231280639604677
7.251517467868915
7.287385855938017
7.253992594719581
7.206833148785604
7.132201520267444
7.309200124422848
7.418026827764390
7.183689156022592
7.136755748491740
7.076360210500983
7.335628319963106
7.449778916283606
7.224250352329459
7.175356965507222
7.268772741579081
7.262431850119931
7.288654687618138
7.125409206425795
7.245254343764644
7.172986063842319
7.254299924269840
7.203087433373467
7.152869132610093
7.361357647044095
7.314491388253543
7.318122805946049
7.266143006586237
7.308431318498846
7.243297692363205
6.908223881804261
6.860000051008264
6.858891305907350
7.210950193123519
7.380429514174900
7.362544094349325
7.397506898763474
7.287572496113476
7.373175267929385
7.311218313230860
7.223438099692576
7.285902714941848
7.271659309356116
7.282973783074151
7.177952969213674
7.266542650031154
7.246390820134686
7.192766392216231
7.204004543468425
7.357275458457178
7.338640759507211
7.319869099531322
7.267196147639504
7.352715311143663
7.292989096391530
7.272893641747432
7.323941863528342
7.222075487868587
7.092519110509858
7.115449262931524
7.141358391673867
7.256302663820814
7.312058508514841
7.321835131560475
7.026087337187448
6.914387161453575
7.246613101357116
7.177396035208642
7.212740357462408
7.272319029386241
7.278841684024012
7.164548969576245
7.312636402354606
7.402184925218352
7.307576701466419
7.083699098341480
6.848604877137933
7.090142698712947
7.271859367283570
7.271884986781573
7.214755742487830
7.244987629547730
7.308057919550704
7.163278959946691
7.031647759040958
7.039294663951233
6.966875061283451
7.066598238952777
7.205287135720363
7.279568092122672
7.227718469903467
7.295084225568395
7.394851983080459
7.454011072383476
7.437526853024254
7.356830760748803
7.339247786067530
7.251544125121722
6.881680691058930
6.888887297579590
7.245075061552314
7.313695451193891
7.267862485278419
7.229817649093206
7.244974895268459
7.214004903578079
7.060175401958340
6.825911681741257
6.965220715857312
7.225464591612976
7.249907618640040
7.258283696705883
7.314908348534963
7.319982790472921
7.352405103850626
7.275952876786384
7.382666650453704
7.289646530264335
7.040346750026908
7.080981853365516
7.245275466384284
7.288487095356012
7.332547522758664
7.252410647549182
7.228490160615095
7.345540244649098
7.122092921519826
6.772931968106924
7.217015711834126
7.279886615330641
6.909777723403653
7.258045115133644
7.295863030996425
7.375708193461263
7.310895711950447
7.319090805310154
7.294700628293620
7.368058620317896
7.362705360562586
7.298008897312024
7.448606724228061
7.447712318888732
7.234907580163261
7.332057046159450
7.177633745712148
7.055208534756642
7.213257112468439
7.294918098074745
7.270836006986896
7.272703393574814
7.268538861143456
7.312752010970813
7.260413109306129
7.406939160363528
7.539736300258401
7.533000641605445
7.368766873562195
7.367169655118198
6.750368386151630
7.206017135133432
7.209808945990526
7.281749995607192
7.144787483717547
7.204517945699980
7.196830360297904
7.109363975363930
7.157082080165281
7.247394256072003
7.278867301220223
7.346524166744548
7.372563195201725
7.398507944578913
7.381669285135515
7.301707791602158
7.354666210004359
7.324295842289684
7.343908037276321
7.362843098155210
7.241368206492706
7.270092390047022
7.267523563189425
7.253539970688182
6.858902352036986
7.130580429870365
7.297546450907271
7.321846106250920
7.239132615207082
7.355928718159539
7.364437789214032
7.337588837358782
7.343215320556326
7.323080806160137
7.285194232123952
7.179549150848249
7.189076381930520
7.171782892794772
6.976032641122914
7.120694998524328
7.270144959258417
7.225994965614616
7.161349241511608
7.231724206526489
7.296652905130205
7.275684056868378
7.211374450212878
7.240622157849479
7.262006395083433
7.170767891933352
7.140897422590097
7.302857563064558
7.116944326185297
7.242266517435637
7.211843138971767
7.252122576526769
7.132350076905993
6.847691629314861
7.056129194354523
7.201138092703283
7.216516298936616
7.386904226266821
7.335864682559246
7.282107615034233
7.241574610223449
7.183386479883631
7.170938854174990
6.873375174969582
7.084264333601523
6.983555658001867
7.283736983465364
7.312083045803930
7.335799293304300
7.289732402720407
7.166868007312483
6.714960824395090
7.233316843534209
7.299343147794085
7.268348264243216
7.256946250529751
7.267360677735613
7.286128778918386
7.214731077214428
7.162231070231421
7.249774528770581
7.333937826619641
7.239229700966572
7.239617237011230
7.228731066816891
7.267672241587623
7.200718767945895
7.145665624729800
7.133584303869617
7.234277305927163
7.200325981050832
7.221649372359773
7.203620890486857
7.240691759323655
7.239287235888241
7.261776124494267
7.235910660083515
7.304014896515653
7.209766382897200
7.202997978656056
7.187160258349997
7.143221796344050
7.311863790593154
7.232517925968771
7.155256341837456
7.141970316464130
7.211047809364019
7.252461181858338
7.206913095288145
7.308801821181806
7.256467668400194
7.298684239741852
7.258951158332378
7.262489477629119
7.158792635488839
7.232133153246219
7.258546450349978
7.176325904282361
7.285677190552576
7.290539591660125
7.193642876334845
7.138260163430842
7.032472576125931
6.939664567774762
7.223364382012522
7.091724381576678
7.345708483869013
7.238950212509556
7.360317558830243
7.344946414165744
7.260007914878098
7.300877066744454
7.210091081138287
7.248457760143163
7.284082257564670
7.315672359591241
7.282302315476568
7.228364114391277
7.228274866534447
7.244141968573320
6.729541568593996
7.090296495024995
7.235620148036165
7.341709928621528
7.316087130905498
7.255816204825167
7.010410017391708
7.243294744760934
7.195468926307903
7.248144061696764
7.276809365755329
7.297817204972343
7.175482754183290
7.310236016590023
7.262831493637914
7.305979636415596
7.322351918699445
7.289113596618961
7.278576796269502
7.322387511832412
7.333411205683566
7.256294725188078
7.171452470995394
7.118801514915138
7.147347313024541
7.309207210443884
7.283850124669357
7.203358578276598
7.268609469528609
7.119851795884261
7.249595822734270
7.318757708308444
7.359104297587545
7.354027640799524
7.224862070914682
7.361496351383460
7.317334679853728
7.233203541697189
7.360033402374877
7.318900958571188
7.334368591192201
7.286297365432516
7.370155107963519
7.279679316911229
7.307358948208208
7.274871300442572
7.231543262948333
6.910852667922439
7.223536932351447
7.220772066289996
7.194861084980728
7.225070517263553
7.218467852161694
7.181514906693903
7.341614969647249
7.209771139668051
7.245928111100945
7.302939298630601
7.290749830600007
7.372379778211767
7.266985284820572
7.321905229531339
7.270911015609697
7.243413220493908
7.208827564200607
6.912832316488882
7.237751040642621
7.246848322561632
7.237731206941298
7.306979357094463
7.336694134630587
7.180736459231882
7.207553891552529
7.167064827429718
7.236713425876149
7.262363856609963
7.240150665293608
7.244332343968784
7.181837625251268
7.269178400165548
7.242696225601083
7.265934317451077
7.257832196515155
7.269255229328188
7.321421234744601
7.359719073380535
7.306628226210053
7.317673415472982
7.340902250485486
7.303201334840748
7.344881830770952
6.942824532025773
7.012564791908277
7.347738609605442
7.357495425190512
7.212369116305829
7.335422859116573
7.291677932838042
7.315227886203863
7.284909561024147
7.259661951672138
7.274322622581797
7.317904589661012
7.276334648744269
7.285230697495442
7.311742029587975
7.312846706029037
7.319433898422748
7.285552635608986
7.329961594701349
7.280127133968954
7.376098971006725
7.385362430346263
7.395511598501880
7.338019665559242
7.367421635849937
7.330875311184197
7.297567418964075
7.289026342637925
7.302513107377105
7.316710315007242
7.396021935503716
7.399675694412185
7.293040585120956
7.355303374092115
7.320840954686559
7.347740742045305
7.265422715550066
7.101655470145933
7.218404126217294
7.305020628661727
7.293997880267997
7.295967275024237
7.344961042902828
7.392633578543262
7.399385068108149
7.305335705303621
7.278316864944237
7.317752466531280
7.365055518337700
7.442861881818201
7.413338988710407
7.311864760388708
7.302626583922968
7.346083800601200
7.351149317966891
7.287157813165791
7.314780242458623
7.371653024418135
7.415742693729646
7.375062869525770
7.358904142275811
7.291000581043643
7.325125428965647
7.361423007510103
7.318461351734417
7.214609980254748
7.003392562768747
7.215631051498137
7.304385794416232
7.329264451653930
7.263773496170276
7.274500461267272
7.400027847685536
7.452363898663289
7.410400731064769
7.361568421041786
7.312617955262692
7.347178070530112
7.331412182729081
7.414557519407837
7.389560012884644
7.439221475813262
7.373855541202312
7.368207658701031
7.262373964491202
7.431209371138602
7.427176542906228
7.447995865830192
7.364899241402612
7.405743006384298
7.295224400982314
7.246263106330225
7.139789297156304
7.322168146044398
7.301804939955113
7.097643506658367
7.245692712326429
7.299344200911449
7.315058449308490
7.333112269870323
7.305509233998734
7.328565239581989
7.455972921115988
7.402339646302114
7.353304597799747
7.375614397434447
7.298627823873237
7.351319185717707
7.351487695935122
7.380587790340047
7.348452423589556
7.337740969889919
7.408476108982196
7.262565272119425
7.416145287779316
7.409745301540347
7.333791515738057
7.188371983297833
7.235461541553573
7.121954868387565
6.955737168014704
6.764979135419001
6.948260967916024
6.983423626927182
7.195884684222041
7.268492048730405
7.320481469663702
7.356809414095691
7.379704518284462
7.313436105631291
7.325296971929920
7.373026541042831
7.387749795607293
7.370117645465774
7.300123911972054
7.359579592965704
7.414627942772906
7.406118616426154
7.389109873343646
7.385272082454528
7.311227697217820
7.329263606931585
7.297002679371000
7.281568893206837
7.301856185899214
7.305890591772751
7.349201958310156
7.034976544152288
6.973684529140719
7.080349592985049
6.785909648073966
7.285577615513835
7.267561472695974
7.312508881984582
7.430492323149797
7.406415923639808
7.385578497001577
7.312121150074509
7.400890298923152
7.373026453244455
7.319893925263463
7.357758242184467
7.344978812929989
7.379351734711065
7.372399511857154
7.353232190459882
7.387724453330171
7.374214104660364
7.364024336161359
7.319670671525214
7.357891122565015
7.395053040890918
7.300018823180404
7.281379579466726
7.295129296452847
7.133499916464213
7.116263945753719
7.025215421228491
7.300317245286954
7.341907462300350
7.275552262257219
7.347918389526380
7.364396926687198
7.366464250802650
7.346036841522942
7.406338112224694
7.358299349274481
7.346845354787985
7.339036852135017
7.342968816546421
7.377656097339136
7.362940277954278
7.335905200827741
7.347947754414607
7.371216245670078
7.240660600208667
7.375295909362682
7.365482042363129
7.342911289759843
7.289988851151548
7.009616545733549
6.923550814121107
7.160258622022235
7.262619937499744
7.252544379792302
7.323902350280765
7.215378935133167
7.283409799218344
7.314571543808275
7.296047037849627
7.357515350603792
7.449341333680313
7.378466592733626
7.341344665286325
7.364156779332897
7.367352244688258
7.356798561314815
7.372252062790208
7.294715405662658
7.223836075951035
7.324331580317305
7.294140310787140
7.253250956661031
7.242971456180364
7.102688293377656
7.108870997827211
7.254662105279937
7.213861050310360
7.212000127567072
7.371159504997747
7.272812310769574
7.292159073434494
7.360025460325877
7.391455477612737
7.315975280362504
7.346685894020641
7.366905714566025
7.371141135789255
7.359992690654588
7.345522310064995
7.235189870415707
7.285169915478151
7.201529454471621
7.139099371753272
7.298696507826768
7.228766124809408
7.058438790769535
6.940151523845590
6.966496845756785
7.107240823271753
6.661401054575409
7.199603705795457
7.260782040952705
7.276880138609611
7.230548519086053
7.334211845910128
7.419858801010891
7.282589628025238
7.351421682957358
7.341380795868626
7.372894806409625
7.295724396649131
7.418022234576744
7.313166497896868
7.323769368098050
7.253283479867664
7.235923087732283
7.221412294107934
7.075819681763742
7.047359251360744
7.055212756067199
6.981217628323667
7.046328577570095
4.893672120509725
5.484718197840123
6.100702295763675
6.139965587010268
6.181272827992933
6.118124568675765
5.997700013834613
6.223070527016486
5.505664620222319
5.450992993468578
5.880847281610741
6.449713158150737
6.499696818177132
6.390291083680921
6.420269440914259
6.565475996186927
6.431480848557961
6.336117126855078
5.896794177041405
6.289884849391787
6.060013637225403
6.090247153168735
5.282641030985598
4.592617692200892
5.742504301535108
5.175029323121239
4.978345763997587
6.086563989790571
6.194241585446116
5.923806338124889
5.864324621880190
5.147970526417465
5.579357810840843
4.234848790357865
4.995711883224915
6.211385577958223
6.130940325565049
5.335409523791396
5.014041563151069
5.419661267230604
5.229024369710733
5.741863947340457
6.523428724698684
6.068305238266574
5.693810614243898
5.838365969976063
4.389179285163220
6.111496546522727
6.211521951975585
6.228165235611508
5.555722969000434
5.696686755810216
6.622263238102179
6.128534136937864
5.552032726426951
6.018802140473406
5.846976632487482
5.066718749442494
5.750353102909126
5.196025855640058
5.896191797377321
4.571942782987493
5.910925390476447
5.772551974852073
6.250390677712945
6.462393987937321
6.462644977291847
6.261524150865287
5.994512632609805
5.881412367286639
6.323839491643806
5.210466857075589
6.865670516700060
4.623268978908763
5.928473081728457
6.230777146195296
6.141519162069333
6.521910375748935
5.918378012077035
5.585510410991840
6.057409072813423
6.428075616149892
6.337514989081241
6.489105959895356
6.403970692033445
6.267667336381236
6.372136919532300
6.158214747446995
6.048203642491290
6.383863097771119
6.326244294873586
6.028319289475255
5.984453966453435
5.790770683694922
5.524693350879986
6.309401075667734
6.599840862435772
5.132291000516563
5.197022586112913
5.638200413488302
6.227475920744149
6.095076016176950
6.382042984573512
6.171735736645012
6.377432233158222
6.459238439424920
6.319142811390297
6.110090526549921
6.009924928087154
5.943184765226887
6.188459394733465
6.201318170724076
6.147600142272394
6.254165452557027
6.035025127353576
6.267851827935726
5.631538833650549
5.796493295225649
5.277795570218112
6.699739540485377
5.925744157762593
6.176616332464362
5.902808524004978
5.543764591295248
6.314258570017052
6.405437251791516
6.415363407446933
6.417288794582600
5.814691586304833
6.025490629969861
6.023743548498698
5.745914393410210
6.181385755742757
6.393328319848182
6.275497666371027
6.201480137421250
6.084587959500245
6.093782847703006
5.959239718027838
5.030334460847704
5.381043008463472
4.533038737920981
6.164746749106913
6.157601762052570
5.992420271960495
6.116279577156127
5.841647116218311
6.124811274910086
6.363016219827429
6.379156653164161
6.018583688401380
5.860082484769320
6.177524633860475
6.209170581706653
5.905051800360536
6.080203818555114
6.059304628303456
5.921785708573992
6.185856399595629
6.242233997930379
6.173158496585133
5.698361702592498
4.797497406422179
5.015026053695771
4.915983000117175
5.144882243804380
5.563016327366742
6.113889716481738
6.291933063669974
6.160697306309665
6.410658154783048
6.290121858628461
5.335429027281904
5.921967054217268
6.070896544853920
6.157936842595040
5.920474019916636
5.707126655373663
6.369672279638015
6.719470106200254
6.483922307611811
6.255631350957708
6.223995327244142
6.006771382182947
6.011484128109136
6.030777029700977
6.264230441176041
6.112811705271746
5.623605092364333
4.916749039809737
5.987558573792213
5.592337888950597
6.522679713843893
6.469700444030836
5.450109806275000
4.877049318458864
5.815177503587416
6.114210706376476
6.267165681311046
5.417206086299545
6.036049027415277
5.987880826013801
6.508753816388472
6.327249421137800
6.621416609314509
6.559258264232168
6.419421639550408
6.101426475201110
6.119913992065421
6.010101185548293
5.973793501753559
5.884791851778178
5.965316056616665
6.430717873165020
6.540550868910156
6.596598724041174
6.423705941755086
6.170027561921608
6.311213527108514
6.575701584497626
6.440506066360996
6.200417962278603
5.649484109822996
5.732415950657217
5.677686225970673
5.787299519503387
5.888298837647406
5.941017803205080
6.995046037435304
6.550902127677599
6.335310148834664
6.587581224068918
6.639069274486383
5.519032386060726
6.772602205264639
6.543111635988883
6.488563625908740
6.579875038863684
6.333407921697203
6.339404274261722
5.675705810481318
5.011443646541979
6.734130809822292
6.546780610984190
6.172819460822226
6.637451209444672
6.544423807072229
5.990432574966683
6.005476336718402
5.833095759032261
4.661651856646692
5.043437179114123
6.563039545724668
6.857885165264274
6.787833583126507
6.565791649276977
6.062587778022040
6.124540164641408
5.753255321280484
6.239763393913766
6.328746399393139
5.811566200613880
6.256891009363237
5.494183510716388
4.572784044979707
4.455241122648153
5.161161241074885
6.478136221367485
5.803053467372226
6.427975000098341
6.556420816599101
6.510471994783011
6.165717215778374
6.016564890678803
5.495422787967861
6.538099350493729
5.977965109471174
4.618649885679449
6.090577195782044
6.406317208698622
5.797201810636175
6.930499025813135
6.522921148998915
5.977735652272357
6.065356808661544
6.273884713063701
5.890862435721859
5.765610804165933
5.598599673860251
6.029435519829850
5.083961247395251
5.960086748549294
6.577709704895541
6.217329676946516
6.365789015775936
6.195639840427725
6.273817407102134
6.060545091970004
5.210601329468535
5.485821835216774
5.794823134263640
6.795068210904749
6.667239560354389
4.869172833543416
6.962715823281879
6.873781299401943
4.779682699977040
4.403634628066293
5.363477607924644
5.588974427036154
6.311853892045941
5.771394543300101
5.775971248534823
5.460471986229102
4.670422941951323
5.720812588203132
5.282475007206810
6.309681728928912
6.253745766816786
6.661919871730656
6.443187543780243
6.618160728547006
6.239459489061710
6.387634058869745
6.114621059686898
4.768580507710984
6.860522250463068
6.613619900698119
7.197503476020850
7.326593955933816
6.721643236852819
6.598998656362543
7.065352082972207
6.578303055194308
5.617758954133834
5.709308984758163
5.122916902862687
6.485124414069525
5.848231923187760
6.035027209481082
6.393051355404709
6.645759373648731
6.665671931763047
6.584624467628669
6.447938201255521
6.206111205652400
6.223059862340276
6.044857102152352
5.858867898526449
5.000030929250075
6.636058908367440
6.862308985485281
7.124298138514944
7.286480397299427
6.719507838500636
6.468073672961472
6.989999558874407
6.396805152959817
6.798143814103735
5.415618393425880
6.921554630039270
4.631760177644908
5.262977903721067
6.467929077130883
6.425978424196856
6.537855673569560
6.594215305125338
6.360528774310611
6.477577512166741
5.701564846450653
6.233992396941263
5.824363784332171
6.095810368717062
6.109473249690972
6.945859472035790
7.133276056810300
7.071145004520120
7.347973057175031
6.860240857706073
7.086426373566925
6.390046863714748
6.558940605991345
6.870011488668884
5.841493104630537
6.816527737079166
6.631928407584145
5.946599982664689
6.474104774409778
6.621841697862401
6.629339189278756
6.694938379067834
6.546934971574305
6.197347533015552
6.168153459173420
5.969819973171163
6.125008997932078
6.308166856587244
6.120642672624912
6.156936095165126
6.391631323893337
7.133768351065693
7.172394436701918
7.194285966605775
7.377368790207163
6.893701088961619
7.075222725303651
6.766356390209722
6.224331875804292
6.633139819932011
6.808238819325547
6.322773275743995
5.700092718706124
6.624274656938899
6.683344565586335
6.764421075211183
6.505003455495133
6.426260311261732
6.640949259555654
5.580985835929427
6.647058498644946
6.487329054184884
6.547413081734318
6.277726243337385
5.780625660343945
5.961968995381246
6.024207331239436
6.999031918953067
7.286009443095340
7.221363835045793
7.176291012653752
7.038181481002066
6.961344379699567
6.417665578259264
6.773844292376199
6.977987303743190
7.089421231508016
7.224430305665470
7.079820130271779
5.376508646994730
5.502111518778115
6.610532981288303
6.181362089139963
6.595535716648627
6.899430163414961
6.700750873317840
6.454756564129713
6.787540454024851
6.773753271351584
6.334035922129241
6.464046498567174
6.285352216243483
6.011827653882666
6.193322820078614
5.614914719941372
6.353270323873959
7.190908515172451
7.127807762294339
7.157511065210418
7.067822914262346
6.733277961832670
6.493119272135221
6.776761904392623
7.173855401238770
7.226660752506030
7.119096943894185
6.944897268989763
4.750905328800867
4.895535055771107
5.992826073377492
6.411935086238664
6.840104071800583
6.707853718627869
6.521650466073466
6.494533328311178
6.358350145873259
6.237346588846031
4.906096534030615
6.353420936915147
6.009089569747010
6.176262769269724
6.602348540670511
6.783491832639449
6.888292852433278
7.231348298965765
6.797460364408966
6.962633775744678
5.120402263921923
4.922746016020868
6.606912489999921
5.252112231669624
5.657370691617290
4.780318059229933
6.809805729089357
6.809571197739780
6.742287096798163
6.188574395505995
6.753045618296413
6.136640833760422
6.222311048149068
5.659330036638947
5.278621062050183
6.253730431852723
5.538994002681640
6.967626775339560
6.864961288775032
7.072913345544417
6.786642216934446
5.911049280564285
6.662200106526139
5.143477053774721
5.629092195047357
6.508067718547130
6.540297104831527
6.671898141166769
6.702705774448777
6.016047819176410
6.318202965315550
6.213882855428064
6.236070833719693
5.460495334575446
6.677744788804804
5.843812568527598
6.260414791394603
7.116077327985274
7.011082059255833
7.124891024399821
5.939574395871144
6.391657996382564
6.605641741074981
6.505664584929025
6.885165437243086
6.668671444337432
6.556095779489805
6.365548303667142
6.914528964870192
6.232043322700918
5.633813960046852
6.609402131292003
6.165897557923784
6.265082814294704
6.283779519292345
5.748307228687157
5.994745920826256
6.410242264914891
6.918863484282062
6.644101996667098
5.828820295301773
5.291421357185428
5.789814002648246
6.890520116766638
6.709413901829369
6.547864882589956
6.140319134785619
6.541453586330211
6.242072601345416
6.559741951891191
6.062069962471567
6.121158557763805
6.044501661105515
5.708440870415721
6.452552924213327
5.969848531009760
6.193248599232289
6.082809515844573
6.459388514083885
5.193795635506397
6.509247008872857
6.653947371901220
5.973052763331155
6.255726078279896
6.500356337410632
6.135515643015699
5.897110542293625
6.490910575432021
6.303214528402890
5.826971487701591
6.197048026440273
6.139015837585129
5.579740250406591
5.628194348791908
5.396386247711999
5.639489514244271
6.199930138852151
5.570785530641023
5.622049900112868
6.911265643795121
6.613229960999265
6.740512446232146
6.122271789665890
6.334459358631587
6.199665380701501
5.892474747852792
5.949327782254555
6.304871447726287
5.808570354954288
6.436592883695985
6.607034072574075
5.966231942577578
5.403613864568356
5.426721868264841
5.619294304576378
6.312643242907311
6.752389119765239
6.651347642156827
6.783094392842635
6.986377164193257
6.946011118471613
6.496682611983871
6.250386868693239
5.745730058582152
5.686828236541171
6.106786904972233
5.713494486543068
6.092077040988823
6.696823477634561
6.098620523107284
6.448796119454562
5.080801475072963
5.735708231980519
6.570117537690152
6.561520814579733
6.709330105882565
6.495958864250313
6.372157907470570
6.636219832702968
6.703712023523560
6.547998500395414
6.954997356167712
6.865648617449303
5.974040818663771
5.359496350143944
6.180867319306926
6.328576884811762
5.709334434080373
5.917306580299613
6.736820342823423
6.360819562132081
6.642790558936293
6.661275204230479
6.581973767204905
6.372823158686133
6.147675871604632
6.577899002745713
6.482528783741426
5.874368076881335
6.368696343723376
5.555453168078432
5.730850230082664
5.265012633109127
4.790660605554358
5.304802156545518
6.393168684081033
4.520627521068877
5.994229604410622
6.617338125169324
6.594673888225365
6.553696861484202
6.230583594255952
6.350431524355082
5.782789693639928
5.236695007555712
5.764285214336740
5.327063671039948
5.678040206671719
5.729250994091379
5.993050386898776
6.354667104253718
6.580010036173964
6.494531516442954
6.519932745135002
6.358990553262479
6.506615110583601
6.360977805028261
7.440674871841553
7.426497371314665
7.350438817552600
7.435604276627134
7.291918563776699
5.512886560367708
7.456520985937758
7.438714480036705
7.477049540054082
7.428784816737328
4.913503665166707
5.204877147733285
5.775539226897980
7.052871917593010
7.513740851721380
7.531312045022388
7.446981116353931
7.412240952927737
7.400213113304303
7.399645812521255
7.411672770426737
7.403483931250590
7.399725377149494
7.412581031821650
7.431714754118703
7.444463335099215
7.458097366641221
7.394795391770856
7.290739189586733
7.435234284046250
7.451178135531468
7.429798315465209
7.445442401863390
7.437386684947230
7.453885428791714
7.523621490016799
5.997920323795272
7.382222323395212
7.484737969005026
7.341482664878901
7.369465659451458
7.508284529774563
5.096284906670046
7.426460369163235
7.416291270459307
7.391126228586664
7.427665054784581
7.427980228183475
7.400521803384107
7.372329009921840
7.420579064895151
7.399935159180851
7.363459111816187
7.403688480529988
7.410271594717743
7.340488519791982
7.340269030053810
7.260433414043280
7.355991286844478
7.387332059350375
7.374801395809669
7.449424475871227
7.451195158986886
7.545202248293167
5.536643581466349
5.043735424390820
7.293669602912562
7.493487937839358
7.297700786153940
7.420356135931987
7.492631412469156
5.215710342736108
5.235189683088912
7.389522094036119
7.469808657913813
7.391532553294435
7.373325643703129
7.358462628516593
7.425307149819809
7.422284726027311
7.368061829474041
7.382604384658515
7.327850884824437
7.330466390351872
7.373446047458183
7.431143014219169
7.477618071059954
7.493989142817536
7.485020679649225
7.346172857708904
7.513708851324741
7.515918996215021
5.613664367061775
4.701130953089685
7.340971488718276
7.465835376909872
7.503047524887859
7.461453754235969
7.311820726769584
5.960943569669477
7.112260029318355
7.439397652783507
7.406200497389066
7.390775309492333
7.381765222896364
7.406411231660655
7.364199673130436
7.288746143560658
7.400810467037424
7.362560911177217
7.330989373508025
7.356106281670931
7.451650862015599
7.378260632708517
7.338834097881763
7.383162065276608
7.372266766807222
7.538455234702175
6.909659571099100
7.527038298543225
7.492903910524968
7.467462100834414
7.505139276707825
7.498378754105308
6.353761589005723
5.838106673873444
7.315910417405766
7.380166149802129
7.375771460874021
7.365759458387275
7.363914680601054
7.412083376603650
7.226774322844957
7.370569319936270
7.369696054567426
7.330691256909608
7.334040058397121
7.481922389066242
7.340474684508785
7.331464354600651
7.185286686918900
7.433548203041051
7.326191204405488
6.041643212360889
7.528809156780228
7.511794694496462
7.473515180227253
7.455126752995040
7.018038912688171
5.706445458143492
7.270356565565672
7.381682147674196
7.380882525582720
7.401200198972149
7.426925804683927
7.404859480855714
7.412421600895225
7.399535728267191
7.318258627676445
7.364931650257901
7.426493019306704
7.495734406331134
7.240776613007419
5.950750844155638
6.928311502176813
6.270494070851090
7.543357826452968
7.518687565708905
6.653224530531584
6.896904101987077
6.783762815835347
5.664294410089430
7.218497396052557
7.425303286907123
7.431443807460147
7.429309785769474
7.405555530452457
7.381589911427501
7.375799992540303
7.367429061316027
7.443346663958006
5.937587644117272
4.721248393578817
4.620112693190659
6.893544086827031
6.597557436372540
4.729399620859451
5.816015865334482
7.167799011690411
7.309239727235134
7.361054017613652
7.389299423513262
7.398466881903039
7.360098637196440
4.822302614098623
6.126725110816248
5.370656263830311
7.227862412801690
7.425693905997301
7.187353533301750
5.349536623964081
6.774225980889862
6.938190318657812
6.819087627885642
6.222302302820132
7.007944949084311
6.189474635691781
7.429295905599526
6.731966212750711
4.795051015252039
7.294473006693273
7.227914316423152
7.213858200186990
7.025982455207100
6.700131648117560
5.553103344769658
5.413116178496025
5.811511265815237
6.179015990101780
6.450822616146327
6.912148651582795
6.944547142202868
7.215043482627729
7.220128366010464
7.342675203655405
7.477481923963230
7.511217810423165
7.381640600734147
7.370682185765203
7.264568304787984
6.816974564894004
4.390004587100924
7.229268448961461
7.044343495470840
6.564584995650714
6.683718327102408
6.749932626573640
6.835526765467763
6.808424638898376
6.916518125104719
6.997505434236674
7.180576108465499
7.316370651097234
7.458023762337781
7.390526277453607
7.367241059520808
7.429342329609618
7.542413297815552
7.546289617505670
7.358255563424448
6.813250325431166
6.941286430200917
7.609822177385419
7.174237867175944
5.969588332325618
6.301812471980464
6.712569519137753
6.623566955419257
6.887380731425843
6.759586880357827
7.073862713096001
6.981106502796520
7.106367612934789
7.223553477882675
7.271485282953681
7.335716575762045
7.428105065375572
7.433554164291682
7.502591565098829
7.550777622329429
7.537007772105037
7.537686870616846
7.462312144422397
7.331823807801713
4.657784777548472
7.232493609263770
7.550710217211513
7.476568500673711
7.380341432776477
5.191666208047394
6.048281060776343
6.735812968850639
6.755553782887097
6.655459108833784
7.016459752147513
7.108503337571357
7.261111348410800
7.060792109669752
7.063343617116899
7.065613480927691
7.268120866983261
7.548249848509041
7.491310178969830
7.505183543309386
7.617436748010723
7.596913161206691
7.227141297512443
7.434391390866105
7.638953399525594
7.627109919151390
7.503143160697944
5.316941718646156
6.286002031727764
7.561816131042417
7.554745886170258
7.491584509037541
5.054962434446790
4.639896378497738
6.162399588621539
6.523870060866182
6.754459015689587
7.157469039510707
6.912738128258701
7.053697367535248
7.019778963774183
7.227940349210670
7.266750516390819
7.317157727553234
7.141953438580307
7.127619078878711
7.488980961349820
7.515522858174510
7.636049502781718
7.637752042741131
7.540273647623451
7.445798263087765
7.372530977393457
7.656551631530753
7.601211338730819
7.613834712643962
7.631720487428753
6.504968753731951
5.332169123260126
7.465464743134373
7.536754266624949
7.416738204568969
4.439261616396066
6.660040678952518
6.959586636466449
7.074174412830573
6.953492259397505
7.154060245783000
6.876743208817906
7.118537510074438
7.274251937008574
7.240566249601405
7.304415286553676
7.351439616302642
7.359489994642416
7.351664829442762
7.551312398426391
7.438247158729260
7.526685475699170
7.604009065243460
7.484450499066113
7.547078981649548
7.622504255301111
7.604586726609552
7.570004594299744
7.549866843570939
7.531401806387279
7.484104921577448
5.888621199215303
6.306165655202073
7.380864939992195
7.369991477111468
6.582728982275284
5.348726995201241
6.987550568937344
7.048620813822611
7.305334801782782
7.350040367885684
7.228843010881590
7.084315500487583
7.233213392840344
7.280642700483683
7.331562029043603
7.379975554616647
7.483102223327944
7.508195966611400
7.504077641931609
7.443947958974434
7.574951089434537
7.493744779610070
7.432884718197400
7.500927709825888
7.490058600104429
7.548737331947152
7.589523069849448
7.582041682281984
7.520086944552491
7.487312417921129
7.412434782870364
7.386325648993068
7.341996264934457
7.423380655423306
5.102120264919119
4.734695006110833
6.526313357211898
6.873335596737909
7.103037499058424
7.115755739616944
7.239959138083135
7.258234454503049
7.153209577474593
7.195671644780676
7.239219233868053
7.435551298845290
7.502090793312506
7.539954485408332
7.517753916467655
7.515084057646532
7.527382804407317
7.490068754252840
7.463639331922617
7.511760255161902
7.556581066548430
7.531647571854424
7.477218156024092
7.491597065618656
7.556247402372242
7.474516806629733
7.406704850621752
7.450590008452842
7.480116544824124
7.337762235395140
4.492700737342745
4.823404099763861
6.922508717337010
6.831080690735127
6.996771889189451
7.189950525655352
7.192596879580931
7.286544095068843
7.257914055260972
7.309479413592632
7.487088045208479
7.439671542321946
7.419361268470775
7.515315221495418
7.573903232560377
7.503169961357545
7.531983029557711
7.489104836459334
7.515952294989628
7.572281991249160
7.594651958440767
7.552999717455988
7.537058243400989
7.491278414581598
7.447154075654927
7.395585419312251
7.457749448267159
7.497609748107236
7.566038326117550
7.500951061472849
7.060675005436241
7.480315049748540
7.474965545292299
7.453159267183241
7.033872851778954
5.258092533082932
6.947236634211670
7.079090966954199
6.964162864552778
7.224898987537820
7.351903943137942
7.343149190357140
7.251408035942070
7.480647564964345
7.393174665409350
7.438504607065509
7.513199831301301
7.544633600400130
7.559762989147131
7.505416707944490
7.421885977978957
7.499498001634992
7.626048830176028
7.584060660251209
7.532640491662032
7.526467627659088
7.507973967200461
7.523970590423982
7.460984714577664
7.465398915563354
7.491386998167872
7.560427827188311
7.581950168358812
7.478819966718063
7.144895390614282
7.494511466581632
7.335159964180050
7.502306551136282
7.346228893224499
5.205969380553450
4.446514187730270
6.578294200196463
6.999726103933799
7.083564109796191
7.293920438129028
7.176009740602147
7.214057376585682
7.117764031903487
7.436201334827863
7.551851533228209
7.490723184054440
7.533689340560676
7.436217444406434
7.526196362471203
7.503959751650860
7.529163107796204
7.538119237823756
7.478215123471358
7.539822666992897
7.538704061943102
7.583172162265956
7.522052396267272
7.533313662393385
7.535044809794607
7.539819787462538
7.477514726185285
7.534530377341812
7.517345219079775
7.564715375871096
7.292539392767303
7.275633574889522
7.362750708491841
7.341552354000084
7.396824521438039
7.415011101163762
6.909525673421919
6.397810236569705
6.971859846131356
6.958959284578910
7.272915186219403
7.317756006064435
7.380097172883852
7.419288853571222
7.444111392327791
7.549324474609572
7.526290387249333
7.545009513460720
7.594121819749159
7.517830989948429
7.583098821294197
7.519683448549612
7.576917953390391
7.542458118811835
7.507748913142815
7.549013882571174
7.549074169362623
7.570427982661427
7.586885944339770
7.509940436303150
7.509637130998025
7.505105182349009
7.428180752834702
7.463532571824740
6.925797631326871
7.470543345149873
7.221758080549002
7.398920413192892
7.418784869223000
7.414120264025882
7.356334383332497
7.330810354767475
7.108632270931141
6.797671583219027
6.880950065218883
7.226129408319547
7.379180560734559
7.436263674894851
7.515505101985959
7.524988774081946
7.547154526388685
7.503228067527559
7.513214470799891
7.536321169529399
7.537196281976565
7.532027234799680
7.623353505346977
7.532574935400906
7.545124917997408
7.568017479673520
7.545347304381354
7.462340562124394
7.491834836356718
7.548938079940772
7.581053700714069
7.501402447830244
7.467838089739803
7.423535142392097
7.415184395186469
7.473302261476938
7.449383616303404
7.457712070024758
7.404422700198763
7.303906891854508
7.261674293137626
7.367187817411454
7.341921354776829
7.367666584721007
6.568265461902927
6.865992060656426
7.006600112394174
7.377700770006323
7.515625369838368
7.444181340224575
7.556101986886276
7.522286129230028
7.504983622531390
7.513365393573909
7.537718528431386
7.529730768262999
7.514862755820161
7.426894838046593
7.538328577925862
7.587537233355236
7.544956796161062
7.500318328527339
7.488393911174175
7.409003274922732
7.451031013164180
7.508813115729149
7.562890872835110
7.434252435252921
7.379817163777361
7.403192831393470
7.429685657502697
7.473389978735424
7.456391201400419
7.483375067120830
7.458788904472551
7.284413957649598
7.311600437756864
7.303645988500913
7.311419745458680
7.405100080809418
7.248777786069284
6.922093476079365
7.133136327918567
7.363331093191992
7.476472514514394
7.490977295030092
7.533193476558848
7.459251061459913
7.500754568410618
7.500753089298505
7.538230152793910
7.497109047969140
7.514748948512842
7.525344734995699
7.527080850961394
7.571968502249810
7.502933530586379
7.462869358394818
7.460119503325673
7.438529418468280
7.418952336648372
7.442826234928968
7.574840993763250
7.420981050865186
7.378684828023402
7.281655179999689
7.369124258041916
7.404516757001061
7.431963077781492
7.493852472088641
7.439889922161256
7.252134774823165
7.464489272699883
7.364805226611716
7.526702184756033
7.374738420382092
7.149999825434709
6.300869592764993
7.366603279862840
7.463548617516931
7.501762582340469
7.465640825903922
7.481654469356693
7.471664977138561
7.497055015494320
7.461306755791785
7.264707542556871
7.501109046817751
7.500441971507199
7.457712645823225
7.429567410143420
7.520969229717814
7.487520005946369
7.433033811508539
7.442901054452018
7.462912842888538
7.384305389179032
7.452947532434736
7.413079549392053
7.315889823226716
7.360920671485921
7.339036068844221
7.352608389402817
7.397841523456419
7.397387078438108
7.411099161136297
7.456824682516913
7.197350600983808
7.549722741130290
7.245602027797861
7.537091993553335
7.272426312195702
7.299868356201871
5.061998031427094
7.522094780524982
7.524534731295857
7.492443977335101
7.462346102843573
7.498115411494426
7.457759049872449
7.527010333797592
7.470982152555692
7.457007888910187
7.372661581201688
7.369553311552914
7.455059070535182
7.441963896175411
7.287606862025402
5.848896402171993
7.200791036542501
7.387763584723994
7.406462539791696
7.407308321302037
7.428074248921166
7.402085781665655
7.359949316034650
7.382252525897071
7.339330896556116
7.327879198817737
7.386053700972937
7.362639037485495
7.418600688394062
7.463607386545347
6.851354628579770
7.521100291381263
7.321270821310779
7.519224396728033
7.309634404739439
7.319566241449484
7.336229464090663
7.460029741706622
7.526432501139291
7.518370918969717
7.503474606498130
7.536983329970563
7.505304929111903
7.468276247903967
7.430075308627343
7.435110297631430
7.483789938288002
7.425233513142778
7.347791873993408
7.418612369501816
6.589563612551217
6.688235589625926
7.419238125538419
7.400782485649142
7.421802854697216
7.442412507207134
7.476700996487544
7.478507448903552
7.340035229384704
7.326240688769587
7.255489453033643
7.372889056078577
7.522112204843113
7.402934876189667
6.631922862830725
7.561211462072132
7.463991016718792
7.429153472768620
7.416036193506916
7.167737967930864
7.175951388287756
7.419182893404273
7.406688891923155
7.444799222028117
7.455787527192962
7.531325522264558
7.520229487764634
7.434160692114475
7.415557097502245
7.383212787173658
7.424443772580714
7.436078092758178
7.505287741975357
7.451067739048630
7.377170286474503
5.523826093034982
6.173792920844200
7.405793716487782
7.412151990933799
7.402148050997979
7.474031125327106
7.457404393015274
7.516975982816389
7.473065532877690
7.332497241883912
7.346322747382900
7.425968350533638
7.518699657942011
6.776412270303640
7.352866046778100
7.476305891440159
7.341874290909285
7.128801532108355
7.068129662073583
4.989023923124224
6.109038345806835
7.451246569079419
7.473683218137102
7.462242681328224
7.433148424327410
7.576026771960302
7.559486716970752
7.506813067981037
7.411789908139717
7.360886834947340
7.442800171639232
7.411003645642028
7.462349994952763
7.432697449088038
7.417598396100733
7.214225708475180
7.266216291908655
7.451306925333443
7.449385573068078
7.365165822503928
7.498828345001470
7.490038914999710
7.402294987776422
7.330881435026955
7.405666238604629
7.418110244891892
7.417064088734955
6.484364606486771
7.515055943759486
7.418013690535263
7.283907572837362
6.964227409777069
6.642480340647389
6.327720263219940
7.525876895016799
7.502380519270035
7.498541468007518
7.461950246008509
7.463764434320669
7.411677238525160
7.327398499520706
7.423233554088879
7.389605045292690
7.383636458203579
7.426106244643760
7.441664877802033
7.444707583556870
7.343038751458066
6.167528485944711
6.643758327811155
7.444928751371469
7.435753827535908
7.369116373796820
7.436103832303154
7.430226250080736
7.418122548290082
7.372830069288979
7.340728370952031
7.478852028896545
6.710613218882695
7.464112481604765
7.483438585909711
7.008400313792090
7.429163870870755
5.979002851985632
5.952718515647772
6.151587215941545
7.497074911706976
7.385286426520990
7.520656059982789
7.442140551576594
7.409371878766001
7.435296954017122
7.435252911829505
7.436656298698660
7.420913666405953
7.406506905418540
7.418733483776931
7.368622432367987
7.357728417430742
7.303901535515612
7.150841624149666
7.350853332888931
7.451901552700821
7.418601249658920
7.384958276590050
4.712778001751710
5.435411481645795
5.954418308579564
5.590523620768777
5.957209961943308
6.072073934654119
5.185502719491065
4.716934569913343
4.630976022650485
5.215209587288228
6.102361583648868
6.085201825013691
6.005961223948153
6.427192171263907
6.260058565823035
6.111246465991320
6.546505713343922
6.582510298743165
6.340183840066491
6.360425507388078
6.139500526911799
5.993391582604575
5.707773596306318
6.540229589929590
7.025383765279676
6.699102770104276
6.098762597423334
6.435357455765812
6.435965098473906
6.439611526766999
6.478009750406327
6.552865129035910
6.571448883102335
6.241937285906452
6.475974530913791
6.361300842336156
6.610984655137088
5.997074502224022
6.295579390402789
6.128153763789692
6.943153726212776
6.850308854129272
6.172596601794796
5.936289391065486
6.199027400062381
6.222449317837921
6.379446328128597
6.775642340769466
5.476991337422795
6.647942489022451
6.639144808322774
6.219625798242294
6.563030287054978
6.965672118454357
6.419737259702401
5.798569966032948
6.037228978919818
6.481744466104752
5.497712887800295
5.899570816862671
4.531623193149510
4.368457050449193
5.156112624712517
5.419951147258391
5.679401793888987
6.278025149887963
6.706032126137667
6.429853438857664
6.546341538188046
6.336937071865584
5.813338901974554
6.647566087092931
6.337341138474703
6.187700172810612
6.746794801544789
6.700469345246661
6.847842076388998
5.982459064815163
6.194656912463409
6.210622269550228
6.374363149517423
5.932301664451154
6.068989247448711
6.562145639787627
5.236435049701702
4.559363653239151
5.168588174177397
5.637534525638142
6.496615883348531
6.205873215309718
6.720453742252730
6.603489662104966
6.409333603720071
6.131442969458168
6.533814161948618
6.541328995019818
6.533583738587157
6.730404163917923
6.195297083396294
6.445163852249334
6.131562279658619
6.235476094442518
6.027564728567651
6.339688924060964
6.311617003831905
5.520371824229214
5.841518420422666
6.028281410603491
6.264868235144326
6.233019706432870
6.552543498636703
6.191700953776057
6.318778758117371
6.434562785735110
6.038456929670031
6.413621663073180
6.794976281073149
5.458134232852350
6.282097435682520
6.729151241896373
6.699347621014837
6.674955314113149
6.121043939103727
4.598101045409697
4.633907564987262
5.927113119515914
4.658209023891105
4.919454995708929
5.551925085743036
4.825063579335072
5.164696313812801
6.046697404813898
5.938617217335763
5.729479513599710
5.551012413176811
5.522900674055222
5.738952913512195
5.491906984238384
4.402654534505356
4.546162920097087
5.510632953163143
5.480625414636041
4.535211424302674
5.317060984170411
6.023362646964618
5.795806429812739
5.738493009505724
5.318277698245782
4.912932141678673
5.610427195682610
6.510522376351505
6.804078534108221
4.930789946801887
4.341247707192593
6.276415614573564
6.589559375014270
6.463556517357169
6.488290469422902
6.137323832303728
6.204213844060321
6.971804987951513
6.745160864422084
6.770506905369693
6.567789260221053
6.406944014750774
6.551037212888675
6.513650299605421
6.362707082387256
6.447281128898621
6.180670663809215
5.671365820220744
5.923413134611629
6.350621856019993
6.501668120852355
6.507764501396856
6.774687458082309
7.159509539946372
6.545529993520982
6.830305935766610
7.045266642654316
7.083289127933780
7.066858437765996
7.240450519760655
7.286112850101480
7.012068624179139
6.634888830417364
6.390437750882935
6.600174341205540
6.613970937753685
6.333160981801491
6.396105134429461
6.689143901477163
6.550133827287448
5.680073328271954
6.573485982467078
6.667213532146480
6.741500588566683
6.740091759136451
6.374697199417296
6.614747126718489
6.994034672054432
7.079542857513177
7.212865971044654
7.065024913031335
7.154991265464884
7.242615114498671
7.005877151414026
6.808568037941049
6.891702191151124
7.063297601743586
6.800911476187334
6.658973165233548
6.284069330847367
6.467363318624624
6.475739432464783
6.647296882098320
6.496768103163151
4.696471769043897
5.453340099031465
6.265839057769631
6.954149608573392
6.919710100507234
6.640843472036863
6.903162834203176
7.190249046218550
7.009634559832431
6.910523706077871
7.249805631333173
7.167162805392666
7.178762587537834
7.236869478692499
7.098420348648415
6.982018653936291
7.196744661042031
7.225412706322621
7.077482398766485
6.733100067725387
6.971856868007735
6.884058227794760
6.951152372107665
6.527723284291029
6.543506588377490
5.165043092589887
4.728550130781767
5.962227746580454
6.251159791080390
6.975936902594572
6.772104492193258
6.643568845081095
7.067396296574683
6.974604029114916
7.083883413950553
7.149168449045260
6.907065846658746
6.840032289810129
6.978950950894957
7.184289953448725
6.981554539801357
6.829130738448112
6.898801740628182
7.064756845227947
7.169456042030641
6.613347417670368
6.669131646151928
6.992166329454153
7.011390863810401
6.768126257317219
6.479004581695133
6.451636402525066
4.479928200632530
5.019194273711188
6.263564324745529
5.835140584379786
6.931738859478983
7.297988609536154
6.791163213961038
7.082004841869883
6.587135193891196
7.038966258492088
6.957296905996706
7.092867552935971
7.120736444905250
7.191187424444678
7.189188029966108
7.279645809231964
7.027899630713116
6.859400292297073
6.702371014519329
6.479028768440887
6.855510367581081
6.611699431602386
6.818277272442796
6.926773579810163
6.841723776970743
6.738427006358287
6.824167707187042
5.708250241554047
6.101614572768093
6.021339677591524
6.592670788698646
6.493491053371912
7.265232242050766
6.909758052845842
7.182495362558224
6.718200407747642
6.783068972573568
7.074594135705114
7.106613308224915
7.031573443046836
7.129166308106614
7.069746070093911
7.368330297970868
7.285132776539658
6.935540642616598
6.636756738844402
6.922545461500265
7.131488687618961
6.890319442950879
6.614467447429742
6.648948701823487
7.037550856560102
6.962210870277193
6.544981471323352
5.748597780824900
5.797973622693220
5.789541445280234
6.752163862487518
6.332929559410745
6.567002234963581
6.098942344040708
7.188284298503285
7.022140531021428
6.632199510169660
7.128007919034422
6.949349392188790
7.028871708684272
6.974639805083326
7.184790471422573
7.344892871819345
7.158734544275708
7.421056825032347
7.273227395718910
7.096733785473088
7.111934972104871
6.936746101575738
6.839630902753445
6.901911777447638
6.646447664714600
6.665162499825707
7.027284552892743
6.892876537210592
6.922481574590091
6.084115667421416
5.225027113431168
5.394923040792717
6.047295118113166
6.907551028135944
5.957212176455988
6.602180404744151
6.690205997665482
6.728091724332884
6.126406569290813
7.338942331708622
6.946700401844859
6.806255884817900
6.873652619799991
7.199703359814357
6.904014769347899
7.078463871119133
7.307849628704315
7.476436330526129
7.266054252573934
7.224788828814258
7.154736052254002
7.080874447803584
7.120785284096099
6.934139320371129
7.007272638571831
7.049916077655203
6.812273323684822
6.932707664154890
6.826840753633918
6.745199590557057
6.823199391876477
6.463820623771468
6.174527930634021
6.647608780026988
5.998920690040133
6.036700816858541
6.146502519735752
6.291564837076109
6.793424959577862
6.978300963549517
7.091935706211070
7.303917388536163
6.488941606587819
7.043256665390143
7.078181729714824
7.226983807392409
7.366688513134639
7.231092865240970
7.236178031697554
7.198369545907012
6.959879532465306
7.066885360359109
7.243238136326003
7.121127185253119
6.963968487445523
7.035544795094932
6.752769123742414
6.824552422540847
6.550542109093321
6.636714111887382
6.773129796037146
6.814891233374146
6.647846717626938
5.943611746112208
6.259537733720716
6.798330384318737
6.565914389073847
6.328903327843889
6.290977394338252
5.983377389420022
6.325746801560214
7.093336020170327
6.447153188629208
7.238232060210390
7.254703788408475
7.173358699552785
7.387732711137087
6.779079475639075
7.295904922875081
7.350472946490507
7.244569045501456
7.327633476237034
7.139691573811830
6.799414402961393
6.978294166385792
7.047818821262602
6.906503379410643
7.198256705116552
6.834372808388249
7.028950806115118
6.407722257695255
6.748853896515556
6.749155333033194
6.880368137145253
6.335391208627993
6.380185539902454
6.727534132583120
6.946795316820607
6.475901832735760
6.302255629768455
5.875758370704012
6.677346230898427
6.930916675353028
6.211803545369890
7.115489657495687
7.143008530471097
7.420956141624796
7.390498023988489
6.891925187073912
7.241166151159455
7.289848424092244
7.209362534537128
7.386968580244295
7.242647533136760
6.889357932225527
7.068786740119527
7.168150893128161
7.225097067140579
7.157724506147439
6.944040144471954
6.605412436283109
6.625243320637434
6.394311992209635
7.000127711791322
6.945480611627526
6.674272283295521
6.560148704387898
5.565370612148772
6.664004313837125
6.998532172212030
6.509714145012321
6.627433084762390
6.726247968846378
6.883286204058224
7.100671845950096
7.041652940216408
7.416391894532998
6.908359575512803
7.238245417803383
7.035179390429633
6.834305970332094
7.285579043343008
7.111022058733400
7.371434006431691
7.396757016657681
6.881726113693117
6.736896799288450
7.041628842612489
7.114508117166894
7.107119623110542
7.041668390907025
6.860862827042395
6.621484919548535
6.617104905243695
7.094635337272704
6.780452635822165
6.923702482860986
6.833896962346970
4.456102537624199
5.291021194417237
6.648253328237602
6.876881506660697
6.711807402531312
6.934411822020592
6.783899583036550
6.917017748084531
7.091822765779411
7.212707358382641
7.404800088735655
6.627155058082530
7.118555613741464
7.230537840480443
6.744134699966757
7.018475961235697
7.087024059365801
7.216596716690562
7.395429430056745
7.272061912554822
6.683043490129278
6.807671669545657
6.725147279824506
7.066368321659930
6.855837681577190
6.840763661405832
6.839516245447795
6.739125180857530
6.556380792934400
6.326617897361191
6.673787310046135
6.527709459724770
5.071496037261690
5.954323483264176
6.891453696283751
6.937126830439033
6.566500573208256
6.796594671952271
6.201239666896329
6.254535551656977
6.981460441704024
7.051004249722761
7.147873812715916
6.659578952526463
6.924112538893225
6.884471380311707
7.047741549268183
7.192673567338629
7.143447300765831
6.980904297023640
7.286510331022248
7.370014111390723
6.492533644303302
6.893775951539178
6.758910152840873
6.927396628596820
6.827387886474726
6.670625293147819
6.497493036281087
6.603586244396503
6.530923113508628
5.730878324714565
6.763800007038411
6.567484645992764
4.724867827841250
7.206569341782164
7.008898324076450
6.806327532173978
6.821708460734350
6.921805691839926
6.873257609115493
6.658671195520276
6.836209717188643
6.712839011341893
6.667927958079016
6.397976125839322
6.809349698769201
6.538931457919994
6.827107030727989
6.909906459316822
7.053216528817253
7.046053660160405
6.835798880240065
7.158626944892462
7.101452820405560
6.847895504306068
6.954262351376069
6.951864967803065
6.993058114633518
6.692729913614652
6.677831977348558
6.550832463809587
6.799856261106625
6.306746742651349
6.361138638891338
5.583095385125927
6.655230387337852
7.163515955861013
6.872460171347702
6.988330513960151
6.487494871561510
6.507401999119387
6.912514612063790
6.725276639865639
6.605358741040187
6.685981955475051
7.175484130125012
7.021389543278682
7.093332491135412
6.927331959374817
6.659980730587511
7.218053707335863
7.077813394146080
6.812898092961624
6.866986042487962
7.095674797174163
6.902699564860646
6.772105963009850
6.852327751323280
6.959385865762788
7.373835468098971
6.971770468144607
6.551446649881536
6.685119617472921
4.926587162258422
5.384352106335479
5.234068688641061
4.150758307099094
4.354981904986385
5.440840732950812
6.987092462847212
6.657990984887811
6.903894767665063
6.472257101929969
7.134102824650163
6.791363071850514
7.117550225210188
6.631955706685950
6.713762959008617
7.086499212569295
6.824923649139836
6.950332384819553
6.562129063508118
7.251549189736409
7.265220279625865
7.242208524700536
7.170789667411835
6.890537883705306
6.666915515137222
7.047881956749356
7.038538366353462
6.840139224768128
6.699666806279296
6.951195134523590
7.023641868098660
6.923477576781726
6.447649564858585
4.386033127862423
4.412261082046013
5.842095289477536
5.857587769700650
6.226247972044765
5.838545370584741
6.401069059576371
7.057431553694923
7.223943929359816
6.977999366702756
6.818696482341348
6.922537047908754
6.812872891335510
6.855174174510614
6.819233575607709
6.712843485228938
7.341539111815445
7.345111438113697
7.197747353915770
7.326828227528408
7.263089901722751
6.933804385525702
7.063904205773451
6.620080025824166
6.763679342754648
6.312548338426100
6.836599312164816
6.618382494157956
7.120574270875151
6.779211083438545
6.577614778938836
6.033318004878939
6.456313823104439
5.897530513183444
5.054797242976528
6.774505352402998
6.938600555150499
6.029776548519706
6.464664620836159
6.593569128045979
6.523980756035026
6.981842165476821
6.837606080914105
6.472406149912927
6.940413871889352
6.727594738779464
7.063905098013795
7.080047000109717
6.893973226614723
7.146298813207983
7.072084826701523
6.862400990086740
6.925210382039412
7.197678431066645
6.907432870753283
6.794933347563450
6.846871805768276
6.757400631299870
6.939791590206086
6.781618961253086
6.740129633918066
6.637271461656336
5.376966359598669
6.464582818647483
4.888714594146494
5.135155821184082
5.171053095841918
6.740769208405260
6.397558361123670
6.158906745732851
7.203414065359549
6.764094849141108
6.827076178132194
6.825961083004298
6.987509247267565
6.380943194657622
6.796042067476954
6.889132362193475
6.502289702707407
6.855791170546409
6.816981713303521
6.840691167993073
6.946248660857107
6.764790340940563
7.065009176940245
6.573369096621699
6.589822848675317
6.600711450728895
6.560463985943529
6.628805166895643
6.683217540955472
6.740569683180489
6.655449597024896
5.515690511231853
6.070616195770961
4.747775730797116
5.612335612212616
6.018709881134231
6.476939995901914
5.823320058688667
6.927090693906854
7.176304278506229
7.067678085296843
6.921436037031324
6.883091191598250
6.416144320649416
6.300961841382384
6.501618293536533
5.885081453975568
6.966099983383103
6.259736223379530
6.330656993668047
6.662145930791578
6.607753082411123
6.232428853768040
6.602137695668860
6.814757540068992
6.812820387982206
6.619359599093636
6.133820775956723
6.554570412325736
6.339616690646407
6.483648035305591
5.633500099959946
4.509272462064075
5.818037749367820
6.151968406938622
6.091957534389454
6.057025209485101
6.761282424787702
7.189923872465471
6.878295256685295
6.683432690790094
6.821073246583270
6.324153336453595
6.170051148336559
6.403491421192332
6.277944646554852
6.478200179744501
6.542137146382204
6.439156234993490
6.468973992845204
6.393067285148735
7.000700765831318
6.728947760717618
6.683662010903384
6.469503475064530
5.951357847179954
5.570545131869876
5.289348503157054
6.517585009687212
5.987146232082508
4.738078422009298
5.629052800863375
5.906282634075987
6.080705355234016
6.145342539613848
5.911843382086679
6.447776772555331
5.349700550930349
5.762089332812726
6.253089156581014
5.904337364280245
5.520918556620974
5.578228290395937
5.195753987652049
5.497995771940598
5.221815373543321
4.834093055147741
4.957638298037927
5.280328576728031
5.489276010528316
6.017943295295489
6.573830642553320
6.892405951410185
7.078176239676178
6.711787691699913
6.586645105056504
6.524585235798987
6.775469084811892
6.029831954390901
6.158931637343301
6.141740912594296
4.958807704609811
4.771600831926582
5.730066314888463
5.673905758211972
6.586687498929345
6.884788796061967
6.731335060815338
6.977797158103602
7.219641969340912
6.948262011033870
7.093389454257427
7.022877196677012
6.873579186819170
6.833366569241142
6.575805359479407
7.099199828563149
6.250865122830105
5.910732851246906
6.265121957804539
6.028289637051294
5.716417826377473
6.809344221891346
7.275871366765617
7.419758401025209
7.109721378228911
6.584445068750882
6.705983478728353
6.150549332737687
6.830712653231553
6.939716149033471
6.999791748897389
6.953831231323822
6.716448055108357
6.031095322434702
6.749878652129304
6.630244624401781
6.969513642906597
6.751778171851734
6.407567337118418
6.774603868992632
6.666158448296987
6.346382961408533
6.323197271081003
6.154279825383107
5.715362526470075
5.908181289814261
6.491610355213618
6.061009973393582
5.693834167496488
5.562465175620289
6.296040363318454
6.828070898008624
6.973821389289685
6.841638305302287
6.763025690748557
6.932254516636625
7.421540498275617
6.540513310633663
6.996447475686535
7.107838751376914
6.961301252584693
6.781561800537282
6.997225487810531
7.154437915843509
7.173026540601297
6.869467696671155
6.412317265793519
5.841198975698119
6.026121994964042
6.028038305721775
5.784744282719233
6.953261101856024
7.049794064576878
6.828551015777466
6.878194892861491
7.037938446300955
7.080408663186944
7.079918696563084
7.343450314075486
7.123225486973571
7.182854981485113
7.057079502407295
6.970838329863765
6.983738283768716
7.242017950210115
7.053849880486073
6.750235721748091
7.109280267927723
7.358425971032936
6.236764268244223
5.799710504534867
6.833836510385437
6.864015141897650
7.051085380845760
7.111769425035302
7.113865183811347
7.022049234040352
7.106622282259422
7.182003416926546
7.194732169523903
7.154400608065066
7.209924250430529
6.996067943276489
7.179765594678814
6.749356170035261
7.127127461923900
7.143210564568207
7.236093564406623
7.224335426314179
6.607028264131390
7.307415553399068
7.285409245001670
7.290829002918876
6.697181975119822
5.874373744335970
6.404592396273951
6.920292466648472
7.058566185253047
7.205595052670608
7.087537680388428
7.246330674472516
7.176263447194263
7.279804623890382
7.274717947287950
7.224488036379656
7.076893710355750
7.025192579393622
7.014223441917948
6.933198790171605
7.088606711946248
7.154937798895142
7.069071952174784
7.048762501404979
7.194808898491886
7.095267031029215
7.264799984831524
7.273988295060487
7.071944583598503
7.248895373532245
6.745315769538264
6.006060299277004
5.881257881190498
5.884022971138717
7.035677277374810
7.091779326536498
7.177304373421704
7.163345900500129
7.049916146915068
7.225430332473373
7.102294905643562
7.179243432347767
7.230508232303533
7.124312421613770
6.680587240157388
6.638400448541015
7.098075407584242
6.989024216728828
7.105081338222893
7.164494665454303
7.243593675750027
7.232423728897253
7.129198015513731
7.126458077856646
7.118380566102566
7.343808654869809
7.303759940550543
7.198573555295713
7.095987904456905
7.102453294653251
6.044463812475535
6.039356306075117
6.766308126383890
7.126793113089626
7.081234615985588
6.958597290089210
7.312576406081150
7.089559680702404
6.987385425963133
7.076092942284662
7.185632141134488
7.248228878121576
7.350977460317562
6.034397173543447
6.923807661362453
6.873414465296837
6.759824513033849
6.655046382250331
6.805409150939840
6.993376915961201
7.088936818901877
7.007961443693385
7.304124213139323
7.196899387395034
7.078343302057500
7.360424852317307
7.052277829267306
7.042388706398885
7.104398548216845
6.875000442940532
5.655003156784344
5.592059187273838
5.563147613356652
6.121844912292377
7.205271842288401
7.190841057686324
7.049158571444829
7.035446184646629
7.005602887266338
6.972044815199921
6.849107129036525
7.052882631143971
7.037920103965615
7.368134417823969
6.860464346168647
6.910485684663209
7.159173416329602
6.742421816729951
6.768467406189979
7.055036999105254
6.921225621770386
7.082509365626159
7.080806638571864
7.355411390713844
7.220742687584231
7.185175009513845
7.245169468999277
7.268276769997527
7.205704078649271
6.915110029625042
6.819531276297148
6.642490203411718
5.784535080557673
6.220284208272941
6.684416256735776
6.744699952369166
7.129276176765421
6.981257410233964
7.279899877386795
7.129966307138470
6.545387709599865
6.828011168547587
6.842819639169574
7.058297757501351
7.383105603033561
6.713572134732729
7.034447584846975
7.031945052238375
7.085789742038882
6.907916976874676
6.178784345450482
7.261564735188043
7.186735263546113
7.138728119052072
7.134802236236108
7.125298890688539
7.121172623698630
7.105337687298523
7.253020518525595
7.124973541225513
6.742334662179537
6.762610322861251
6.590415408327750
4.964151491290814
4.806731750543931
6.772044927031449
7.145755880528233
6.815757087475924
7.245519180611160
7.306439803940825
6.499627886332946
7.204109624099197
7.169692222052277
6.995117373388125
7.402732529218038
7.114763256549270
6.717623741573058
7.050538386370301
7.164135378333100
7.220899549355480
7.126388719798754
7.260021620641278
7.223257997771322
7.257059468920209
7.193296774401793
7.198744114812281
7.147634755102426
7.161889878377977
7.159989826071687
7.358090688144959
7.309263302438092
7.172294505600495
7.122986406713096
7.193697563009037
6.279605837255456
5.737543755147755
5.077193386452555
5.872096607997064
6.665090119761221
7.264129810525118
7.209954345848143
7.001638583194053
6.837604834515707
7.074555284689994
6.746171719275901
6.941959239453739
7.178105282643332
7.295032889296775
6.876575866639572
6.929221269508191
6.766787917598332
7.294962994579947
6.543870240531219
7.040579822964096
7.205307337808611
7.184242439084490
7.232589096779222
7.274714083966273
7.198189929610055
7.080588785091404
7.061931397065974
7.155980116915533
7.182402518072459
7.267477764546367
7.308256071070526
7.286524605218317
7.068068257462660
6.624824900699719
4.828481749374784
6.504910045596855
6.795341804542421
6.753792711949833
6.824758273996982
7.132738576058202
7.066486244674480
7.241036320966924
7.174170962216240
7.088935560018894
7.019876191060769
6.909936014584779
7.063790214545709
6.294771067948320
7.205583858475405
7.114139030556979
6.530168972362596
7.247950314890399
7.314058877945482
7.110299626865803
6.911892108603537
7.210974497089486
7.210798964034657
6.886769431692115
7.076621050486420
7.001388525098032
7.168835646405039
7.188150245872984
7.015622760506694
7.214068941476472
6.619200526493270
6.350448285873352
6.443268501800857
6.924906944998256
6.613656059504414
6.969389618038980
6.821263770800970
7.057987629624372
6.746783592521098
6.912141800029705
6.744846266449407
6.778803493143124
6.944921845290785
7.112472617400304
7.150908152474713
7.084031469070762
6.961754282112090
6.841935396535780
7.152004812119415
7.121031851462996
7.248040405109949
7.208940967392052
7.305809550801730
7.245209458304519
7.099470122451579
7.056397096766720
6.714211710631188
7.259780158925359
7.311849157944325
7.257984701199004
7.296821768986939
7.252373624754453
6.954769701758874
6.311566606300594
6.490005937327328
6.861256871992855
7.113638836925129
7.250684415106743
6.434499837434123
6.887546815131602
7.096622261768005
7.053735317667833
6.982061218068160
7.330460410386422
7.000364360766138
6.499972537029853
7.167332168487984
7.177826414943802
7.285448966635705
6.848923662417111
7.085748367918383
7.153471022302921
6.956333294670989
7.350904641137278
7.212942522805688
7.302250631043099
7.213773815938218
6.928560155324872
6.838825966869964
7.334483608246011
7.299990591236123
7.290713889557882
7.361300813814019
7.205098289787060
6.937830243246339
6.219801266590634
5.532487883967666
6.917676734303400
7.161705753229372
6.629485480761967
7.001636088716184
7.037943544826113
6.622254417509424
7.102183388311836
7.167084978414433
7.114762487620817
7.182805541977086
6.857780447837954
7.105822594015068
7.198282519275043
7.298805309814324
7.058799853427420
7.120888535600468
7.228398164663241
7.097438356485941
7.048627465051617
7.054830862781053
7.223642528703824
7.302505617721295
7.200232538541857
7.199371591824462
7.287562622097661
7.245123209612640
7.016468702582326
7.070489895033442
6.975383482460169
6.522797043561214
7.161122018293359
6.316814498220237
6.468140822852508
6.785358900224571
7.169134769419399
7.082167847869288
6.823285277032168
6.748963074515117
7.023085763714138
7.140515290127914
7.020125598591822
7.004582716000094
6.688787855844826
7.154443477602979
7.125710628681896
7.380849717809676
7.286120586216443
7.249949495339717
7.234569404801833
7.198947303006833
7.270291068607519
7.117186298001356
7.269879510503399
7.188380294522881
7.228175916380957
7.186883143178774
7.297750625968360
7.163149707633236
7.194406604895120
7.102072594905026
6.501589325053435
6.793097527761194
5.819797508341631
6.902818574137834
6.794684529154225
6.985239617199351
7.180769079934111
7.085768197489766
7.063308836035651
6.891749369667766
7.025953692594616
7.104668573605682
6.983809313091331
7.041705839308890
6.728316930342198
6.851031790883320
7.149729739120585
7.260017785255857
7.251871897618019
6.981821775873895
7.028436961562029
7.204302423922920
7.027020682880494
7.136065675489414
7.160996461285437
6.994520064549013
7.128172535082612
7.201123424125772
7.271651687607091
7.255533675233118
7.148536320763982
6.944364683987720
6.622029482478609
6.221319739563183
6.862996008314859
6.916164877169017
7.024943402073392
6.828885397804261
7.225289483335327
7.310310161331361
6.995454135160962
6.592030266941940
7.123632646953692
7.126053700176336
7.013853572255671
7.224989035419209
6.824894088291664
7.194998039022957
6.903884381060932
7.284455199646289
7.108832660260216
7.235465463277698
7.217689440745692
7.206309240448651
7.242741202375942
7.218096848107106
7.096960146567959
7.171237105016143
7.216691348847110
6.724313851423932
6.804885562396715
7.247320334812047
7.252425850249906
6.729001213988802
6.596938887332864
5.446463123484254
6.405868101042909
7.002282871996135
6.924114338263994
6.794067161433415
7.228659180564654
7.137173876182345
7.012740873313431
7.141500377553267
7.236815444293445
6.886670916713319
7.179937605087479
7.227542115175821
7.101789269356725
7.190603142219629
7.053695638671173
7.095689684429450
7.082885248971681
7.264266375482017
7.268477952157195
7.092395555159219
7.217595649069791
7.068083046114414
7.147693980516106
7.199159298299706
6.907675536484530
6.853304719826078
7.114575566541432
7.040644135875318
6.723591397566230
5.974903329970557
6.223074961531215
6.348149905063931
7.074181753945012
6.503120127454543
7.092768123689039
7.211342593255214
7.169879645982403
6.947623960321503
6.795627788879102
7.024150432665325
7.173017509953534
7.446184569170105
7.212883691767182
7.188728935663577
6.751566462838553
7.161793704585149
7.176640749094059
7.232831559444168
7.156997628267377
7.270376741201686
7.255379147236242
7.284356712249108
7.182369069822041
7.232550640340373
7.104106930246770
7.236098593292481
7.272120536049746
7.161922926362092
7.144639833327329
7.192985126394859
6.357703536842344
4.794343603225219
6.740991288495757
7.168857956503361
7.340861329549696
7.163551409177703
7.152872974241523
6.900316755510242
6.952893646108400
6.820504840743293
6.442201086706421
7.081967252096576
7.101717140817225
7.301394597714143
7.162339255272335
6.991451405530991
6.957985689601048
7.230078585213460
7.187363133882783
7.147187619433747
7.190375240868742
7.181755889394483
7.207731251718950
7.163622281627495
7.215192323780097
7.253137261362649
7.235185031241135
7.196167889360781
7.023721078573452
6.479527349568829
5.930720148756209
7.257232980664028
6.920294610636251
6.551033194238874
6.909542864875377
7.096400022096862
6.715807310881697
6.870578422175321
6.873540699242277
7.213440405115174
7.041762628420758
7.206078450526748
7.272419374845368
6.854580611713871
7.201127314360157
7.126735490632081
7.114462951083070
7.253757956998650
7.266822748847446
7.149981362682338
6.961490087831541
7.267285056722246
7.256808390793002
7.310911396166956
7.372106364568959
7.354090282419076
6.940253947986719
4.943491308118233
6.411202751580781
7.124729827353429
6.808213375714961
7.198539344344054
6.700958557257325
7.095585465027076
7.004473321373972
7.148011947756116
6.640661753514216
6.935318808073723
7.157750603231975
6.882230063972369
7.323165542128992
6.821335621936019
7.018699993554082
6.988384379461276
6.924439564121405
7.179096194410842
7.181635202626085
7.226510004037962
7.196416241109680
7.120999827556835
7.177853976821345
7.111079710254264
7.231111343696472
7.127325437694584
5.996008295590155
6.294148606175028
6.806629212797639
7.097275333203815
6.740637076097130
7.220728367519678
7.070341244173047
7.049560182289386
7.120618050996100
6.896448715593706
6.896455676510310
6.706110324506053
7.119014910533995
6.910496738019617
6.910216125887889
6.927276880952753
7.147453023658709
7.036783457887874
6.709801695442717
7.080296861177601
7.202873334355188
7.190586468564826
7.133546240472045
6.973002302147998
7.095134593153948
6.380376617848291
6.483814740150848
6.711283394436209
7.178016279538813
7.229282684174819
7.011876812063591
7.026884735347323
7.151858314801020
6.802647674096301
6.836047210409044
7.146535435656427
7.234692871004153
6.908749969629563
7.226744585031247
7.176897031786627
6.639979761638694
7.079972158280129
6.952409133612603
7.141451928112162
7.059766052680086
7.111094352383118
7.185997311078059
6.506948571441717
6.794732821393858
6.448496253390297
7.081178896413538
7.095283000963639
7.047465976345431
6.818908119464506
7.119870952660557
6.883788889524133
7.092395426647017
6.754733606627109
7.142277508505548
6.891222753897047
6.854887351152477
7.200321792988424
6.968986613253921
6.134618216564857
6.736074275477651
7.006612535969844
7.044582172162091
6.977550998541619
7.004891867918389
6.221570781059294
7.087761125494064
7.128322657710034
7.165769459382501
6.741428305169732
7.069889627438975
7.127336813142719
7.068925881642234
6.845269167620863
6.937654485817644
6.716356082047689
6.936253607740181
6.652159705933628
6.699984361230579
6.162653609719364
6.758698452365093
7.164533836537979
6.859891191173104
7.006657977720300
6.297312453363278
6.714441172346467
6.921443390603535
6.940596016319176
4.896138013938387
5.256899022187552
5.675287126863308
6.192531189219992
6.128867623145029
5.390227030841401
5.331511013708286
4.833977101410638
6.341278671145292
6.554356019677760
6.813560002682046
6.626529464951841
6.336593143072736
6.463984888026900
6.432307021097008
6.395442342465014
6.078859906630642
6.038403481513389
6.108175679631001
5.462645426897560
5.051289745371968
5.083406474945963
6.688290383880341
6.624925988954866
6.676746389564491
6.733246000107745
6.536438837959452
6.617570109603408
6.760448094291313
6.438739092875788
6.509153842724485
6.531845993805752
6.196103514449382
6.387003790016891
6.166008364088147
5.782911848052716
6.132402717177163
6.189715794097138
5.319114089634513
6.104191200327701
6.705158469761614
6.516048908902237
6.721934355190949
6.740006619696244
6.788663516916880
6.655349195912815
6.666920831587444
6.821346824718551
6.693984307284667
6.595458989107583
6.539557795244368
6.396148992316241
6.517354346271256
6.314090812901911
6.366998240251807
6.028341774100050
6.127497511203297
6.011287327235627
5.880834157746655
6.006647743182712
6.640214968184680
6.447024811787979
6.888909573129851
6.891586246487860
6.800046784078615
6.715282987343254
6.849284956742295
6.811347500608154
6.779411161879891
6.773321907794136
6.694354754760036
6.612300581416584
6.574174064413631
6.540752786856907
6.381740270180337
6.509964859819847
6.634048086518238
6.313805672394960
6.072109374710839
6.232231022977681
6.058215259863493
6.241291129179316
6.596517240213895
6.721624045439660
6.847649149771134
6.856469066392060
6.703814163283679
6.831286243269679
6.922663567516128
6.937415040330750
6.886744876097458
6.715910651983807
6.530909595084477
6.747490232927598
6.720130551088166
6.591303189978932
6.459388973335640
6.345807867187309
6.263455949399941
5.780725617596515
6.369174651021450
5.812519635322941
5.508022079495573
4.795474580466905
5.613569430443246
6.542874534613117
6.837764339634797
6.927144621333765
6.864420615161092
6.872468909547540
6.763493858054877
6.897552901654054
6.870538304773335
6.798493925202603
6.649737105746322
6.851939841654386
6.735365298639775
6.878042699518196
6.925993498019833
6.743552011287361
6.602959777658275
6.631188397312910
6.552592223267269
6.644164924417840
6.306259978918785
5.976291712907377
5.572304198967285
6.204966019732327
4.490051669800506
4.920438792055851
6.319589861552901
6.478071196579084
6.907574065706557
6.910921874823765
6.909508653504295
6.817659230518060
6.889461466243618
6.863394521186609
6.524266820789128
6.692488609044853
6.700728791016907
6.617646545720735
6.871417217302891
6.849213182058341
6.796351684020904
6.825765851229128
6.650359032397017
6.715444620592397
6.301361739141542
6.107765944678346
6.398822657496050
5.983586010809391
6.340564334624769
6.386144348611614
5.432407698306087
6.185089318121779
6.411523689229794
6.888564056349498
6.869804094416287
6.920017522325818
6.907079191551523
6.934581751934504
6.811355719457108
6.311644266679519
6.756926460558849
6.878546513617069
6.721730596369656
6.747978804435389
6.864675947854096
6.861817523116164
6.561185521080633
6.569112699334013
6.452037345007481
6.658427123360868
6.139123536661471
6.308096551356682
6.045299397436509
6.298285418350508
6.534576012163467
4.489704563591854
6.323567113686942
6.694388836583166
6.902147967650387
6.801111483350275
6.639389152312553
6.803903916434038
6.795842104380034
6.608907240157471
6.892871159785316
6.862575174790919
6.965514312652513
6.735139943757254
6.752388224201465
6.580361503712016
6.769415499607481
6.578219445201700
6.580412442768440
6.648984980261337
6.537293053940077
6.251802301968131
5.917703796425870
6.266900963103589
6.563146079962666
5.995872753358054
5.796546738341270
6.329509356289673
6.750571526553735
6.758932388104801
6.804177086156113
6.748117800252249
6.787623041857648
6.686274361833660
6.858602216561479
6.775902784158870
6.711833549611620
7.054950470564169
6.701417880162858
6.704151633377760
6.759114493963679
6.739287075375917
6.551027924465044
6.638760946442712
6.499409807886353
6.539978611507400
6.102339342155355
6.027828226802169
6.423958442397444
6.541580416017885
5.954149801399661
5.958267706900626
6.709441062206571
6.609022303851326
6.777144115928425
6.787834158082185
6.743684466358685
6.769435895391117
6.809654202062454
6.795632780850733
6.764023027402839
6.638344487788276
6.668003325235076
6.676141345017245
6.746912777821503
6.758642940865341
6.515725772383384
6.432799289741035
6.152445656575234
6.259003248590735
5.873027236760739
5.721957168499793
5.583999805760870
6.157507774412838
5.190977072783006
6.237359229135466
6.661918667420680
6.660192342440710
6.817604434775600
6.672527705978753
6.786029326731210
6.743344829654983
6.694396250074711
6.787142645762032
6.785739440673576
6.579671798310838
6.624134082014253
6.682601883798666
6.786936002461077
6.717788967513451
6.533994673640557
6.536218373049818
5.964200219242932
5.987412653083803
6.079831269676570
5.873559433662892
5.758548721701777
6.335591917252171
5.146699947344216
6.340919754555077
6.717491065973630
6.492900466247365
6.868911679330016
6.829682099181982
6.808077086989624
6.791583890555584
6.830250589361388
6.730892251267028
6.891509312885945
6.927234389542283
6.713115518104442
6.754517280003007
6.881636534666622
6.758922906124857
6.765629944207728
6.670658368023004
6.167840014135709
6.266551399863592
6.382046360123939
5.806104322566783
6.209501532484081
5.851387515465721
4.885784949451846
6.291377829248748
6.662329423013562
6.710176718577226
6.571544215315583
6.636037903908277
6.769502108126801
6.733065003677328
6.900240473594348
6.650227761195866
6.625166589153521
6.615582567393160
6.598043653687417
6.937045458582745
6.864603363708905
6.704236801178951
6.679808225024597
6.560949409574346
6.432722098418205
6.682630327532076
6.631344840629629
6.452937454871449
6.107866938173210
5.941907517683041
5.424516066981792
6.056845080045236
5.099979821515346
6.493540928322113
6.608459252072258
6.661470736587220
6.675686708735904
6.607811969030797
6.694685499685244
6.918605414504710
7.102176110848580
6.853662239042682
6.945187834011111
6.876259601500117
6.906368413109824
6.824408941826627
6.868202930874249
6.741253441469452
6.591916153582495
6.741221594239653
6.693270931540691
6.643053327464987
6.498291333328226
6.402924583409974
6.168379652234027
5.754771956973594
6.157683801826054
5.529343547632216
5.942873990481137
6.352613332453807
6.633189586048924
6.851253621578781
6.832147265458639
6.868366948291239
7.184792740723938
6.931019794162579
6.956182100333259
6.847807963966687
6.795619541277575
6.984226782126643
7.027049457350911
6.734979401698688
6.818380492482421
6.575247208189998
6.655479238526249
6.758026633953231
6.665361451882460
6.509158674866326
5.560237918166313
5.904510614175052
5.923073304805459
6.091681510490041
6.478001513907610
6.381013881405302
6.739593502088146
6.818077686626518
6.549548062691612
6.803766586744938
6.738731226518880
6.745441858611490
6.634618028356377
6.828742170843663
6.997297828906988
6.802425983861918
6.858783938036882
6.764724870077911
6.763074375977027
6.594128098265706
6.493743784291448
6.287354091425046
6.531486762282132
6.378945228795176
6.421896248858165
6.282296451450573
6.155926861802216
5.715303485130280
6.423117834114293
6.486750412268702
6.487996306706401
6.644718490668332
6.934895248832113
6.669023008375370
6.773098135805194
6.702265262587764
6.652062376332637
6.754456127807585
6.892602113219796
6.973246085649432
6.916571518160383
6.862175952032905
6.843942000344683
6.824360192350925
6.739612319341275
6.248417070035519
6.134017394278598
6.429240975602310
6.375903174774642
6.371903993528486
5.884995620579278
5.957635316753482
6.171861798876324
6.250176705070297
6.158361342287236
6.459956479482339
6.668534571615671
6.655217807515579
6.750318049524386
6.769241131231531
6.911613526471018
6.675158710713823
6.897788416356362
6.744348531356827
6.918834446162156
6.855596772194126
6.656522992930127
6.805034459652042
6.803890884055103
6.619087345140390
6.482859687886992
6.557982008151241
6.424233457928773
6.400416833368347
6.504045528915435
6.126904489720190
5.778385821443274
6.191607294648422
6.239060785204052
6.589669583845124
6.683533316536068
6.681587938099163
6.786384406549061
6.871421610291920
6.838289615244100
6.891416301557059
6.744104577758085
6.846026089626220
6.926877237300612
6.764411516789584
6.723105817681319
6.918334197346666
6.716127841266127
6.799962216630518
6.803345892519227
6.638219159821764
6.383521789517415
6.283999537570621
6.253186645526332
6.442977190717844
5.355142346405126
6.315668780569743
6.633204680307175
6.706699424309362
6.757501489353110
6.653995478069004
6.664034675170856
6.794122803512057
6.904614150654433
6.899311840379448
6.780322175971724
6.900239619456274
6.931474274819644
6.797693942573632
6.829180493130727
6.848000182584274
6.768521705989799
6.683952045427200
6.653200591503323
6.488375366690197
6.422405185763509
5.901997677854628
5.990285150043950
6.441984591609966
5.897974733094074
6.445782458148398
6.687198545906748
6.742697552654477
6.779934444037218
6.765956299747081
6.778299982742218
6.901763059812491
6.845281975305302
6.811703826192499
6.915522001546458
6.754139740973428
6.805010656749879
6.850321195517502
6.711141328165993
6.860724360298848
6.745156977343234
6.592483481205571
6.875645918077264
6.676322630424280
6.411465366419339
6.144246917598151
6.132088696165654
5.974595187607649
6.470632414999768
6.798697013761715
6.907975072201459
6.597005717052594
6.604126056484329
6.819057558702504
6.714608564101885
6.821042196244569
6.807557186143748
6.935653971352697
6.780006311520546
6.707523532412962
6.821622004995382
6.793573761931097
6.758040288459108
6.837593945516138
6.838707703317285
6.860176699901903
6.635996663786884
6.335623673714033
6.219270233752582
6.145148605166641
6.560420718524556
6.034588665176750
6.660913423319624
6.641923421503172
6.539253406053169
6.565445109427687
6.876578292700345
6.793831580942479
6.784455576102594
7.043865319195762
6.996974055316518
6.846675492921380
6.501269561817012
6.899556360306695
6.705426044017948
6.958761765765947
6.822748542120306
6.813858181500830
6.847287904672992
6.754183816227658
6.128320442977889
5.864195722124893
6.123028283968338
6.309889994824697
5.081081293793700
6.088509418238073
6.494920692882790
6.233542030129636
6.658526147510053
6.690029734145725
6.910788017737135
6.838823816458254
6.912950562884300
6.936438360813765
6.894863323538750
6.849436532191222
6.880394146524718
6.917210147965344
6.699984120940157
6.674725472837665
6.804737202788996
6.783939154379058
6.716036688050958
6.744550829094780
6.551375400043055
6.340508825011715
6.368682737184039
5.016678571452926
6.009306067226021
6.543310889236520
6.578831477321103
6.772603468865002
6.847889463174717
6.839619754102007
6.995360350404830
6.920845537956571
6.904579589773055
6.743550446895625
6.572893248208366
6.787243933143441
6.610842804238708
6.693427329431611
6.528683528234265
6.848827406647743
6.771317049190617
6.506269178597518
5.943000227174833
5.874678127681342
6.007567963693203
4.888344628408001
5.972773459271933
6.505864916937301
6.636899691504751
6.804416540685236
6.843899308571000
6.917396860362697
6.995062405243425
7.055365324955720
6.953510224306262
6.902626523117043
6.882332333843278
6.771061140771467
6.757616271413866
6.829412716295318
6.841952998892907
6.731397622934988
6.661487878592235
6.409319318395515
6.332537853751081
6.137689804153998
5.565462878320899
6.040982677233673
6.625277937723499
6.879131940994370
6.814275162517625
7.070351337785784
6.828093144677457
6.910726710435747
7.014715135949227
7.042416846299700
7.030826807918054
6.846149875343745
6.650229745092663
6.641129516726891
6.580598228603637
6.535803982264425
6.415343338304526
6.248620466083248
5.957993004057901
5.433947230719571
5.441188722300084
6.655159339098301
6.653331686411659
6.859075743277350
6.934611973418744
6.938236016883712
6.901600790754447
6.816281553513099
6.762676176077694
6.764648868517358
6.718325243046892
6.587459613181302
6.635613968231052
6.528751898379279
6.231902552131046
6.238649903634696
5.977059258705069
5.331888064044255
5.706320429173696
6.591877565532002
6.722485342812691
6.854515970927126
6.801221491462041
6.787089637427068
6.472986616150104
6.570482532731392
6.232568006314809
6.300032480632930
5.758682153356373
6.135452861125337
5.974197448842101
5.308784658269257
4.987797401729146
5.583773967570425
6.438035667521422
6.738696015589325
6.873758129899285
6.700838924368319
6.295848273458559
5.660171686269721
5.993802599044292
5.171877204509990
4.915565336017295
5.489641322808499
6.778091613392315
6.903671899558814
6.959215993375900
6.992557548193711
7.029771277788861
6.897014387408522
6.841156142502932
6.741943173605387
6.862645378399950
6.853434014408334
6.913788854950202
6.905429021050217
6.709377477290783
5.752059044940520
4.445323228787242
6.507750417468102
6.799872820656388
6.802696998576761
6.842263555167793
6.962385384131915
6.981936492203126
6.979390508662800
7.019242114767095
6.915762325270661
6.914548795183920
6.964344160979385
6.932396071835345
6.954447567057962
6.887090714668027
6.878127837244185
6.828939953018297
6.729422071846691
6.468839597266625
6.602603544724992
6.412012888867276
6.580518523724560
6.497514228483529
6.310119330003103
6.291932824896811
6.285506668907496
6.253905617663982
5.864040189858946
6.203189948698420
6.279422872111396
6.194384014987919
5.169716823492561
5.421870074783706
5.372882013301316
5.768180082423562
5.555405771256996
5.812771695103002
5.772916687312291
5.926711887361016
5.755915106793377
5.569974231864542
5.705622131867722
5.468405120816028
6.326864746748615
6.420268146386955
5.674578080236418
4.518457113474105
4.746701828079069
4.674418736581975
5.524465750975469
5.484951170966521
5.383604147140071
5.062014287088127
5.834918942550734
6.816727916624929
6.707572221225997
6.649895375531037
6.758796616058956
6.519969132156138
6.868586525070151
6.825448592056524
6.953255465568489
6.925319870783779
6.916429578554268
6.874567587436445
6.698149686564072
6.722434065508378
6.878999834646917
6.908132704087134
6.776288096975371
6.803069782246569
6.865031314786893
6.910463564707695
6.536805488715906
5.027839373795498
6.392196629606687
6.664434989505454
6.835584926846273
6.842259810308142
6.974140053075510
6.836494794680108
6.856051216681992
6.906158343262654
6.809241986600185
6.939339852295751
6.849695765538677
6.828177333632178
6.926418691553158
6.811243551024895
6.933380231869773
7.044936574079342
6.917056538792607
6.800329591134424
6.864081497782464
6.900192205642774
6.957447095159116
6.722081736809738
6.579323892466865
5.816350225235823
6.136223246497822
6.733976510868729
6.898117218188683
6.945618473803693
6.859969090955213
6.916217678291625
6.899111395083940
6.956651169047849
6.949186198480879
6.821851867812596
6.796378765049798
6.868932410957425
6.999962051059221
6.952100360161932
6.993926802221000
6.870118714102931
6.941420608507570
7.028353388082107
6.956285491053878
6.692719985666583
7.023869413524437
6.865000456233235
6.907182523312811
6.858246703217769
6.549898835192458
5.632066893727199
5.762557131309146
6.551964575591988
6.670651608484322
6.689839040859662
6.895030479707345
6.504724937182416
6.804689088982506
6.835701926684438
6.873019335210976
6.935401360084109
6.808128581132346
6.812968683068918
6.852935852989511
6.964318836652312
6.748573517363136
6.606056141611806
6.901767561879774
6.757796283403522
6.963788721975862
6.946325410977593
7.110574507209930
6.882747385716035
6.872425327418416
6.895515669675954
6.832087203697544
6.344252480342066
6.578790137034098
5.112330323117133
6.592248500354055
6.740557108542401
6.778695915986997
6.697638834583763
6.788820476617991
6.621096216755234
6.769751465779494
6.764040418527996
6.689735643415778
6.660772796315959
6.747597296348967
6.788356245662422
6.826749087672692
6.909534825014664
6.829143505118992
6.696696055339366
6.771364477630012
6.878847716572009
6.855858699230516
6.936353399118308
7.019360880052623
7.004370911188171
6.841706358702979
6.866005781738670
6.679463125300760
6.480962682719201
6.453849458898705
6.281980105999613
5.874808200379904
6.664594668699618
6.683384200964218
6.839599168790505
6.419423807096194
6.810027431585314
6.732779435249030
6.671355559428060
6.736605790031534
6.769024838705285
6.734151712339479
6.961919822338118
6.835028917900389
6.801212130669198
6.737042346732230
6.656107206914257
6.666143386195801
6.604421168871061
6.805637036704494
6.851761436766200
6.868285252785268
6.721987157719596
6.861193853743430
6.833633683617675
6.768618302601997
6.882543446720569
6.889049399972778
6.667558629731158
6.098683664950570
5.703801824811881
6.692270172774357
6.739056713592854
6.730606725332878
6.704466851405800
6.474043378907359
6.643443641251407
6.792653187521549
6.832701753036361
6.843798377687125
6.805091280462845
6.659492131396946
6.816384741887656
6.719823273368957
6.856073810018353
6.800400590181965
6.782780760806871
6.615384329793768
6.744234509158670
6.901906139996572
7.021982845321331
6.690243622864283
6.949419183652711
6.873849956739666
6.864238528413932
6.857943459269607
6.668792035313434
6.692247849514590
6.586629116879506
6.592882678042134
6.142788397302351
6.792867310418504
6.656052613758074
6.837221387029013
6.562134582331113
6.838674022581588
6.642000864089297
6.794690060927495
6.830364426684487
6.900903260818140
6.926632476638388
6.753813275982295
6.674669784140701
6.782355297687438
6.807525014909860
6.790416073633704
6.784879275150524
6.766601865217700
6.778196598099828
6.742835305143803
6.558133116448184
6.779885111799819
6.775839473661773
6.818733447562662
6.794664716950170
6.624602988400582
6.669343029445557
6.529536533245829
6.610590721375039
6.484804085621801
6.342648742159708
6.055739144625900
5.207477253602906
6.737207531315381
6.697903895560662
6.820343467013836
6.616021150816237
6.729849480079732
6.798720149373584
6.835831581554615
6.770105158714227
6.891095450000570
6.827770201624227
6.753717856314378
6.758461002647129
7.013156047880915
6.807717624061560
6.925866960058736
6.956552693072586
6.821471361694182
6.879325253462581
6.808673049127384
6.686137373810324
6.909861099239460
6.482814231511214
6.902310154500337
6.892763752315162
6.864800054044188
6.773354545963834
6.668745023683361
6.673599571407307
6.405443875623320
6.328582748155419
6.424134206156309
5.451569919514059
6.485693185536498
6.746925323107686
6.755088689442385
6.823911062310581
6.694594926438807
6.775543310984578
6.916419138183540
6.848525885005732
6.849813985575492
6.696973958881168
6.799121996805644
6.697134200555707
6.809408241457966
6.786399302581295
6.878082552390556
6.865782832821854
6.843869261689004
7.048146846187989
6.830085495911394
6.568551219488709
6.282129615021216
6.654273603207724
6.795565123246671
6.789288096521290
6.903356977602670
6.564991211317984
6.974476246163333
6.720354714360634
6.591801116989690
6.500896221983655
6.707918037590868
4.242858761517786
5.598980541762305
6.412112217390661
6.489807146243690
6.589067868578985
6.660207820463563
6.764677422862864
6.700716791603000
6.851849465520290
6.833361366804023
6.861670420569094
6.962377616870200
6.755885848739283
6.855149824499250
6.781293819398044
6.975918088221329
6.707285099022688
6.957094426452900
6.918721402828153
6.909630981110613
6.831372905185014
6.898622058384619
6.965320802665250
7.018747382138992
6.998339749629931
6.353687282972222
6.813882826262887
6.742796761323297
6.557554916202726
6.698153269303263
6.811826876916705
6.777868095533503
6.884509086359856
4.749683625749565
5.699343359665102
6.382015134628224
6.525359690564159
6.452591687810660
6.339910726474227
6.786757111111687
6.583992887861871
6.586040789244739
6.684480481577048
6.774120209458689
6.910225620032728
6.890492343994656
6.214329011183908
6.978543770928146
6.973427923022546
6.827514817045216
6.992470686392615
6.945645594143556
6.708984723837739
6.921287066460680
6.959019459771529
6.871065422677114
6.830871315103256
6.932701436038860
6.926950497048471
6.770051539262830
6.727310938154500
6.688385888754169
6.869523972079884
6.620962516876628
6.790284571987159
6.570509365870281
5.403213738752244
5.010521481639747
6.415191224758463
6.709765207797465
6.612610057231247
6.074457718201548
6.663441627927844
6.782467668404064
6.707536800247824
6.839992740660622
6.774767992524636
6.776449193654570
6.832312790848922
6.934447952816352
6.883681685732438
6.852081130798342
6.853330771042727
6.900067597001434
6.688042861018573
6.445567331415969
6.816942545046713
7.029562470125510
6.939650558423327
6.936601004293159
6.681849915956049
6.747683943373008
6.944625660383796
6.673342184726017
6.683396549093873
6.894192882485944
6.585855472212832
6.754138655045412
6.392328085928549
5.777337907794078
4.286816162500255
6.740389034165027
6.817309863474777
6.645378893110705
6.033716804906081
6.536638616420436
6.803798292170761
6.668798873510706
6.694826742329756
6.637596765874514
6.710143687006481
6.832415218723308
6.774130537764819
6.595961271534740
6.831291378536421
6.989183641233014
6.981778697431958
6.778723684479659
7.073194575250531
6.910073723904703
6.984325687305175
6.992317988753245
6.863614441047782
6.871016530453639
6.698033664770835
6.630948509301163
6.710862849333583
6.702470038657788
6.747936868254177
6.615784657997808
6.278731682559022
6.472373862221751
5.903107017257808
6.720409914038742
6.706710944503223
6.559211557397825
6.121656602455849
6.526691205972565
6.348971971254894
6.631414923466824
6.395472220012263
6.603617941655393
6.419858924572886
6.580538801477559
6.845630415641882
6.638209438663567
6.827494948241490
6.811384344489923
6.690667460435487
6.906961703703394
6.964563338634355
7.119398397887165
6.955271036280143
6.872394038924542
6.549285116561678
6.826388484425443
6.910187528764586
6.753387030709684
6.786670487663470
6.752571080084189
6.769768285795292
6.269272748202952
6.662746566851267
6.472259814637325
6.255614599825024
6.386431780521361
6.617186185305762
6.552441203040699
6.309203434292225
6.654750256838632
6.465521356616151
6.571778995821755
6.344537876220098
6.533651928516752
6.473972921088571
6.731566844766579
6.646609591228961
6.469322609212683
6.693335695557803
6.282836676539882
6.846134020906040
6.629197550321969
6.905158857464655
6.653936560810772
6.710957598311178
6.729661236079437
6.497558398195707
6.787885461461773
6.794338397708822
6.788378311189561
6.820101565448230
6.614845309373651
6.827754527838715
6.467641102234198
6.563017845781680
6.607950697951354
5.575841682763297
6.130923690072827
6.789508994546070
6.671922705914419
6.544144228218312
5.928157971052461
6.362313405761361
6.470539183407826
6.468243057737487
6.381220675328144
6.821911673748811
6.633144012045042
6.794931491370911
6.736310295785785
6.264876706899184
6.675331379751539
6.852957434497283
6.705754677429809
6.633385906360145
6.763823461595789
6.768590846990443
6.685838902536006
6.154896440231865
6.766713293227985
6.772851523452957
6.642171692743977
6.834922935582044
6.383535885053277
6.573874491831310
6.505016317585085
6.557970752681993
6.684750286284999
5.008394082478866
5.251760682053274
6.562226180125158
6.634632723443279
6.715164877063893
6.497902918769496
6.411224752270619
6.529718122238366
6.335812408232526
6.770887506543145
6.681135491483879
6.630169209110010
6.668484700701171
6.589209366975881
6.353374582796338
6.523314663028909
6.587123402487808
6.852446918993873
6.706761486612749
6.636322939766925
6.757590200703411
6.550829050987738
6.051839245318251
6.456772140764588
7.019266360288636
6.840119827598961
6.642216291070289
6.451991218674881
6.588367470668043
6.821248659626868
6.597294537246131
6.640934171739632
6.653987242538202
6.749564313419004
6.563327352253207
6.587662153027086
6.564150006513644
6.570297761419704
6.405589349835507
6.591549343614211
6.736113053787133
6.773576655943522
6.502153377387668
6.651262851054284
6.737167348755067
6.473260110956658
6.322935965463815
6.502861712151807
6.447874831543285
6.744375117575215
6.629030098115862
6.601139659142223
6.672285924977445
6.624882604191862
6.718227607876305
6.602819381032949
6.683302208249247
6.712429442536243
6.937606575272285
6.907630014870145
6.742202638287093
6.702949212546638
6.544503717464636
6.609151416160847
6.749933166269136
6.654548102017120
6.525999102758625
6.737371557051652
6.627678018189926
6.748315827941370
6.747271523720531
6.626523495218018
6.176077791623852
6.395091914502583
6.353417448443933
6.777383902871845
6.687540682623093
6.624504048674284
6.586075740488933
6.671239879071213
6.585269616394177
6.548739736310863
6.601025556033298
6.752464660743831
6.597451191996928
6.461356944109204
6.797945684902839
6.843629914448108
6.881437545927668
6.924489827290714
6.933207147489886
5.377845420629047
4.504672077843488
6.597013712348276
6.727927632197584
6.725361454689521
6.710917242730481
6.730946428687202
6.790443818673884
6.465687263248601
6.637644240818257
6.586751220903742
6.549526164099096
6.610724241838920
6.623792826920804
6.756699652044329
6.851848419435775
6.924146308128414
6.712047952879597
6.754261477449329
6.670164012978754
6.809197882186027
6.825428821661506
6.585502367052673
6.822077747608295
6.815096977686737
6.809959292104435
6.782294601915996
6.808334885009064
6.774092247781912
6.613584861930961
5.800342361523276
6.557415084893686
6.708825142070149
6.749622684758723
6.755437778954184
6.869070889035224
6.931068320644281
6.962701136717819
6.882187884322900
6.846845145493804
6.723746666405900
6.508687584119946
6.849338907292800
6.661490404482256
6.826916512089291
6.755668786099923
6.643011478819474
6.657743962316601
6.509986867760640
6.428123860679213
6.606424839005628
6.795779888063533
6.744036234088549
6.750966639303715
6.594887592317586
6.541665092261775
6.593338131239002
5.358141846704495
6.450555519867113
6.461722617854105
6.463532784590099
6.757467153698498
6.735985686074632
6.602052969465212
6.570921790252189
6.746783627021236
6.769774353595404
6.859093776741288
6.802817392381543
6.758345328501289
6.785042576536447
6.804559541241896
6.871406274753078
6.801183040225592
6.600976445115572
6.665965017673271
6.626851003400930
6.817581893609806
6.629857485248319
6.666014310374731
6.608567343293220
6.817597837147870
6.774938324799934
5.992833511577431
6.429542084906730
6.629727192808901
6.584586856471448
6.603340742442761
6.599548560461411
6.481206998525701
6.639714311751223
6.593607840722717
6.671019624269550
6.724586277404853
6.819551963327817
6.741034698319293
6.915518231736751
6.735163172753333
6.641080851604547
6.758248784894459
6.747366203493000
6.657601983237820
6.755375980531875
6.502637661916628
6.665113017615506
6.556692618853505
5.916957352519714
6.362624055263432
6.331085653629046
6.531985602741162
6.538735282490228
6.494478391792008
6.621296418437558
6.839510234408698
6.492484295079963
6.510075678475167
6.490826932472722
6.668868109353248
6.549870272807157
6.687917378923568
6.416630611786079
6.258481533551260
6.196995502254352
6.297298386430373
6.064167462582629
6.218636147056437
6.331655165152247
6.349717179110284
5.625723006997503
5.827932443311266
5.126439574445688
6.490863653341158
6.754353911352206
6.669333606778570
6.677509619164526
6.577775181754743
6.435872801896725
6.698562785023342
6.826599528761475
6.744282632308581
6.860862214053215
6.621059746740262
6.565929486715618
6.274232327052516
6.225977505237036
6.315936765771235
6.364034743730940
6.082962200496668
6.268769561417855
5.581257208229155
4.275078282665670
5.956363939131503
6.457023365733982
6.741404922908220
6.692586286813391
6.451435861887798
6.860868825912831
5.823069748147229
6.124514427603784
6.044049949962768
6.410211275182503
6.822079210141302
6.067256353217552
5.278595801023244
5.747356079146376
4.699280370585618
6.344994660335889
6.874044760848824
6.999274941490823
5.639016213114452
6.526802098575456
6.444277074577041
6.530879278229913
5.599238404582098
6.388906571636653
6.524169831996627
6.540437562748966
6.495529714417779
6.724179677168753
6.568513769102101
5.688824756830690
4.782767325734506
4.667191823720557
5.728945448368117
6.159730005260027
6.551083509576280
6.629487355728767
6.426769230783099
6.247111231875460
5.767739614421122
5.370265673057101
5.456370801918642
6.285898852216373
6.508822687229574
6.633806399692037
6.295275037541860
6.535810701627859
6.351440689240652
6.281227813958829
5.681820837301889
5.742852639847758
5.319738418972251
5.211499559857671
6.672509387534115
6.476155245044223
6.545281042374251
6.606883631129817
6.563208149595672
6.055627063099766
5.500425074371436
5.297331755228406
6.430771520701839
6.511883970777396
6.518650702245636
6.509313016842853
6.200716895441079
5.466197631779470
4.557619798603332
4.867188995064565
5.920794742395654
6.212769553745083
6.350029450195934
6.474379091256782
6.464364186384800
5.629098008393767
4.530727469607227
5.835579954485058
5.741018888499195
6.295233621031278
6.380396835239411
6.480233387841681
6.438888675606965
5.422288789124607
5.128717439922851
4.807636617005327
5.649443271446026
4.964568220943587
6.360124856602709
6.577555374693756
6.288995161865795
6.183904722114356
6.176771296765539
5.561258352421977
5.177769335532446
5.470155335844687
5.629139029454198
6.680123903560901
6.729047043315813
6.471858858283239
6.650243043837280
6.482077063280175
5.604940977445810
5.408902863087305
5.409959044127287
4.735632408822773
6.211345192981211
6.203050851001318
6.615826737497598
6.518246929751355
6.698395993936099
6.474204976567512
6.710160829556359
5.689365090782803
5.674719325627343
5.054770740469673
5.825662162857577
6.625114573958355
6.434290367901407
6.696737865219410
6.730172317778998
6.850946366704322
6.686199059108395
6.095915212693186
5.868009817161911
6.724761677611308
5.644369409761306
6.015474465115822
6.537934631264606
6.536888069261770
6.578429807925960
6.843620791105327
6.774431222337540
6.546810619805275
5.770705235852731
6.118882628403943
4.696770253522988
6.990382596697915
7.214166797270424
6.833330550243299
5.268422081329086
4.790543270483940
5.425504850414773
6.009525559802448
6.037015353712784
6.194828172994850
5.760844976133029
5.667138287456973
5.611613910218376
5.688928136992139
5.655846980041106
4.993209571175345
5.510336682721445
6.550083854353671
6.621735813531199
6.505769026158251
6.641577443973215
6.724367739538884
6.698036314264968
6.498236116636914
4.811091348830874
4.922494012846681
4.770512602483320
5.404636476063266
6.835451297888363
7.196340300871729
7.265119696058494
6.983594941411073
6.833331376951945
6.633700942697154
6.638410308791190
6.648212304954693
6.655824165345578
6.880275535007466
6.857531900712001
6.620808846854910
6.447237666064938
6.645140370145827
5.874916953416480
5.904364187621698
6.029893287404292
6.552018007181529
6.700889603835078
6.398051949847989
6.604215059155331
6.732041382735981
6.691296878598373
5.803368552713446
4.951917289140711
5.569055146049193
4.324231382065597
5.753343022123648
6.506833600528987
6.630494356378896
7.455466489713981
6.952564299543788
6.740830919179340
6.611869303693259
6.682012311418008
6.685573040369730
6.783312746105942
6.536181414665627
6.507503712024754
6.621541924989003
6.626654742395274
6.332667733190548
5.671466131898908
5.606700630406253
6.446110781745745
6.716746900729540
6.780875210023031
6.189262607558220
6.884374321637191
6.685368660644164
6.029623766268168
5.420874396876885
5.721588444220901
6.214896946086371
5.430514763554626
5.453519889588163
7.298286827281235
7.087656250394620
6.772729046123981
6.726344560287693
6.576833063022946
6.771147769701209
6.515161880093428
6.665659895568027
6.417410163004695
6.622363377624974
6.388113381827660
6.108905192094520
5.949194689553538
6.279511894698167
6.562614165200273
6.776481641120524
6.733908608153603
6.648096049447928
6.763832243234829
6.683610819859818
5.258960488898616
5.325181015367323
5.270098540336692
5.566873415835007
5.079156375254826
6.436727060520996
4.902496214109738
7.356240969388445
7.198080213990946
6.889356128919560
6.812287136041419
6.315482728640187
6.632158555392778
6.560687173159333
6.644596178074028
6.576292026440833
6.350159397146548
5.420011015446759
6.026778883379273
6.413042888716749
6.648851874719703
6.762316749577872
6.702933251235661
6.703767398190680
6.712069621951907
6.797791421016964
5.756546427061566
5.166944786260138
5.493990537781912
5.542344004567296
5.657265527271662
5.962551035676205
7.112593335166468
7.271433360557547
7.266385576412912
6.830220095352460
6.703498513459685
6.404095107837553
6.288464623105141
6.742253060629887
6.437561179424186
6.229538106637089
5.925852998141417
6.517927029569183
6.569200961015593
6.645740651581891
6.681404604822330
6.712829497654557
6.585513122728228
6.670991482400637
6.806343644743972
6.094752097330825
5.052374986244732
5.803949320669552
4.937730402804457
5.958053933593898
6.191090211694580
6.633050906621076
6.680194965876222
7.306869276836860
6.840328353809475
6.806411542540091
6.717150400602592
6.770727855014831
6.582777092259451
6.069298098245891
6.048624039179645
6.423816962050720
6.439344938743457
6.490434644203292
6.597751008852004
6.318373763274074
6.603242503159972
6.622641786813216
6.026980941619600
5.780849788370388
5.276805548471600
5.640140214038549
5.244683372597644
5.358924043019096
6.244513903735572
5.115771206684225
6.675665160719917
5.841825337107988
7.341527168208324
6.741536417719380
6.948624320717582
6.673439604757823
6.747605139767117
6.376494285370279
6.328148117666290
6.349463750535337
6.433434467645871
6.677945103650440
6.683245549678940
6.643640782674852
6.249268778595551
6.423081713420355
6.180415344630472
5.788703918259231
5.481941074546786
5.639611808923148
5.158187268721679
6.336898302572120
6.859965670041149
6.169121403840163
5.242560088410563
5.487005928928824
7.084134426621766
7.227287492039097
7.152635660248230
6.746836413971545
6.453582033982707
6.228285058891880
6.512282994317950
6.231843049189441
6.562805836378029
6.567307211935645
6.433547620259475
6.340864709086981
6.368784463293420
5.832351024394250
5.845617912566087
5.822818533274015
5.620090268277625
6.171094719583333
6.127818711989915
6.508241903779241
6.456527496545664
5.044673847821574
6.412885964169308
7.333225204072932
7.275109020942796
6.784782876174658
6.137218415534967
6.363219218535590
6.173230605340085
6.082374256305251
6.212265221104622
6.091430037772653
5.743659296634450
6.050301821152580
5.442436848073188
5.379506038432202
5.804275958530488
5.709018600209460
5.962497337532541
6.467001191778710
6.022889007437731
6.451158165830394
5.345375552358464
7.080594507644102
7.170705068636923
6.767098288485080
5.944896713661741
5.975130388160465
6.162181093182017
5.788471406572289
5.710746846145620
6.215438845786191
6.323668936906842
5.910693409196421
6.041261924793899
5.699982355118367
4.905806774183680
6.209319460408230
6.055520592794326
5.760670046448027
6.186218920480461
6.467488870418059
5.725471468424882
7.230319051839318
6.309206367340114
6.186696063482286
6.223396084578294
6.093557756596541
6.105660691483861
5.844371070570858
5.369685466394282
5.401677936277704
5.801974216457849
6.096519495905479
5.381077667002838
5.819809889214894
5.836604868946536
6.421221710606958
6.872542996768565
5.778423229207872
5.398147028376033
7.266290354111756
6.454836191845988
6.153585175416977
6.083880648150817
6.415321348342558
6.171192138022755
6.130773129236695
5.289111657297436
5.797647257997610
6.054623872928311
5.995213893829614
7.039322002226448
6.700814230336739
5.550974954755802
5.825277889125883
6.074272375010292
6.251745126408782
6.002134514288032
6.056534818736075
6.557846747324048
6.403969534294258
4.814500702243647
6.105431712436738
6.503349668857594
6.572306981728717
6.649917472664409
6.646823773357419
6.851793068834378
6.821483963235347
5.964338247467456
6.079416874915037
6.638143349726237
6.702586628535678
6.514224810317448
6.566361895860487
6.682349416735748
6.635599580100078
6.697149330996307
6.770625231084295
6.779446652017588
6.759905353552710
6.604177617824548
6.585587928684916
6.294406273528145
5.207820606666712
5.332547432051476
6.605940413777301
6.627212602240070
6.755045168947566
6.748753548739789
6.645787129565777
6.627320049080479
6.690865312639108
6.664121450593043
6.681310054123059
6.735994381093848
6.911688105922230
6.656660898951481
6.762613541291057
6.845071717180740
6.767824280850764
6.561642530924253
5.656222955865765
5.793720721376059
6.102822998939109
6.204801407701206
6.372435268988603
6.298667900294065
6.511278661849879
6.408255515582177
6.498620313287137
6.432814592848826
6.270089262390586
6.179703659900657
6.390057209448171
6.204377901474176
6.147375636825641
6.025945925893245
5.852497816994159
5.961179453563492
5.787812924682393
6.033685762249664
6.130263518066545
6.705361903604413
6.091923982467110
6.172908088550429
5.749469665894815
5.825456745842189
6.146417990578627
6.210969593212778
6.218150363714036
6.213059819981343
6.021397455848386
6.156657032039488
6.202967386656528
5.967401317270657
5.948209929147672
5.914352341639336
5.384623185171423
5.094743633677035
5.768950697774592
6.375986002600420
6.511609224626312
6.057252980144240
5.219068948744273
5.295588479927268
5.671836262005808
6.035081455492668
5.713081302569220
5.563762132021448
5.875608359635750
6.170718261761713
6.254903175461758
6.179094088471286
6.086572120434779
5.562692189682844
5.298029439117400
5.188507586851629
5.842646164050818
5.642578671075022
5.380430564350029
5.605916495464835
5.977905787803179
6.143136555205986
6.001540022415254
6.200573987692184
4.829302881952533
6.381213364328866
5.371829048458572
5.626050592791309
6.667405123539696
5.539825881466105
4.969774684147089
6.416142009648504
6.555609901137614
6.634827882138082
6.531790150246540
6.615107951787587
6.560805873079104
6.474104528934146
6.679118249735888
6.716330158809309
6.676672626393185
6.634155453262964
6.897872324564844
6.991574016514003
6.894385314677896
6.847614726460646
6.886541312718025
6.778806700616403
6.825843971050647
5.391713145977446
6.536997220116161
6.712573917610665
6.749256893477438
6.632651896751099
6.577443873220387
6.635099600262023
6.543564809020705
6.563184270161960
6.658198902882400
6.600015454228226
6.696724093041794
6.659599452263341
6.778694512546887
6.766846872702375
6.821417322139924
6.748660129606642
6.753698916365948
6.697297648480834
6.854183754332855
6.730142203021442
6.806225338353786
6.558350129791974
6.583176937082522
4.896084261840364
6.599231238148614
6.787189825174455
6.788875677006401
6.719027192775731
6.844298890513813
6.822285417241870
6.879097883428129
6.608478830381498
6.524000909774307
6.663918789961222
6.513044413690569
6.631627629000983
6.733612840669425
6.809955155815827
6.859957441925832
6.882856497051409
6.791720132816939
6.865076005428644
6.716424208146126
6.768643961037508
6.853753338508250
6.797716688237275
6.697877459597916
6.593871841428031
6.089406785407185
5.155149629059330
5.179129549664749
6.706207423424527
6.804751672864624
6.815870344709537
6.859710915527472
6.796533015419783
6.912719379615190
6.842402170019738
6.915650715358489
6.718335829793880
6.716747211612628
6.762660344739582
6.721495505129269
6.751126591858284
6.913117015741477
6.803276354195981
6.894323183328737
6.888103560252537
6.834130398996610
6.869430331300515
6.812023231805353
6.537680726901920
6.756133855592117
6.793185193746278
6.628133353177853
6.554314952740191
6.400050943823269
5.671006740922936
6.247802511556611
5.399060373664795
6.609860881827431
6.765888527679235
6.803197327839029
6.979782296273751
6.836310184360105
6.754772205045306
6.901613451387186
6.738049403322947
6.706080778959366
6.611500436631883
6.768995427119612
6.738844798180300
6.820632097362792
6.745675638024657
6.849963112303797
6.787286319373856
6.842404174569871
6.723829697731211
6.801774291971204
6.954119323749995
6.740643554467846
6.626592714127275
6.657592833575293
6.811179171376422
6.684002723455552
6.679880378722199
4.486566877112937
4.631210135899840
5.956985299333160
6.263265899882170
6.219792801179605
6.680008010988606
6.827637360306165
6.856678681435716
6.833396089575807
6.845450073862072
6.687030773033240
6.860250058317932
6.720687937627472
6.530221431666414
6.666816114676219
6.663625665298849
6.869501584228852
6.799257985765517
6.499144949857158
6.541259527151219
6.617618960372940
6.850714875361182
6.766942559427374
6.814293562100794
6.686551691162938
6.834925284445847
6.770144377878321
6.522856880580416
6.741450855131506
6.515981325553611
5.143845671919919
5.803810673243216
5.749826862190914
5.739639720936842
5.951580778991411
6.054289157629537
6.618282049441983
6.652707855590213
6.705603346513747
6.761921486344011
6.918675152298906
6.890985971280091
6.725371818419422
6.750445816007653
6.782099047006287
6.759374036335419
6.643929361419639
6.623222200081569
6.701048857318057
6.588969698476113
6.665702946709176
6.586756345660881
6.781647194366874
6.681850210643685
6.743999408182153
6.680317818587648
6.618445334162177
6.743850192765995
6.753787127609418
6.567476357488009
6.634362144750972
6.581519995895253
6.285944536817095
5.959434937303605
4.679704991567828
6.412743063528389
6.329247458909057
6.015762905157694
6.530755279174400
6.507783862528807
6.677105120007067
6.575710531218039
6.872003775055358
6.901302552705688
6.859068376389040
6.691582790227684
6.614953933413829
6.778207140850942
6.761908611598777
6.581320746565184
6.510184897601007
6.775056706114972
6.577582992686832
6.717209959515441
6.621386585900894
6.736640167160164
6.669663511386407
6.794577085310545
6.597016320069663
6.730356882860742
6.693172011471580
6.867349739679609
6.650530029245348
6.470871558842058
6.524279617849980
6.246437686468896
5.629288074383677
4.751793827942869
5.263021110830292
6.484070805569724
6.404527283529523
6.166916417964159
6.713423369315590
6.597800298606572
6.770422907870804
6.741023202116462
6.910747676438424
6.903592929877912
6.884106176894987
6.774591461919053
6.711630250193686
6.783973611950636
6.646083431065627
6.616791910502155
6.740244245369480
6.673485043071144
6.602369547510651
6.674578358675388
6.521146392127282
6.673038327750521
6.785217218058168
6.698906731494972
6.716392016607442
6.669378647326055
6.579994213524482
6.699908540592024
6.844469155677369
6.886028149980626
6.514485959245328
6.498779386578174
6.334834977208478
5.890087282024829
6.642932579827729
5.931000885860355
6.285772014178463
6.295812679499004
5.910137341469524
6.722703679417028
6.602875500518538
6.826374015376027
6.799185513229030
6.747789707834958
6.717987128907749
6.924560620320241
6.893237783907726
6.700133062446747
6.728730573182544
6.619839427037514
6.687400051297142
6.770119509202337
6.644734341549650
6.574605091836080
6.761977802358124
6.579012477601919
6.806379515998971
6.553855026535159
6.699061947928468
6.806926715559900
6.633733668770146
6.815455924469325
6.725894314900888
6.765748274053585
6.929702368652904
6.986209466330596
6.519828150628130
6.359487853053412
5.866679397078350
6.183247682696932
6.110763961154538
6.374447514525771
6.302961550436892
6.785904378296682
6.785882395349603
6.804860677463138
6.707096441274489
6.705505441518393
6.764178107173588
6.741511037987987
6.865278889767064
6.860468481417285
6.877048535051194
6.774719977674049
6.602732557691652
6.752111569734048
6.732477939540865
6.618559202640281
6.669150582008490
6.811222580310911
6.817731236428862
6.748367926337064
6.728749686452374
6.582900707005191
6.696654379436702
6.744133759569789
6.669382778580597
6.602368715110995
6.897693915167969
6.982265238039048
6.928699288460120
6.530786119795447
5.997004017853116
5.837715716042687
5.971709587646796
6.502428945483593
6.330374650226064
6.772403940706011
6.763158195169590
6.774222632460897
6.771027533006871
6.667503732261792
6.743303666768657
6.546063494575343
6.768845368682694
6.775367286004329
6.666109084195427
6.814589845229234
6.937539474637044
6.890155784349213
6.763664984092342
6.715970774709788
6.816055864721453
6.860392629357976
6.819740812736758
6.719965030452073
6.745000498573630
6.618920071412691
6.747501934632401
6.532509596099001
6.515918609497467
6.859114498613923
6.829496946708287
6.857443754707301
6.496003150593534
5.987096264427668
5.848649353166374
6.474063249109633
6.366370984329897
6.614209398876047
6.793329788800549
6.751451700130644
6.590371995525495
6.593677312129882
6.633711352376507
6.721801774875411
6.607041197887593
6.679448399883379
6.605428072892907
6.619290468804049
6.675713269903538
6.752443198360583
6.842934559089717
6.730169952400892
6.697962681678296
6.578789208689392
6.647550537068514
6.561519209108164
6.698716886366601
6.599823729976649
6.575747755408059
6.494645562259605
6.616136596158716
6.583908598618130
6.588597949123969
6.662118523041525
6.666391902664438
6.651581517228736
6.665963665120739
6.242556289857070
5.952978575491004
6.530569675099030
6.442095122837354
6.588797500336234
6.774892796810491
6.771616379130519
6.630497521871228
6.552611553013646
6.675097396565786
6.549301536566317
6.515663061781829
6.684530120561182
6.651212471237179
6.658706067974663
6.729347531276780
6.853117193852361
6.832366533430482
6.761534993915804
6.683405119937759
6.593264666784133
6.538442716296985
6.586683986966687
6.614367563399824
6.474753139671508
6.622985432105439
6.673873577585195
6.537812881928685
6.603159586179822
6.435138363031854
6.525535620644088
6.405780161507313
6.183765641247239
5.806040153428276
6.168905323657838
6.562977688041979
6.463381259076434
6.686239576083278
6.784880995368995
6.675878310495731
6.678739869338560
6.556557920869906
6.663077529562232
6.649899705727230
6.767051286511530
6.607500254355908
6.650056800736829
6.553583266355417
6.779422351233603
6.792000694529491
6.958879493596939
6.849430183847155
6.779090639611621
6.702316089294362
6.556384078234346
6.687314878897886
6.513577991735350
6.594195877293028
6.563613135327221
6.510722720062889
6.572747564177822
6.534003437467085
6.546845357123262
6.473044443934970
5.053483996317874
6.178814704003374
6.316516233022233
6.574792381738748
6.615226808476239
6.688789506721882
6.842973033292115
6.752697609054830
6.745215483543741
6.572928146306943
6.587986741231469
6.735720571636701
6.545153523271122
6.496125582335369
6.589788162488771
6.672912469743897
6.710200768028515
6.780353468014901
6.825390762950039
6.784918418291982
6.585816731119357
6.583234794128622
6.493153416002148
6.502518770938964
6.588851042500505
6.576941959467050
6.510925139684709
6.599740641577453
6.587403103762860
6.554419891578522
5.574697744218034
6.255668007580779
6.152406469169967
6.726854720727905
6.621969377051074
6.704346572303294
6.659724099719640
6.621153465404142
6.713855069034972
6.565314151145516
6.533773940282602
6.518846952834987
6.570162937610690
6.736296633379464
6.646894496170309
6.644893562294467
6.699891398698371
6.516101590748361
6.649591651673932
6.864809492888199
6.716969082790825
6.745816059023796
6.445674323956252
6.601937650206953
6.516150747712096
6.222984886087426
6.542166424072153
6.524037750080873
6.458481091358721
4.847121127780727
5.022248859870889
6.044709257341452
6.177568716622742
6.398486247697937
6.528052024308634
6.530180129552590
6.622764829085564
6.621491901432395
6.761692294820230
6.761274773123489
6.738826973372634
6.765441502847254
6.620125547218922
6.634466770689883
6.648205996184338
6.588946847424795
6.812237395370520
6.597330788854712
6.540584174455175
6.660850849159207
6.888722284719599
6.795717901958215
6.547817110324551
6.454282061870959
6.462622247466416
6.502352498392933
6.445347053245426
6.337201111086301
6.232736902444523
6.476883387913447
5.343032041852860
6.228994746980348
6.447878102806229
6.600315419983257
6.570880522212345
6.505580314211088
6.692951576445155
6.749033028638209
6.670247916742149
6.620633693775625
6.693458607895447
6.748248812378563
6.737916916744534
6.815596539628221
6.640989664178465
6.695327813790722
6.588854951839924
6.531974903697463
6.614172662807364
6.423084747209973
6.499318716227056
6.584758606839845
6.636336444077332
6.447966980601986
6.537180057281239
6.558666052118501
6.519387557958301
6.276036777871118
6.385373692948294
6.413435593818326
5.538245184069241
4.535835031818563
6.342671331385022
6.411531889195929
6.523474506889479
6.629001092372125
6.576018580000193
6.595358464699734
6.711591372149818
6.715091818909016
6.678265643338591
6.660442107265568
6.706326077169674
6.706153582619980
6.883180332675024
6.832691433384225
6.399438533071924
6.519886027985930
6.399836917459653
6.438460701980000
6.530355177398470
6.273919723389288
6.323852697771933
6.550656095738187
6.521726816375744
6.552768610539194
6.316971165070736
6.456341127343123
6.341411640588751
5.856540332820557
6.344286105871429
6.464054928340503
6.670415575946862
6.400696945167470
6.551697150404481
6.660495103993579
6.642191272133736
6.775178030787627
6.730039263158296
6.619666047335743
6.581829327820702
6.730829406156583
6.779802402315076
6.632470857081354
6.492883389255538
6.488425918826138
6.399699468895814
6.514309013275685
6.401568867918309
6.358739297093145
6.406541521444952
6.467944848528790
6.343826692903843
6.453851775330067
6.403262514971980
6.220567509252984
6.260177441544077
5.893137549848404
6.331705107179633
6.252865722795841
6.434596370674862
6.438010507791897
6.625276665805429
6.665216336140624
6.637744830468449
6.678177344036241
6.610276658489964
6.532964626302480
6.786134821802351
6.644280214507859
6.750781290327757
6.744564588997010
6.593139651436843
6.476214737176484
6.462533935144721
6.565296934220036
6.467705716462111
6.445556624047715
6.595078938472549
6.484327701533951
6.470844801675140
6.234551625750248
6.205328809405247
6.149496676396304
6.212438956284501
6.047387769006341
5.267121086012313
6.168111872516678
6.388700625834942
6.546939682179769
6.319747510524415
6.431453541483255
6.613815226504377
6.615047146099526
6.684006396844669
6.726790384221847
6.588892708321080
6.766684519284333
6.694620283853530
6.598359669953880
6.652045484626065
6.596659057878222
6.482969788866467
6.448218768497128
6.755372692104181
6.570028033216547
6.496655612379231
6.316404600613868
6.312670184690054
6.237229621757796
6.075326118172480
5.904369675944950
6.071832621276975
5.275434669273396
5.696498761359324
6.105879244049238
6.205314884515796
6.516559752690402
6.246004874512114
6.415290841148817
6.566357383400335
6.645004556584590
6.578765647409817
6.726580834220320
6.557345609677656
6.545126491287428
6.684595080396627
6.682191525663314
6.498636530805977
6.378309817178032
6.540224523585087
6.552083808170260
6.372655700613796
6.291954975326089
6.100988586415314
5.937565235070940
5.818598089328629
5.756052471044319
5.657790623379763
5.899640665529914
6.396623612220373
6.503557257573593
5.818828079741273
6.209124887150244
6.614115685268088
6.625090961545737
6.535415299116980
6.578409370813311
6.493972060006644
6.648502512339525
6.531444314807302
6.617005575265209
6.503422795051232
6.232629492485388
6.268077990302459
6.090797333449013
6.073837660549014
4.483534766263849
5.698996313581027
6.327850016846900
6.784768298504796
6.842512645461637
6.889404589413818
6.802981235783311
6.761215988154607
6.366683902171168
4.943096111229059
6.433197125702666
6.970753061442813
6.889679664413614
6.897790998610812
7.105675036703538
7.106336053251935
7.061299767908558
7.101030632582425
7.105841521867571
6.982479849957667
6.845621602927253
7.015081175486328
7.043913105549509
6.695568075130453
5.011466502602883
6.255591566632705
6.862132347430804
6.916312667037424
6.985449438362819
7.113729498239234
7.047816066219754
7.094650273403129
7.076450684638365
7.144904658114100
7.110487951022601
7.184052586457013
7.198016026786064
7.150142330419040
7.136174547149278
7.020058917700783
6.949477843239652
6.669477639658283
6.866081672435394
5.332482878943305
7.272588490346597
6.831518108909467
6.942611744676939
7.115909228411293
7.058865002624211
7.066041023338513
7.171596504779945
6.863684765411183
7.050611196402948
6.478653065055910
5.222662631227171
7.232822846066092
7.100988082145492
7.257932596896958
7.095738799175685
7.087179802726080
7.105995362395543
7.248126746542937
7.281191130529167
7.185918402382034
7.263636128374212
7.224493729591525
6.889908774929952
7.078072841366568
7.141645588708444
7.137756820859845
7.110515705452698
7.169462225087998
7.179992210389382
5.209401271390689
6.581727269077891
6.835854352686628
6.935746609019058
6.946504946595701
6.967140883104142
7.243010545743243
7.261116211581530
7.160453941664247
7.283879590094612
7.164682462399669
7.083312303204538
6.898924491737526
7.186270315303599
7.249362981227673
7.176618008830042
6.810961193985793
4.297487760882410
4.939689329584241
6.661404264469908
7.255902885853788
6.959426352202309
6.821530667579333
7.192446610484091
7.123622777567988
6.816018528479820
6.954629459443325
7.115267024614091
7.005653535251514
7.001465613486323
5.655311338917846
4.760335103733849
6.636268875968146
6.631285397797718
6.879447969014801
7.012683193592805
7.090543566280557
7.066414982695752
7.124650580557787
7.081726614824566
7.112823920007708
7.093428428865914
7.098724029123384
6.973616837320849
7.191226453752224
7.096903679130008
7.153016105959954
7.150898513483900
7.023996698432162
6.630635576570111
6.850222676951093
6.937852427166638
6.344998042616767
4.664290980195467
6.573907373634371
6.804032290324327
6.858373310049917
7.090269211644576
7.068549442787230
7.111138715779328
7.068909743367290
7.159468071708556
7.106178515722480
7.146436199694808
7.126396774549624
7.126227930389058
7.142136731966445
7.146482359857377
7.126815231838870
6.675152141953611
6.935678695361719
7.013819295758198
6.847845119837353
6.792619903040700
6.665355916795006
6.761706606416967
6.509239010333212
4.444489780852455
4.313679918637630
6.708043108027762
6.704591519013297
6.959040132033364
6.891754400640369
6.993370041677982
6.938337675192651
7.010548416711930
7.007656501410734
7.062904937611800
7.118659854970239
7.203341005943550
7.142946326241171
7.260064570118378
7.240075933684688
7.311960890855245
7.235459795433226
7.071333613693339
7.037545398016888
6.805784060326721
7.041408522058317
6.946054227067663
6.689238616216982
6.648036483250284
6.644702050271578
6.592887435897005
4.985590218674597
6.773090176258402
6.827516366314271
6.764040497908764
6.792918966265308
6.828187950918193
6.961450025972011
7.008531738339819
6.991865544795305
7.010129893262128
7.189203782110244
7.238873432692909
7.253791995640011
7.235181827495892
7.260252001010018
7.282127819204359
7.230282594139352
7.248668000847771
7.124552631457146
7.162381871717437
7.169219825910427
6.972666762181431
7.052191869054868
6.856159090163127
6.812667542191715
6.859281183981903
6.696170064332239
6.206192950026946
6.310759318247270
6.923855527320974
6.773599330398318
6.804322058872491
6.850762529429106
6.859967651358438
6.980016290428580
6.993049914690914
6.944067528561033
7.042501907180639
7.168998804679648
7.128155765871100
7.150515757944650
7.180040047565168
7.284250580508354
7.185498847328169
7.191608657764870
7.066919877288870
7.133736929481751
7.161843911135284
7.128731313059412
7.107277532106419
7.119337578289378
6.951226936479821
6.815933343215114
6.691228495364971
6.699106479680309
6.545407593356529
6.498866165096169
6.769854276743121
6.876266833730423
7.084220696607299
6.713552176854668
6.232872248659666
6.964083792888431
6.948894275445899
6.953934786408242
7.064711036328609
7.149732463973427
7.128850459551739
7.090506408359957
7.190353881357844
7.234002020887537
7.265444032469109
7.177969607904133
7.096363311292817
7.156183664924345
7.259500140724169
7.182521590450733
7.171509627244351
7.139328093039204
7.099599553874326
7.055301907371762
6.672621576280454
6.905086067015845
6.824448992020277
6.800192065745874
6.571662248207662
5.986445169949306
6.773001025012105
6.904647060664443
6.991787211074228
6.999300594161586
5.749096675925395
6.947144868917177
6.947909471729163
6.987268066625278
7.044206125798793
7.014519360712431
7.017669508809812
7.125279464450850
7.117720602832036
7.121314877764300
7.217627234097834
7.176862870498925
7.124763545563311
7.178583012089588
7.234734481786771
7.203083292830960
7.202866208318794
7.125720312069786
6.856996704095399
6.658523585147901
6.854315262627757
6.711508618372438
6.744873218663713
6.642613475410807
6.558396890490060
6.187211900137780
6.263487392612389
6.689942179569085
6.996526294530302
6.983549951396207
6.963488289707820
5.312118926145298
6.791101524614421
6.998023206236456
6.950312488963013
7.015979273784407
7.013293472591235
7.060868335102745
7.129434287780949
7.167798261282400
7.163983727496957
7.238568589816719
7.193176999352691
7.129158325271320
7.145268212487528
7.102966658154751
7.129726194004085
7.098538805375068
7.040106884678493
7.032721520042826
7.160110847596287
7.017226165751856
6.834024965465927
6.851166177648572
7.038348719888115
6.660927112530578
6.527039038285696
6.294227841677378
6.558355862126758
6.943094058476760
6.949979225690925
7.052502320709809
5.383691952277466
6.916127654060609
6.770738438605935
7.131432214395502
7.109341481690037
7.000820068142734
7.134557784557511
7.153871782252361
7.211380160692151
7.241955273746060
7.207197025577134
7.144273348623594
7.094966386743254
7.208567054030704
7.114902084396876
7.022433667637529
7.017556622602395
7.082287183719303
7.213870472115706
7.200725507144877
7.227915217829094
7.037472134196224
7.003399179990659
6.893996644921847
6.539611041969136
6.546465032866880
5.345991479479389
6.610950758955699
6.833632759398101
6.883900806056293
5.909197222090686
7.017917029888178
6.680090484509721
6.853150624422224
7.108315598109822
7.105141596347019
7.003202392727349
7.186235281339182
7.224905292567334
7.207067366298944
7.184896214859384
7.146213495171893
7.032448772910099
7.139833896406711
7.055765762691886
7.040416178032028
7.106317791620147
7.064624743383534
7.126478129091183
7.201180973623329
7.188813316501362
7.210416803327702
7.135869090028997
6.835596733158640
6.776793975833419
6.834886369892654
6.657298321999670
6.357951266827302
5.588330073296500
6.631036106027971
6.686589466263834
6.570702860721999
6.822927512528884
6.884397280853702
6.875488037831623
7.036209372341395
7.018466533921080
7.078181153108524
7.030357954543897
7.216074093678552
7.109024118678544
7.173605170994665
7.011927059176625
7.130591964375661
7.116843643438508
7.075468791478642
7.105405327394535
7.106012190119708
7.193296095555515
7.111699354490267
7.194747459780471
7.224665967153946
7.234314160193991
7.101619120348886
7.013590979179555
7.022200584153294
6.869822643091137
6.595956035859921
6.679266788241092
6.088431395569931
6.929106461070420
7.064426630439836
6.390008936536189
6.892096116392441
6.970166460353490
6.961537937774795
7.025307277726279
7.053847146859074
7.003907654158565
7.141912288977121
7.109611695190743
7.097349100280507
7.084512532026835
7.020271333082658
7.040622447889581
7.129938632646009
7.171626419159741
7.197697353453785
7.142250132820929
7.059102912599288
7.128971969651235
7.145054372150284
7.179976904098746
7.193535749782055
7.220904165946720
7.127672386596728
7.150246748148675
7.010076678487662
6.848699508324732
6.770749300433659
6.574245481074188
7.041017439866000
7.129555055546994
4.971462014333361
6.927478293753320
7.097870019911800
7.061748080992093
6.940682116279723
6.969285767740932
7.146417803219919
6.947852165615018
7.041213907499749
7.176217236612196
7.071312545665462
7.141465284300271
7.203989273654679
7.171312430804120
7.256199598134368
7.149498936942591
7.076675894844525
7.083740305819031
7.183863193749996
7.062979014005268
7.183227055703157
7.212132576846711
7.289805030776400
7.279685262618623
7.148177753128392
7.125299611329038
7.048812177306865
6.817047982603744
6.714917268596638
6.546193092957703
7.136214386460661
6.977935050845934
6.934310451189303
7.128552291306344
7.079714948914264
7.136873138981199
7.108596998060291
7.145648742282718
7.036023615532208
7.040752016375935
7.101811519075018
7.106119555572127
7.143971986743621
7.184160396299379
7.193679949809609
7.144374376647788
7.077436179990690
7.153466668407700
7.176293205379789
7.005143473480413
7.217804337353508
7.252271081852716
7.267249722984328
7.152890049481692
7.173969434039268
7.151269250695324
7.224670285975882
7.143846096508612
6.977704140131917
6.656191733791567
5.695038895226699
6.671273448384635
7.287685454732574
6.136129345734407
6.471219708294661
6.895964180090301
7.050140376304716
7.040298612386485
7.052135912673338
7.008339648072063
7.129440287253323
7.156473923482907
7.059654822881694
6.964797179560773
7.086563840306917
7.212742726416832
7.157243980842793
7.168105794333515
7.208998511720399
7.202890422668657
7.124584202919896
7.159672732958063
7.127523049441700
7.198637401723161
7.207365113578680
7.124543540047817
7.154168230067850
7.198424086884162
7.213413008617167
7.017062639089409
6.755732148980337
6.758008492658525
6.687440598761073
4.839510918802873
6.748960288251511
7.182038464472988
6.762004062612894
6.220158930903756
6.926160706097533
6.995911457215020
7.122031980209725
7.296702291692988
7.202243245424550
6.955358628462297
7.109210459401481
7.101903078730640
7.087062038588655
7.095057473293244
7.144180493166095
7.158192325302966
7.112478064400525
6.979404392025512
6.993840636611919
7.108833376146254
7.068245529441359
7.117694756526904
7.160918828834479
7.194353746359043
7.098689428364190
7.125473024278249
7.073536422092245
7.161874795282188
6.880634983100300
6.727353666004586
6.608270071315200
6.779202155404178
7.294708193604996
7.017165548731305
5.449109919056903
7.070698678931059
7.187515153375951
7.224948720304416
7.058386976476870
6.918812595016094
7.156979934502047
7.245133200858540
7.014103411595904
7.149365898508433
7.091750488947145
7.058412095216899
7.097997032599666
7.171458949295298
7.100055512025803
7.141208918470795
7.084803768831531
7.092112733803212
7.139292523320510
7.103345612383746
7.180093775190259
7.082804135379136
7.105288892695988
7.095413158841700
7.079088776889146
6.944874669372087
5.890459908758977
6.624640129258490
5.996293882836871
7.145134486403590
7.179098750591818
5.585493329202320
7.144024495954488
7.101498397710595
7.017261499431521
7.066100031536067
7.078887489140529
7.094163905504937
7.102465739104552
7.112583466660617
7.094248865539522
7.043846273707406
7.100718154476477
7.224902072325846
7.233121956653640
7.109220792801422
7.153134068175957
7.314044412016940
7.223345826647225
7.198755873918394
7.159735604117495
7.242970120507860
7.255181088688511
7.160020608688450
7.063980359684319
6.989574015166685
6.840140156060205
6.493353176594113
6.428670371166351
7.021159970213540
7.134668222428865
5.609822803848322
6.976823740088820
7.218646043813655
7.239411311123156
7.252592480325649
7.326311834254458
7.118844252292561
7.058524848602627
7.131029024137588
7.090230765308949
7.047336412558209
6.932050177723511
7.070500241580857
7.077038762917840
7.205269218983441
7.146252383899435
7.206419541249705
7.212495345268273
7.195677214074704
7.246414611379823
7.254112910728097
7.185403328536065
7.142279260159457
7.098921685148511
6.965619339419569
6.570014938190933
6.438817651763017
5.550790886813924
4.727083821421188
5.012368189930793
6.271225032169361
7.187843238560077
7.211777365578821
7.058251233739273
7.211881656044162
7.330176714083365
7.205115025985736
7.070258792262539
7.168634800624642
7.157388988825869
7.048666280831078
7.038193362472438
7.134543305945891
7.199617837809025
7.027241621069916
6.993205033674064
7.201708731076863
7.239867875656829
7.214761473869887
7.307377809811138
7.245761372721430
7.227819576213015
7.123929208240061
7.075383600688488
6.921877100368715
6.457773621116284
6.754464547329168
5.278352412290583
7.181715436683124
7.270640492106734
7.240061689780453
7.260669548674639
7.369733879296589
7.362778418074685
7.282832552097375
7.157642247799296
7.166828213647221
7.077964828726195
6.980248807987333
6.997316535226715
7.169689433805415
7.145270332930987
7.092735071661935
7.142283135762059
7.126154554584318
7.272300100470789
7.275094327797802
7.311394797841795
7.248190634786159
7.140357813317060
7.067269340461282
6.718377887428225
6.632432742591083
6.615016246114680
5.228358008055381
7.066354412774324
7.107017991136241
7.042781460336135
7.099639289561727
7.298086757092385
7.357187987750527
7.364734130944353
7.018069799380013
7.180294893182912
7.186092087282321
7.285034190312207
6.961356181862169
7.279752697394500
7.186755276080053
7.204202084773277
7.179649898084091
7.273257081704097
7.203356733824513
7.239903563909543
7.182773512934068
7.149713558028704
7.161419102067585
6.804909587710571
6.817307651859361
6.705939295348474
5.628360516225611
6.984482173398515
7.269556942367440
7.116566181539248
7.111411719904618
7.082886050994862
7.167073646870599
7.101295570429524
7.205893551553284
7.168651505318316
7.299407668064806
7.223480561888813
7.110841167435673
7.145764708572294
7.124544578478073
7.140879318397266
7.199043870686570
7.270715629421218
7.226446408007680
7.192217874498517
7.180886915159428
7.212721599631507
6.971669932697476
6.746170114275856
6.705348430483087
5.722860013957650
6.030266100766946
6.984742888726268
7.260024038601316
7.172747724813330
7.160008267187203
7.169444694215195
7.125436068109539
7.201702908733410
7.231607721662523
7.233415996437290
7.270680706978201
7.098230488298299
7.056689975258848
7.223854626298030
7.058647998337949
7.151388828614722
7.102522618873928
7.273106128385179
7.213217295075082
7.194977554548856
7.230327230949397
7.063850185361805
7.014520573121194
6.947800326505070
6.646566089219355
6.048558975130710
7.213028999390761
7.212091595845312
7.288826621814458
7.231130556746615
7.194822270552064
7.200324591571949
7.237264505741807
7.191492908198080
7.178773587600010
7.120156447822632
7.163643892561370
7.160543416241677
7.231364580831062
6.976781497535391
6.945732329271596
7.095397255675723
7.158767879537415
7.227820932463773
7.190066122691082
6.966371027771933
6.940914199056653
6.963469611103646
6.771345116553381
6.832983051493643
7.281493843661445
7.328539263003904
7.225620331499557
7.213207796591871
7.133803194811300
7.018706208093377
6.842360858697718
7.097431895454270
7.088970359344628
7.084347588052299
7.223490743605053
4.292852612597349
5.865868018876149
6.094627848673944
6.618959824336333
6.820471523917177
6.734798129753971
6.131695593023976
5.117195152725602
4.954242797745279
6.707365673769123
6.845039307284187
7.022757560754614
7.019119385988420
7.119501284367711
7.040752992563910
6.977610537505599
5.747247595860568
5.233559000992901
5.511548409644683
6.423157157051314
6.632133039389108
6.886217758961385
6.874691343912366
5.480790531730812
5.598144401450746
6.557515077248630
6.182863711335942
6.658857240956170
6.580925415681824
6.961976713916155
7.103143929003320
7.123534534366431
6.984175016437101
6.971310663245134
6.747637518958023
6.370956237948393
4.356362797516104
6.428029693985878
5.849881870350222
6.281865499821006
6.461317310926575
5.176372903515601
6.755067976004429
7.023460166737914
7.089099689832678
7.160699683362249
7.117680712641488
7.104352321170603
7.067720143794512
7.189323375563068
7.158251966336961
7.118199482306179
7.214131057098029
6.986064706475792
6.899750203078424
6.827843487603662
6.178507816111114
4.654301623678320
6.115627431610678
6.657028976343190
6.922844896506319
[truncated: 91,368 more chars]
